# Supplementary material for: Heterogeneous Network Model to Identify Potential Associations Between Plasmodium vivax and Human Proteins
Source: Int J Mol Sci. 2020 Feb 15;21(4):1310. doi: 10.3390/ijms21041310 (PMC7072978; doi:10.3390/ijms21041310)
Supplement: Supplementary file 1 [file ijms-21-01310-s001.zip]

Archive with 11 entries (10 files):
- NewSupplementary/
- NewSupplementary/SupplementaryFigureS7_Clusters.docx
- NewSupplementary/SupplementaryTableS1.xls
- NewSupplementary/SupplementaryTableS10.xls
- NewSupplementary/SupplementaryTableS2.xls
- NewSupplementary/SupplementaryTableS3.txt
- NewSupplementary/SupplementaryTableS4.xls
- NewSupplementary/SupplementaryTableS5.xls
- NewSupplementary/SupplementaryTableS6.xls
- NewSupplementary/SupplementaryTableS8.xlsx
- NewSupplementary/SupplementaryTableS9.xlsx
