# Supplementary material for: Heterogeneous Network Model to Identify Potential Associations Between Plasmodium vivax and Human Proteins
Source: Int J Mol Sci. 2020 Feb 15;21(4):1310. doi: 10.3390/ijms21041310 (PMC7072978; doi:10.3390/ijms21041310)
Supplement: Supplementary file 1 [file ijms-21-01310-s001.zip › NewSupplementary/SupplementaryTableS1.xls]

## Sheet: Sheet1
Supplementary Table S1. The complete list of 970 clusters from ClusterONE algorithm
Cluster ID	Protein Members	P. vivax Proteins	Human Proteins	The number of P. vivax proteins	The number of human proteins
c1	KRT78 KRT19 KRT86 KRT9 KRT85 KRT84 KRT83 KRT82 KRT81 KRT80 KRT79 KRT8 KRT77 KRT76 KRT75 KRT74 KRT73 KRT72 KRT71 KRT40 KRT7 KRT6C KRT6B KRT6A KRT5 KRT39 KRT4 KRT38 KRT37 KRT36 KRT35 KRT34 KRT33B KRT33A KRT32 KRT31 KRT28 KRT3 KRT27 KRT26 KRT25 KRT24 KRT23 KRT20 KRT2 KRT18 KRT17 KRT16 KRT15 KRT14 KRT13 KRT12 KRT10 KRT1	NA	KRT78,KRT19,KRT86,KRT9,KRT85,KRT84,KRT83,KRT82,KRT81,KRT80,KRT79,KRT8,KRT77,KRT76,KRT75,KRT74,KRT73,KRT72,KRT71,KRT40,KRT7,KRT6C,KRT6B,KRT6A,KRT5,KRT39,KRT4,KRT38,KRT37,KRT36,KRT35,KRT34,KRT33B,KRT33A,KRT32,KRT31,KRT28,KRT3,KRT27,KRT26,KRT25,KRT24,KRT23,KRT20,KRT2,KRT18,KRT17,KRT16,KRT15,KRT14,KRT13,KRT12,KRT10,KRT1	0	54
c2	APOBEC3H APOBEC4 APOBEC3C APOBEC3B APOBEC3A APOBEC2 APOBEC1 A1CF	NA	APOBEC3H,APOBEC4,APOBEC3C,APOBEC3B,APOBEC3A,APOBEC2,APOBEC1,A1CF	0	8
c3	MTO1 TRMU PVX_101100 GTPBP3 PVX_001855	PVX_101100,PVX_001855	MTO1,TRMU,GTPBP3	2	3
c4	UPK1B UPK3B UPK3A UPK2 UPK1A	NA	UPK1B,UPK3B,UPK3A,UPK2,UPK1A	0	5
c5	PVX_116950 MPC2 MPC1 PVX_082955	PVX_116950,PVX_082955	MPC2,MPC1	2	2
c6	PVX_091055 CCDC40 CCDC39 PVX_088915	PVX_091055,PVX_088915	CCDC40,CCDC39	2	2
c7	XAGE1B XAGE3 XAGE2 XAGE1A	NA	XAGE1B,XAGE3,XAGE2,XAGE1A	0	4
c8	CLIC5 TPRN CLIC4 CLIC2	NA	CLIC5,TPRN,CLIC4,CLIC2	0	4
c9	TCEAL6 TCEAL7 TCEAL1 TCEAL4	NA	TCEAL6,TCEAL7,TCEAL1,TCEAL4	0	4
c10	PVX_110855 PVX_117060 PVX_098645	PVX_110855,PVX_117060,PVX_098645	NA	3	0
c11	PVX_092905 PVX_111425 PVX_111170	PVX_092905,PVX_111425,PVX_111170	NA	3	0
c12	PVX_093535 PVX_118290 PVX_091300	PVX_093535,PVX_118290,PVX_091300	NA	3	0
c13	PVX_085040 PVX_114575 PVX_002795	PVX_085040,PVX_114575,PVX_002795	NA	3	0
c14	PVX_083160 PVX_085890 PVX_080490	PVX_083160,PVX_085890,PVX_080490	NA	3	0
c15	PVX_115215 PVX_122815 PVX_099107	PVX_115215,PVX_122815,PVX_099107	NA	3	0
c16	CLCA2 CLCA4 CLCA1	NA	CLCA2,CLCA4,CLCA1	0	3
c17	ESYT2 ESYT3 ESYT1	NA	ESYT2,ESYT3,ESYT1	0	3
c18	UNC79 UNC80 NALCN	NA	UNC79,UNC80,NALCN	0	3
c19	PVX_000810 PVX_123510 PVX_083025	PVX_000810,PVX_123510,PVX_083025	NA	3	0
c20	AKAP2 PALMD PALM2	NA	AKAP2,PALMD,PALM2	0	3
c21	BSND CLCNKB CLCNKA	NA	BSND,CLCNKB,CLCNKA	0	3
c22	CASTOR3 SLC6A13 SLC6A1	NA	CASTOR3,SLC6A13,SLC6A1	0	3
c23	CCIN CYLC2 CYLC1	NA	CCIN,CYLC2,CYLC1	0	3
c24	FOXJ1 RFX3 RFX2	NA	FOXJ1,RFX3,RFX2	0	3
c25	GIMAP4 GIMAP8 GIMAP1-GIMAP5	NA	GIMAP4,GIMAP8,GIMAP1-GIMAP5	0	3
c26	GYPB RHAG GYPA	NA	GYPB,RHAG,GYPA	0	3
c27	RNASE1 RNH1 ANG	NA	RNASE1,RNH1,ANG	0	3
c28	MAP9 PMP2 GDAP1	NA	MAP9,PMP2,GDAP1	0	3
c29	SOHLH1 SOHLH2 LHX8	NA	SOHLH1,SOHLH2,LHX8	0	3
c30	PRR12 SCAF1 FAM168B	NA	PRR12,SCAF1,FAM168B	0	3
c31	RHCE TMEM50A LEPROT	NA	RHCE,TMEM50A,LEPROT	0	3
c32	PODXL2 TPST2 TPST1	NA	PODXL2,TPST2,TPST1	0	3
c33	REXO2 REXO5 REXO1	NA	REXO2,REXO5,REXO1	0	3
c34	RSPH6A RSPH9 RSPH4A	NA	RSPH6A,RSPH9,RSPH4A	0	3
c35	THAP11 THAP7 THAP4	NA	THAP11,THAP7,THAP4	0	3
c36	PVX_091050 PVX_085605 PVX_092025 PVX_096400 PVX_080640	PVX_091050,PVX_085605,PVX_092025,PVX_096400,PVX_080640	NA	5	0
c37	UBA52 USP35 PVX_100790 PVX_100885	PVX_100790,PVX_100885	UBA52,USP35	2	2
c38	PVX_085720 PVX_095130 PVX_087795	PVX_085720,PVX_095130,PVX_087795	NA	3	0
c39	KLK14 SPINK6 KLK12	NA	KLK14,SPINK6,KLK12	0	3
c40	LMX1A MSX1 PAX9	NA	LMX1A,MSX1,PAX9	0	3
c41	GXYLT2 UGGT1 GXYLT1	NA	GXYLT2,UGGT1,GXYLT1	0	3
c42	IGLL1 VPREB3 VPREB1	NA	IGLL1,VPREB3,VPREB1	0	3
c43	CALB2 PVALB CALB1	NA	CALB2,PVALB,CALB1	0	3
c44	AIF1 GFAP RBFOX3	NA	AIF1,GFAP,RBFOX3	0	3
c45	COMP MATN4 MATN1	NA	COMP,MATN4,MATN1	0	3
c46	HAP1 HTT F8A2	NA	HAP1,HTT,F8A2	0	3
c47	LRPPRC SLIRP MAP1S	NA	LRPPRC,SLIRP,MAP1S	0	3
c48	DNTTIP1 ZNF541 TRERF1	NA	DNTTIP1,ZNF541,TRERF1	0	3
c49	GPR20 GPR22 GPR21	NA	GPR20,GPR22,GPR21	0	3
c50	ATP8B2 TMEM30A ATP8A2	NA	ATP8B2,TMEM30A,ATP8A2	0	3
c51	PANX2 MPP5 MPDZ CRB2 PVX_098605	PVX_098605	PANX2,MPP5,MPDZ,CRB2	1	4
c52	SFTPC SFTPB PGA5 NAPSA CCDC59 ADGRF5	NA	SFTPC,SFTPB,PGA5,NAPSA,CCDC59,ADGRF5	0	6
c53	STIM1 ORAI3 STIM2 ORAI2	NA	STIM1,ORAI3,STIM2,ORAI2	0	4
c54	OXNAD1 XIRP1 PVX_100560 PVX_115335	PVX_100560,PVX_115335	OXNAD1,XIRP1	2	2
c55	IL17RA IL17RE IL17RB IL17C IL17B	NA	IL17RA,IL17RE,IL17RB,IL17C,IL17B	0	5
c56	MLX MXD4 MLXIP	NA	MLX,MXD4,MLXIP	0	3
c57	CSN2 CSN3 CSN1S1	NA	CSN2,CSN3,CSN1S1	0	3
c58	GUCY2C GUCA2B GUCA2A	NA	GUCY2C,GUCA2B,GUCA2A	0	3
c59	XYLB SLC22A14 SLC22A13	NA	XYLB,SLC22A14,SLC22A13	0	3
c60	SPAST RTN1 ATL1	NA	SPAST,RTN1,ATL1	0	3
c61	MMP20 WDR72 ALDH18A1 ZFYVE27 PVX_095475	PVX_095475	MMP20,WDR72,ALDH18A1,ZFYVE27	1	4
c62	TM6SF2 HAPLN4 TM6SF1	NA	TM6SF2,HAPLN4,TM6SF1	0	3
c63	PTPRN2 GHRL MBOAT4	NA	PTPRN2,GHRL,MBOAT4	0	3
c64	ERVW-1 ITIH4 ENPEP	NA	ERVW-1,ITIH4,ENPEP	0	3
c65	DTNB SNTG2 SNTB2 DTNA	NA	DTNB,SNTG2,SNTB2,DTNA	0	4
c66	CKMT2 GAMT CKM CKB	NA	CKMT2,GAMT,CKM,CKB	0	4
c67	CYREN MRI1 LRRC40 KCTD3	NA	CYREN,MRI1,LRRC40,KCTD3	0	4
c68	ADD3 DMTN ADD2 ADD1	NA	ADD3,DMTN,ADD2,ADD1	0	4
c69	CRYBA1 CRYAA CRYGC	NA	CRYBA1,CRYAA,CRYGC	0	3
c70	FBXO47 NAGPA GNPTG	NA	FBXO47,NAGPA,GNPTG	0	3
c71	SH2D1B SLAMF7 SLAMF6	NA	SH2D1B,SLAMF7,SLAMF6	0	3
c72	ETFDH ETFB ETFBKMT	NA	ETFDH,ETFB,ETFBKMT	0	3
c73	ATPAF2 FMC1 ATPAF1	NA	ATPAF2,FMC1,ATPAF1	0	3
c74	RBP3 RCVRN GRK7	NA	RBP3,RCVRN,GRK7	0	3
c75	PARP12 PARP9 PARP14	NA	PARP12,PARP9,PARP14	0	3
c76	GPX4 GSTO2 GRSF1	NA	GPX4,GSTO2,GRSF1	0	3
c77	FABP6 SLC10A2 ABCC3	NA	FABP6,SLC10A2,ABCC3	0	3
c78	CLPS PNLIP LIPF	NA	CLPS,PNLIP,LIPF	0	3
c79	ATF6B XBP1 ERN1	NA	ATF6B,XBP1,ERN1	0	3
c80	GGACT GGCT OPLAH	NA	GGACT,GGCT,OPLAH	0	3
c81	CDKL5 MECP2 ATRX	NA	CDKL5,MECP2,ATRX	0	3
c82	PMS1 MSH3 SNX8	NA	PMS1,MSH3,SNX8	0	3
c83	PAPLN SPARC STAB1	NA	PAPLN,SPARC,STAB1	0	3
c84	SPIN1 SPINDOC H3F3C	NA	SPIN1,SPINDOC,H3F3C	0	3
c85	SELENOT SELENOW SELENOK	NA	SELENOT,SELENOW,SELENOK	0	3
c86	SGTA PVX_118565 PVX_089705	PVX_118565,PVX_089705	SGTA	2	1
c87	PROS1 MERTK GGCX GAS6 TYRO3	NA	PROS1,MERTK,GGCX,GAS6,TYRO3	0	5
c88	PIKFYVE VAC14 MTMR1 FIG4	NA	PIKFYVE,VAC14,MTMR1,FIG4	0	4
c89	SELENON SELENOO SELENOT SELENOK	NA	SELENON,SELENOO,SELENOT,SELENOK	0	4
c90	RBP3 RCVRN SAG GRK1	NA	RBP3,RCVRN,SAG,GRK1	0	4
c91	LONP1 CLPX CLPP TBX22	NA	LONP1,CLPX,CLPP,TBX22	0	4
c92	LMBRD1 MMADHC MTRR MMACHC	NA	LMBRD1,MMADHC,MTRR,MMACHC	0	4
c93	OXSM MCAT FASN OLAH	NA	OXSM,MCAT,FASN,OLAH	0	4
c94	SIX1 EYA1 SIX2 DACH1	NA	SIX1,EYA1,SIX2,DACH1	0	4
c95	CGAS TMEM173 IFI16 DDX41	NA	CGAS,TMEM173,IFI16,DDX41	0	4
c96	TJP2 OCLN TJP3 CGN	NA	TJP2,OCLN,TJP3,CGN	0	4
c97	TTC5 PRMT5 PRMT7 JMY	NA	TTC5,PRMT5,PRMT7,JMY	0	4
c98	FZR1 MFSD12 CDC14B CDC14A	NA	FZR1,MFSD12,CDC14B,CDC14A	0	4
c99	KDM1A RCOR3 RCOR2 HMG20B	NA	KDM1A,RCOR3,RCOR2,HMG20B	0	4
c100	LMBRD1 MMADHC MMAB MMAA	NA	LMBRD1,MMADHC,MMAB,MMAA	0	4
c101	ZFPM2 GATA6 LMCD1 GATA5	NA	ZFPM2,GATA6,LMCD1,GATA5	0	4
c102	SPINT1 TNS4 HGFAC HGF	NA	SPINT1,TNS4,HGFAC,HGF	0	4
c103	SLC24A5 SLC45A2 OCA2	NA	SLC24A5,SLC45A2,OCA2	0	3
c104	MCCC2 USHBP1 MCCC1 MCC AUH	NA	MCCC2,USHBP1,MCCC1,MCC,AUH	0	5
c105	PCSK2 SCG5 CPE	NA	PCSK2,SCG5,CPE	0	3
c106	RIMS2 RIMBP2 PCLO	NA	RIMS2,RIMBP2,PCLO	0	3
c107	CFHR2 CFH ARMS2	NA	CFHR2,CFH,ARMS2	0	3
c108	HAND2 HAND1 FOXP4	NA	HAND2,HAND1,FOXP4	0	3
c109	MTMR12 MTMR2 MTMR10	NA	MTMR12,MTMR2,MTMR10	0	3
c110	NAT8 BACE1 PLSCR1	NA	NAT8,BACE1,PLSCR1	0	3
c111	S100A10 S100A3 AHNAK	NA	S100A10,S100A3,AHNAK	0	3
c112	MARK2 MTCL1 MAP2	NA	MARK2,MTCL1,MAP2	0	3
c113	RCAN1 DYRK1A CCNL2	NA	RCAN1,DYRK1A,CCNL2	0	3
c114	RASSF1 MOAP1 E4F1	NA	RASSF1,MOAP1,E4F1	0	3
c115	PDLIM5 SIPA1L1 LZTS3	NA	PDLIM5,SIPA1L1,LZTS3	0	3
c116	NLRP6 NLRC4 NAIP	NA	NLRP6,NLRC4,NAIP	0	3
c117	NF2 SGSM3 FRMD6	NA	NF2,SGSM3,FRMD6	0	3
c118	LRRK2 GPNMB ATP13A2	NA	LRRK2,GPNMB,ATP13A2	0	3
c119	TULP3 GPR161 FOXE3	NA	TULP3,GPR161,FOXE3	0	3
c120	USF2 FOSL1 TXLNG	NA	USF2,FOSL1,TXLNG	0	3
c121	MAD2L1BP CENPU MLF1	NA	MAD2L1BP,CENPU,MLF1	0	3
c122	HGD GSTZ1 FAH FAHD1	NA	HGD,GSTZ1,FAH,FAHD1	0	4
c123	HGD HPDL GSTZ1 FAH	NA	HGD,HPDL,GSTZ1,FAH	0	4
c124	ETFRF1 ETFDH ETFB ETFA	NA	ETFRF1,ETFDH,ETFB,ETFA	0	4
c125	PPP1R3B PPP1R8 MFHAS1 CLDN23	NA	PPP1R3B,PPP1R8,MFHAS1,CLDN23	0	4
c126	MYO18B SEZ6L GRK6 GRK3	NA	MYO18B,SEZ6L,GRK6,GRK3	0	4
c127	TBC1D15 TBC1D17 FIS1 MIEF1	NA	TBC1D15,TBC1D17,FIS1,MIEF1	0	4
c128	PRF1 GZMA GZMK GNLY	NA	PRF1,GZMA,GZMK,GNLY	0	4
c129	RNASEH2B RNASEH2C RNASEH2A RNASEH1	NA	RNASEH2B,RNASEH2C,RNASEH2A,RNASEH1	0	4
c130	LGMN GC CUBN CST6	NA	LGMN,GC,CUBN,CST6	0	4
c131	NPR3 NPPB NPPA CORIN	NA	NPR3,NPPB,NPPA,CORIN	0	4
c132	PPP6C TIPRL PPP6R2 IGBP1	NA	PPP6C,TIPRL,PPP6R2,IGBP1	0	4
c133	SUGT1 TRAP1 CHORDC1 AHSA1	NA	SUGT1,TRAP1,CHORDC1,AHSA1	0	4
c134	NAXD NAXE GAPDH TPPP	NA	NAXD,NAXE,GAPDH,TPPP	0	4
c135	YIPF3 YIPF6 YIPF2 YIPF1	NA	YIPF3,YIPF6,YIPF2,YIPF1	0	4
c136	SELL PTPRC PTPRCAP CD34	NA	SELL,PTPRC,PTPRCAP,CD34	0	4
c137	RET NKX2-1 NCOA4 CCDC6	NA	RET,NKX2-1,NCOA4,CCDC6	0	4
c138	ELMO3 ELMO1 DOCK3 ADGRB1	NA	ELMO3,ELMO1,DOCK3,ADGRB1	0	4
c139	DSCC1 CHTF18 DDX11 CHTF8	NA	DSCC1,CHTF18,DDX11,CHTF8	0	4
c140	SETD2 NIPBL BPTF TFAP4	NA	SETD2,NIPBL,BPTF,TFAP4	0	4
c141	TMED10 TMED4 TMED1 NAGLU	NA	TMED10,TMED4,TMED1,NAGLU	0	4
c142	SND1 PIM1 MYB MTDH	NA	SND1,PIM1,MYB,MTDH	0	4
c143	TRIAP1 PRELID3B PRELID3A PRELID1	NA	TRIAP1,PRELID3B,PRELID3A,PRELID1	0	4
c144	DEFA6 DEFA3 DEFA1B DEFA1	NA	DEFA6,DEFA3,DEFA1B,DEFA1	0	4
c145	PPP1R11 PPP1R7 PPP1R2 PASK	NA	PPP1R11,PPP1R7,PPP1R2,PASK	0	4
c146	REG3A REG3G PRSS3 C6orf15	NA	REG3A,REG3G,PRSS3,C6orf15	0	4
c147	SH2D3C SPECC1 SH2D3A PRSS57	NA	SH2D3C,SPECC1,SH2D3A,PRSS57	0	4
c148	GOLPH3 SACM1L TPTE2 INPP5K INPP5E	NA	GOLPH3,SACM1L,TPTE2,INPP5K,INPP5E	0	5
c149	ATP5PF CLIC1 C17orf80 ATP5MF-PTCD1 ATP5ME	NA	ATP5PF,CLIC1,C17orf80,ATP5MF-PTCD1,ATP5ME	0	5
c150	IL13 IL13RA2 IL10 FCER2 CCL22	NA	IL13,IL13RA2,IL10,FCER2,CCL22	0	5
c151	ANP32B VPS72 ZNHIT1 SRCAP CFDP1	NA	ANP32B,VPS72,ZNHIT1,SRCAP,CFDP1	0	5
c152	DNLZ HSPA9 HSPA2 DNAJB14 DNAJB12	NA	DNLZ,HSPA9,HSPA2,DNAJB14,DNAJB12	0	5
c153	CMTM1 CMTM4 CMTM3 CMTM2 CKLF	NA	CMTM1,CMTM4,CMTM3,CMTM2,CKLF	0	5
c154	HPD SYCN HGD GSTZ1 FAH	NA	HPD,SYCN,HGD,GSTZ1,FAH	0	5
c155	LRP2BP UFSP2 UFM1 UFC1 DDRGK1	NA	LRP2BP,UFSP2,UFM1,UFC1,DDRGK1	0	5
c156	PGS1 PTPMT1 CRLS1 CDS2 TAMM41	NA	PGS1,PTPMT1,CRLS1,CDS2,TAMM41	0	5
c157	OSBP2 VAPA VAPB PPM1L OSBP	NA	OSBP2,VAPA,VAPB,PPM1L,OSBP	0	5
c158	LIPT2 LIPT1 LIAS GCSH MYBPH	NA	LIPT2,LIPT1,LIAS,GCSH,MYBPH	0	5
c159	MECR PPT2 HIBCH HADHA ECHS1	NA	MECR,PPT2,HIBCH,HADHA,ECHS1	0	5
c160	RNASEH2B RNASEH2C RNASEH2A PCNA ZRANB3	NA	RNASEH2B,RNASEH2C,RNASEH2A,PCNA,ZRANB3	0	5
c161	EPB41L5 EPB41L3 EPB41L2 EPB41 GYPC	NA	EPB41L5,EPB41L3,EPB41L2,EPB41,GYPC	0	5
c162	RTRAF ZBTB8OS RTCB PDZD11 SLC5A6 FAM98B DDX1 C2orf49 PVX_098690 PVX_118540 PVX_080060 PVX_085385 PVX_094470 PVX_079855 PVX_119490 PVX_099140 PVX_084270	PVX_098690,PVX_118540,PVX_080060,PVX_085385,PVX_094470,PVX_079855,PVX_119490,PVX_099140,PVX_084270	RTRAF,ZBTB8OS,RTCB,PDZD11,SLC5A6,FAM98B,DDX1,C2orf49	9	8
c163	HSD3B7 ELOVL4 TENT5A IMPG1 CYP8B1 PVX_113465 PVX_082440	PVX_113465,PVX_082440	HSD3B7,ELOVL4,TENT5A,IMPG1,CYP8B1	2	5
c164	MAPK3 PTPRR PEA15 MKNK2 MAPK1 DUSP5	NA	MAPK3,PTPRR,PEA15,MKNK2,MAPK1,DUSP5	0	6
c165	CATSPERE CATSPERG CATSPERD CATSPERB CATSPER4 CATSPER3 CATSPER2 STRC	NA	CATSPERE,CATSPERG,CATSPERD,CATSPERB,CATSPER4,CATSPER3,CATSPER2,STRC	0	8
c166	PPP6R3 PPP6C PPP6R2 ANKRD44 ANKRD28	NA	PPP6R3,PPP6C,PPP6R2,ANKRD44,ANKRD28	0	5
c167	MCL1 RTL10 HRK BCL2L2-PABPN1 BCL2L2	NA	MCL1,RTL10,HRK,BCL2L2-PABPN1,BCL2L2	0	5
c168	RABGEF1 RABEP2 RABEP1 GGA2 GGA1	NA	RABGEF1,RABEP2,RABEP1,GGA2,GGA1	0	5
c169	OAT NAGS CPS1 ASS1 NMRAL1	NA	OAT,NAGS,CPS1,ASS1,NMRAL1	0	5
c170	MCL1 RTL10 BMF BCL2A1 BAK1	NA	MCL1,RTL10,BMF,BCL2A1,BAK1	0	5
c171	S100A10 PLAT ANXA2 S100A4 AHNAK	NA	S100A10,PLAT,ANXA2,S100A4,AHNAK	0	5
c172	PITPNA NTN1 DSCAM DRAXIN DCC	NA	PITPNA,NTN1,DSCAM,DRAXIN,DCC	0	5
c173	TEK FES ANGPT4 ANGPT2 ANGPT1	NA	TEK,FES,ANGPT4,ANGPT2,ANGPT1	0	5
c174	SH3PXD2A LPXN LCP1 FSCN1 ADAM19	NA	SH3PXD2A,LPXN,LCP1,FSCN1,ADAM19	0	5
c175	PFN3 PFN4 PFN2 PFN1 FMNL1	NA	PFN3,PFN4,PFN2,PFN1,FMNL1	0	5
c176	TPK1 THTPA NTPCR DGUOK AK5	NA	TPK1,THTPA,NTPCR,DGUOK,AK5	0	5
c177	PYCR2 PYCR3 PYCR1 ALDH18A1 ZFYVE27	NA	PYCR2,PYCR3,PYCR1,ALDH18A1,ZFYVE27	0	5
c178	SREBF2 SCAP NPC1L1 INSIG2 INSIG1	NA	SREBF2,SCAP,NPC1L1,INSIG2,INSIG1	0	5
c179	SET NME1 HMGB2 GZMA GZMK APEX1 SMUG1 ANP32A	NA	SET,NME1,HMGB2,GZMA,GZMK,APEX1,SMUG1,ANP32A	0	8
c180	ATXN7L3 USP27X ATXN7L1	NA	ATXN7L3,USP27X,ATXN7L1	0	3
c181	PVX_084720 PVX_116915 PVX_091470 PVX_090960 PVX_091700	PVX_084720,PVX_116915,PVX_091470,PVX_090960,PVX_091700	NA	5	0
c182	SNTG2 SNTB2 SNTB1 DTNA	NA	SNTG2,SNTB2,SNTB1,DTNA	0	4
c183	GAMT MYH7B CKM CKB	NA	GAMT,MYH7B,CKM,CKB	0	4
c184	CPN1 CPN2 C5 C5AR2	NA	CPN1,CPN2,C5,C5AR2	0	4
c185	PHLPP1 PHLPP2 AKT3 AKT2 TCL1B AKT1 CCDC88A	NA	PHLPP1,PHLPP2,AKT3,AKT2,TCL1B,AKT1,CCDC88A	0	7
c186	RLBP1 RPE65 RDH5 ELOVL4 TENT5A IMPG1 PVX_113465 PVX_082440	PVX_113465,PVX_082440	RLBP1,RPE65,RDH5,ELOVL4,TENT5A,IMPG1	2	6
c187	SH3PXD2A LPXN LCP1 KIF9 GSN GEM FSCN1 ADAM19	NA	SH3PXD2A,LPXN,LCP1,KIF9,GSN,GEM,FSCN1,ADAM19	0	8
c188	ELOVL4 TENT5A IMPG1 ADH1C ADH1A PVX_113465 PVX_082440	PVX_113465,PVX_082440	ELOVL4,TENT5A,IMPG1,ADH1C,ADH1A	2	5
c189	SDHAF1 SDHB SDHD SDHAF3 SDHAF2 SDHA	NA	SDHAF1,SDHB,SDHD,SDHAF3,SDHAF2,SDHA	0	6
c190	MALT1 CARD11 CARD10 CARD9 BCL10 CARD14	NA	MALT1,CARD11,CARD10,CARD9,BCL10,CARD14	0	6
c191	D2HGDH IDH2 OGDHL IDH3B IDH3A ACO1	NA	D2HGDH,IDH2,OGDHL,IDH3B,IDH3A,ACO1	0	6
c192	MARCH5 MFN2 OPA1 MFN1 FIS1 DNM1L	NA	MARCH5,MFN2,OPA1,MFN1,FIS1,DNM1L	0	6
c193	SUOX TST SQOR MOCS2 ETHE1	NA	SUOX,TST,SQOR,MOCS2,ETHE1	0	5
c194	HEYL HEY2 HEY1 GATA6 LMCD1 GATA4	NA	HEYL,HEY2,HEY1,GATA6,LMCD1,GATA4	0	6
c195	HIST2H3PS2 UBN1 SPIN1 SPINDOC H3F3B H3F3A	NA	HIST2H3PS2,UBN1,SPIN1,SPINDOC,H3F3B,H3F3A	0	6
c196	CNNM4 COX11 SURF1 SCO1 COX15 COX10	NA	CNNM4,COX11,SURF1,SCO1,COX15,COX10	0	6
c197	PLP1 PLP2 PDCL2	NA	PLP1,PLP2,PDCL2	0	3
c198	MYO18B SEZ6L MYO1F	NA	MYO18B,SEZ6L,MYO1F	0	3
c199	CHST2 CHST4 NTAN1	NA	CHST2,CHST4,NTAN1	0	3
c200	CPB1 CTRL CELA3B	NA	CPB1,CTRL,CELA3B	0	3
c201	ELOVL5 ELOVL4 TENT5A IMPG1 CYP8B1 PVX_113465 PVX_082440	PVX_113465,PVX_082440	ELOVL5,ELOVL4,TENT5A,IMPG1,CYP8B1	2	5
c202	HACD1 ELOVL4 TENT5A IMPG1 CYP8B1 PVX_113465 PVX_082440	PVX_113465,PVX_082440	HACD1,ELOVL4,TENT5A,IMPG1,CYP8B1	2	5
c203	HACD2 ELOVL4 TENT5A IMPG1 CYP8B1 PVX_113465 PVX_082440	PVX_113465,PVX_082440	HACD2,ELOVL4,TENT5A,IMPG1,CYP8B1	2	5
c204	HACD4 ELOVL4 TENT5A IMPG1 CYP8B1 PVX_113465 PVX_082440	PVX_113465,PVX_082440	HACD4,ELOVL4,TENT5A,IMPG1,CYP8B1	2	5
c205	HSD11B2 ELOVL4 TENT5A IMPG1 CYP8B1 PVX_113465 PVX_082440	PVX_113465,PVX_082440	HSD11B2,ELOVL4,TENT5A,IMPG1,CYP8B1	2	5
c206	ELOVL4 TENT5A IMPG1 CYP8B1 ADH7 PVX_113465 PVX_082440	PVX_113465,PVX_082440	ELOVL4,TENT5A,IMPG1,CYP8B1,ADH7	2	5
c207	PDIA4 MANF HYOU1 SIL1 DNAJB11 CRELD2	NA	PDIA4,MANF,HYOU1,SIL1,DNAJB11,CRELD2	0	6
c208	RCVRN RHO SAG PPEF1 GRK7 GRK1	NA	RCVRN,RHO,SAG,PPEF1,GRK7,GRK1	0	6
c209	SMO PTCH2 PTCH1 GAS8 GAS1 BOC	NA	SMO,PTCH2,PTCH1,GAS8,GAS1,BOC	0	6
c210	TUBB2B WDR83OS TUBA1B TTL STMN4 GABPB1	NA	TUBB2B,WDR83OS,TUBA1B,TTL,STMN4,GABPB1	0	6
c211	PITPNA NTN1 DRAXIN DOCK1 DCC ABLIM1	NA	PITPNA,NTN1,DRAXIN,DOCK1,DCC,ABLIM1	0	6
c212	PITPNA NTN1 DRAXIN DOCK1 DCC ABLIM2	NA	PITPNA,NTN1,DRAXIN,DOCK1,DCC,ABLIM2	0	6
c213	PITPNA NTN1 DRAXIN DOCK1 DCC ABLIM3	NA	PITPNA,NTN1,DRAXIN,DOCK1,DCC,ABLIM3	0	6
c214	HYOU1 HSPA5 HSP90B1 DNAJC10 DNAJB9 CLGN	NA	HYOU1,HSPA5,HSP90B1,DNAJC10,DNAJB9,CLGN	0	6
c215	RSU1 PARVB PARVA TESK1 LIMS2 LIMS1	NA	RSU1,PARVB,PARVA,TESK1,LIMS2,LIMS1	0	6
c216	TRAF2 USP48 TNFSF9 TNFRSF9 MAP3K5 ERN1	NA	TRAF2,USP48,TNFSF9,TNFRSF9,MAP3K5,ERN1	0	6
c217	MCL1 HRK BCL2L11 BCL2L2-PABPN1 BCL2L2 BCL2L10	NA	MCL1,HRK,BCL2L11,BCL2L2-PABPN1,BCL2L2,BCL2L10	0	6
c218	STK4 STK3 RASSF5 RASSF1 MOAP1 AMOTL2	NA	STK4,STK3,RASSF5,RASSF1,MOAP1,AMOTL2	0	6
c219	TPM3 TPM1 MYH7B CKB ACTN4 PDLIM2	NA	TPM3,TPM1,MYH7B,CKB,ACTN4,PDLIM2	0	6
c220	SLC32A1 SLC18A3 SLC5A7 SLC18A2 SLC17A8 SLC17A6	NA	SLC32A1,SLC18A3,SLC5A7,SLC18A2,SLC17A8,SLC17A6	0	6
c221	PCSK1 GIP GPR119 GCG CDX2	NA	PCSK1,GIP,GPR119,GCG,CDX2	0	5
c222	SLC9A1 STAB2 LYVE1 HYAL2 CHP2 CHP1	NA	SLC9A1,STAB2,LYVE1,HYAL2,CHP2,CHP1	0	6
c223	RTN4 RTN4R RTN4IP1 OMG MAG LINGO1	NA	RTN4,RTN4R,RTN4IP1,OMG,MAG,LINGO1	0	6
c224	RETREG1 NAA60 HYPK PVX_094365 PVX_081310 PVX_088280	PVX_094365,PVX_081310,PVX_088280	RETREG1,NAA60,HYPK	3	3
c225	TAOK2 TAOK3 MINK1 MAP2K6 MAP3K10 MAP2K3	NA	TAOK2,TAOK3,MINK1,MAP2K6,MAP3K10,MAP2K3	0	6
c226	ELOVL4 TENT5A IMPG1 DHDH AKR1C4 AKR1C2 PVX_113465 PVX_082440	PVX_113465,PVX_082440	ELOVL4,TENT5A,IMPG1,DHDH,AKR1C4,AKR1C2	2	6
c227	RELT OXSR1 RELL2	NA	RELT,OXSR1,RELL2	0	3
c228	KCNU1 KCNN1 KCNMB1	NA	KCNU1,KCNN1,KCNMB1	0	3
c229	NPPC NPR3 NPPB	NA	NPPC,NPR3,NPPB	0	3
c230	C17orf75 ZNF207 FAM91A1	NA	C17orf75,ZNF207,FAM91A1	0	3
c231	CRTAM CADM3 CADM1	NA	CRTAM,CADM3,CADM1	0	3
c232	FNIP2 FNIP1 FLCN	NA	FNIP2,FNIP1,FLCN	0	3
c233	UNC13C UNC13A BSN	NA	UNC13C,UNC13A,BSN	0	3
c234	PTN PTPRZ1 IL34	NA	PTN,PTPRZ1,IL34	0	3
c235	FLNC FERMT2 FBLIM1	NA	FLNC,FERMT2,FBLIM1	0	3
c236	MRC1 CD207 CD163	NA	MRC1,CD207,CD163	0	3
c237	MPP2 TJAP1 DXO	NA	MPP2,TJAP1,DXO	0	3
c238	ACOT7 SCD5 ACOT1	NA	ACOT7,SCD5,ACOT1	0	3
c239	TSLP CRLF2 CCL17	NA	TSLP,CRLF2,CCL17	0	3
c240	TMED4 NAGLU SGSH	NA	TMED4,NAGLU,SGSH	0	3
c241	TXNIP TXN2 PRDX3	NA	TXNIP,TXN2,PRDX3	0	3
c242	RPAP1 GPN1 GPN2	NA	RPAP1,GPN1,GPN2	0	3
c243	PROCR THBD PF4V1	NA	PROCR,THBD,PF4V1	0	3
c244	CSAD LGALS8 ADO	NA	CSAD,LGALS8,ADO	0	3
c245	PRICKLE3 VANGL1 PRICKLE2	NA	PRICKLE3,VANGL1,PRICKLE2	0	3
c246	SLIT3 ROBO4 ROBO3	NA	SLIT3,ROBO4,ROBO3	0	3
c247	PTPN7 VRK3 DUSP3	NA	PTPN7,VRK3,DUSP3	0	3
c248	HRK BCL2L2-PABPN1 BCL2L2	NA	HRK,BCL2L2-PABPN1,BCL2L2	0	3
c249	TXLNA STXBP2 STX11	NA	TXLNA,STXBP2,STX11	0	3
c250	PDE1B PDE1C LHX6	NA	PDE1B,PDE1C,LHX6	0	3
c251	RPGR RPGRIP1 PDE6D	NA	RPGR,RPGRIP1,PDE6D	0	3
c252	PFAS PAICS CHD7	NA	PFAS,PAICS,CHD7	0	3
c253	RAPGEF2 MAGI2 MAGI1	NA	RAPGEF2,MAGI2,MAGI1	0	3
c254	TACC1 SEMA4F PLXNB2	NA	TACC1,SEMA4F,PLXNB2	0	3
c255	GPX8 GPX7 ERO1A	NA	GPX8,GPX7,ERO1A	0	3
c256	MCM3AP PCID2 CETN3	NA	MCM3AP,PCID2,CETN3	0	3
c257	SYNE3 SYNE4 MACF1	NA	SYNE3,SYNE4,MACF1	0	3
c258	UNC119 ARL2BP ARL2	NA	UNC119,ARL2BP,ARL2	0	3
c259	KDM2B BCORL1 BCOR	NA	KDM2B,BCORL1,BCOR	0	3
c260	SOX9 AMHR2 AMH	NA	SOX9,AMHR2,AMH	0	3
c261	RAPGEF6 RAPGEF5 MRAS	NA	RAPGEF6,RAPGEF5,MRAS	0	3
c262	GORASP2 BLZF1 ACBD3	NA	GORASP2,BLZF1,ACBD3	0	3
c263	ARPC4-TTLL3 ARPC5L ACTR3B	NA	ARPC4-TTLL3,ARPC5L,ACTR3B	0	3
c264	PRKX OSTC KRTCAP2	NA	PRKX,OSTC,KRTCAP2	0	3
c265	RASGRP3 RASGRP2 RASGRP1	NA	RASGRP3,RASGRP2,RASGRP1	0	3
c266	NXF5 NXT2 DDX19B	NA	NXF5,NXT2,DDX19B	0	3
c267	SKAP2 SKAP1 FYB1	NA	SKAP2,SKAP1,FYB1	0	3
c268	UXT RPAP3 PDRG1	NA	UXT,RPAP3,PDRG1	0	3
c269	UCHL1 UCHL3 SENP8	NA	UCHL1,UCHL3,SENP8	0	3
c270	SERPINA5 F13B CARD16	NA	SERPINA5,F13B,CARD16	0	3
c271	TOP1 TDP1 BTBD2	NA	TOP1,TDP1,BTBD2	0	3
c272	TBPL1 TBPL2 CDX4	NA	TBPL1,TBPL2,CDX4	0	3
c273	TMEM231 TMEM107 TMEM17	NA	TMEM231,TMEM107,TMEM17	0	3
c274	TJP2 ZBTB17 GFI1	NA	TJP2,ZBTB17,GFI1	0	3
c275	STIL WDR62 MCPH1	NA	STIL,WDR62,MCPH1	0	3
c276	PVX_123090 PVX_098825 PVX_079780	PVX_123090,PVX_098825,PVX_079780	NA	3	0
c277	RND3 ARHGAP35 ACP1	NA	RND3,ARHGAP35,ACP1	0	3
c278	PCK2 G6PC ENO4	NA	PCK2,G6PC,ENO4	0	3
c279	WWOX ERBB4 CBFA2T3	NA	WWOX,ERBB4,CBFA2T3	0	3
c280	EIF2D DENR MCTS1	NA	EIF2D,DENR,MCTS1	0	3
c281	UGT1A10 UGT1A7 UGT1A4 UGT1A3 ELOVL4 TENT5A IMPG1 PVX_113465 PVX_082440	PVX_113465,PVX_082440	UGT1A10,UGT1A7,UGT1A4,UGT1A3,ELOVL4,TENT5A,IMPG1	2	7
c282	TFR2 SLC11A2 SLC40A1 HFE HAMP	NA	TFR2,SLC11A2,SLC40A1,HFE,HAMP	0	5
c283	ELOVL4 TENT5A IMPG1	NA	ELOVL4,TENT5A,IMPG1	0	3
c284	ROPN1L SPA17 AKAP3	NA	ROPN1L,SPA17,AKAP3	0	3
c285	VN1R1 ZNF773 ZNF772	NA	VN1R1,ZNF773,ZNF772	0	3
c286	ZNF69 ZNF71 ZNF70	NA	ZNF69,ZNF71,ZNF70	0	3
c287	NPC1 TMEM97 OSBPL5	NA	NPC1,TMEM97,OSBPL5	0	3
c288	FLAD1 RFK ACP2	NA	FLAD1,RFK,ACP2	0	3
c289	PHOSPHO2 PNPO PDXP	NA	PHOSPHO2,PNPO,PDXP	0	3
c290	ROS1 PALLD OR13G1	NA	ROS1,PALLD,OR13G1	0	3
c291	PAX3 SOX10 OLIG2	NA	PAX3,SOX10,OLIG2	0	3
c292	PATJ CRB3 CRB1	NA	PATJ,CRB3,CRB1	0	3
c293	APOC4 LSR APOBR	NA	APOC4,LSR,APOBR	0	3
c294	NOMO1 PDXDC1 BFAR	NA	NOMO1,PDXDC1,BFAR	0	3
c295	FEZ2 SCOC FEZ1	NA	FEZ2,SCOC,FEZ1	0	3
c296	DOP1A MON2 ARL16	NA	DOP1A,MON2,ARL16	0	3
c297	ELAVL4 LGALS4 ELAVL3	NA	ELAVL4,LGALS4,ELAVL3	0	3
c298	GUCY1B1 GUCY1A2 GUCY1A1	NA	GUCY1B1,GUCY1A2,GUCY1A1	0	3
c299	GSTA2 GSTA5 GSTA1	NA	GSTA2,GSTA5,GSTA1	0	3
c300	ADH5 ESD ADHFE1	NA	ADH5,ESD,ADHFE1	0	3
c301	MAP2 BRSK2 BRSK1	NA	MAP2,BRSK2,BRSK1	0	3
c302	FASTKD2 TRUB2 PTCD1	NA	FASTKD2,TRUB2,PTCD1	0	3
c303	WDR81 WDR91 CA8	NA	WDR81,WDR91,CA8	0	3
c304	IFNLR1 IFNL3 IFNL2	NA	IFNLR1,IFNL3,IFNL2	0	3
c305	ALKBH5 YTHDF2 FTO	NA	ALKBH5,YTHDF2,FTO	0	3
c306	AAR2 TSSC4 EAPP	NA	AAR2,TSSC4,EAPP	0	3
c307	PDP2 PDPR PDP1	NA	PDP2,PDPR,PDP1	0	3
c308	ACYP2 ACYP1 ACOT12	NA	ACYP2,ACYP1,ACOT12	0	3
c309	GRB10 GIGYF2 GIGYF1	NA	GRB10,GIGYF2,GIGYF1	0	3
c310	TBC1D3D USP32 TBC1D3	NA	TBC1D3D,USP32,TBC1D3	0	3
c311	MGST1 MGST3 MGST2	NA	MGST1,MGST3,MGST2	0	3
c312	CR1 CFI CFH CFB GZMM CD46	NA	CR1,CFI,CFH,CFB,GZMM,CD46	0	6
c313	PMAIP1 MCL1 HRK NMT1 BID BCL2L2	NA	PMAIP1,MCL1,HRK,NMT1,BID,BCL2L2	0	6
c314	TMEM189-UBE2V1 STUB1 NKX3-2 MSX2 DLX6	NA	TMEM189-UBE2V1,STUB1,NKX3-2,MSX2,DLX6	0	5
c315	PPAT GLUL LGSN GLS2 GLS GFPT2 GFPT1 DHODH DGLUCY CPS1 CAD	NA	PPAT,GLUL,LGSN,GLS2,GLS,GFPT2,GFPT1,DHODH,DGLUCY,CPS1,CAD	0	11
c316	NES SOX2 ZIC3 POU5F1 NANOG FOXD3 DPPA4	NA	NES,SOX2,ZIC3,POU5F1,NANOG,FOXD3,DPPA4	0	7
c317	HAL UROC1 AMDHD1	NA	HAL,UROC1,AMDHD1	0	3
c318	AASS AASDHPPT AASDH	NA	AASS,AASDHPPT,AASDH	0	3
c319	PDE6C CNGB3 CNGA3	NA	PDE6C,CNGB3,CNGA3	0	3
c320	POMGNT2 POMK B3GALNT2	NA	POMGNT2,POMK,B3GALNT2	0	3
c321	ENOPH1 APIP ADI1	NA	ENOPH1,APIP,ADI1	0	3
c322	CUBN CBLIF AMN	NA	CUBN,CBLIF,AMN	0	3
c323	RAG1 RAG2 BRWD1	NA	RAG1,RAG2,BRWD1	0	3
c324	XPO7 VPS26C SH3GLB1	NA	XPO7,VPS26C,SH3GLB1	0	3
c325	JAM3 JAM2 IGSF5	NA	JAM3,JAM2,IGSF5	0	3
c326	TFPI F7 F3	NA	TFPI,F7,F3	0	3
c327	MSI1 LHX9 LHX2	NA	MSI1,LHX9,LHX2	0	3
c328	PDE6D INPP5E ARL13B	NA	PDE6D,INPP5E,ARL13B	0	3
c329	RAB11FIP2 MYO5B AQP2	NA	RAB11FIP2,MYO5B,AQP2	0	3
c330	WDR20 USP26 USP12	NA	WDR20,USP26,USP12	0	3
c331	NKX3-2 MSX2 DLX6	NA	NKX3-2,MSX2,DLX6	0	3
c332	BTF3L4 NACA2 BTF3	NA	BTF3L4,NACA2,BTF3	0	3
c333	CAMKK2 CAMKK1 CAMK4	NA	CAMKK2,CAMKK1,CAMK4	0	3
c334	PPP1R14A PKN3 PKN2	NA	PPP1R14A,PKN3,PKN2	0	3
c335	CHAF1B CHAF1A BTG1	NA	CHAF1B,CHAF1A,BTG1	0	3
c336	PPP2R3B PPME1 LCMT1	NA	PPP2R3B,PPME1,LCMT1	0	3
c337	SEC63 SERP1 SEC62	NA	SEC63,SERP1,SEC62	0	3
c338	TEP1 WRAP53 NVL	NA	TEP1,WRAP53,NVL	0	3
c339	SNIP1 RBMX2 BUD13	NA	SNIP1,RBMX2,BUD13	0	3
c340	SFTPD SFTPA2 SFTPA1 SFTA3 GATA6 LMCD1 DMBT1	NA	SFTPD,SFTPA2,SFTPA1,SFTA3,GATA6,LMCD1,DMBT1	0	7
c341	PDZD11 SLC5A6 ATP7A PVX_098690 PVX_118540 PVX_080060 PVX_085385	PVX_098690,PVX_118540,PVX_080060,PVX_085385	PDZD11,SLC5A6,ATP7A	4	3
c342	PCSK1 GIP GPR119 GCG DPP4	NA	PCSK1,GIP,GPR119,GCG,DPP4	0	5
c343	CYP46A1 CYP39A1 CYP27A1 CH25H	NA	CYP46A1,CYP39A1,CYP27A1,CH25H	0	4
c344	OXSM MCAT HSD17B8 CBR4	NA	OXSM,MCAT,HSD17B8,CBR4	0	4
c345	MUSK LRP4 CHRNG CHRNB1	NA	MUSK,LRP4,CHRNG,CHRNB1	0	4
c346	LTC4S ALOX5 ALOX5AP COTL1	NA	LTC4S,ALOX5,ALOX5AP,COTL1	0	4
c347	NR0B2 NR2F1 RERE FAT1	NA	NR0B2,NR2F1,RERE,FAT1	0	4
c348	SLC25A24 SLC25A4 ARL2BP ARL2	NA	SLC25A24,SLC25A4,ARL2BP,ARL2	0	4
c349	RAPSN MUSK DOK7 COLQ CHRNG CHRNB1	NA	RAPSN,MUSK,DOK7,COLQ,CHRNG,CHRNB1	0	6
c350	LARGE1 LARGE2 RXYLT1 B4GAT1	NA	LARGE1,LARGE2,RXYLT1,B4GAT1	0	4
c351	EDAR EDARADD EDA GJB6	NA	EDAR,EDARADD,EDA,GJB6	0	4
c352	TNFSF9 TNFRSF9 MAP3K5 MAP3K6	NA	TNFSF9,TNFRSF9,MAP3K5,MAP3K6	0	4
c353	PVX_113835 PVX_100930 PVX_080220	PVX_113835,PVX_100930,PVX_080220	NA	3	0
c354	NR2E3 NRL CRX	NA	NR2E3,NRL,CRX	0	3
c355	MTMR8 MTMR9 MTMR7	NA	MTMR8,MTMR9,MTMR7	0	3
c356	SLC3A1 PREPL CAMKMT	NA	SLC3A1,PREPL,CAMKMT	0	3
c357	LRFN3 FLOT2 FLOT1	NA	LRFN3,FLOT2,FLOT1	0	3
c358	CDC42EP5 CDC42EP3 CDC42EP2	NA	CDC42EP5,CDC42EP3,CDC42EP2	0	3
c359	KIFC3 PLEKHA7 CAMSAP3	NA	KIFC3,PLEKHA7,CAMSAP3	0	3
c360	INTU FUZ CPLANE2	NA	INTU,FUZ,CPLANE2	0	3
c361	AP3M2 AP3D1 AP3B2	NA	AP3M2,AP3D1,AP3B2	0	3
c362	SMCR8 WDR41 C9orf72	NA	SMCR8,WDR41,C9orf72	0	3
c363	PDPN MPIG6B CLEC1B	NA	PDPN,MPIG6B,CLEC1B	0	3
c364	APPL1 ADIPOR2 ADIPOR1	NA	APPL1,ADIPOR2,ADIPOR1	0	3
c365	SMPD4 SAMD8 ENPP7	NA	SMPD4,SAMD8,ENPP7	0	3
c366	S100A12 S100A9 S100A8	NA	S100A12,S100A9,S100A8	0	3
c367	SWI5 SFR1 RAD51D	NA	SWI5,SFR1,RAD51D	0	3
c368	HYLS1 PKNOX2 DDX25	NA	HYLS1,PKNOX2,DDX25	0	3
c369	TGFB3 TGFB2 NR2C2 LTBP3 FMOD ASPN	NA	TGFB3,TGFB2,NR2C2,LTBP3,FMOD,ASPN	0	6
c370	PTBP2 LMNB2 LMNB1 LMNA CASP6 CASP2 MZB1	NA	PTBP2,LMNB2,LMNB1,LMNA,CASP6,CASP2,MZB1	0	7
c371	RGS11 RGS9BP RGS9 RGS7 RGS6 RGS7BP PDCL	NA	RGS11,RGS9BP,RGS9,RGS7,RGS6,RGS7BP,PDCL	0	7
c372	CAMKK2 CAMKK1 CAMK4 CAMK2B CALM1 CABIN1 BORCS8-MEF2B	NA	CAMKK2,CAMKK1,CAMK4,CAMK2B,CALM1,CABIN1,BORCS8-MEF2B	0	7
c373	MGAM2 SI GANC AMY2B AMY2A AMY1A AMY1B	NA	MGAM2,SI,GANC,AMY2B,AMY2A,AMY1A,AMY1B	0	7
c374	TTI1 TTI2 TELO2 RICTOR PRR5L PRR5 MAPKAP1	NA	TTI1,TTI2,TELO2,RICTOR,PRR5L,PRR5,MAPKAP1	0	7
c375	ROPN1L SPA17 ROPN1 CABYR AKAP3	NA	ROPN1L,SPA17,ROPN1,CABYR,AKAP3	0	5
c376	SIRT3 PPARGC1A PERM1 CRTC3 CRTC1 CREB1	NA	SIRT3,PPARGC1A,PERM1,CRTC3,CRTC1,CREB1	0	6
c377	PIKFYVE MTMR8 MTMR7 MTMR4 MTMR1 CDIPT	NA	PIKFYVE,MTMR8,MTMR7,MTMR4,MTMR1,CDIPT	0	6
c378	UAP1 GALT GALK2 GALK1 GALE	NA	UAP1,GALT,GALK2,GALK1,GALE	0	5
c379	LALBA GALT GALK2 GALE ST6GAL2 B4GALT1	NA	LALBA,GALT,GALK2,GALE,ST6GAL2,B4GALT1	0	6
c380	POMT1 POMT2 POMGNT2 FKTN FKRP RXYLT1	NA	POMT1,POMT2,POMGNT2,FKTN,FKRP,RXYLT1	0	6
c381	SOD2 SOD3 SOD1 GPX6 GPX5 GPX3 CCS	NA	SOD2,SOD3,SOD1,GPX6,GPX5,GPX3,CCS	0	7
c382	RMC1 RAB7A TBC1D2 MON1B MON1A CCZ1B CCZ1	NA	RMC1,RAB7A,TBC1D2,MON1B,MON1A,CCZ1B,CCZ1	0	7
c383	SULT1A1 SULT1A3 SULT1A2 DIO2 DIO1	NA	SULT1A1,SULT1A3,SULT1A2,DIO2,DIO1	0	5
c384	TPH2 TPH1 QDPR PCBD2 PCBD1 DYRK1B	NA	TPH2,TPH1,QDPR,PCBD2,PCBD1,DYRK1B	0	6
c385	OGA CRYBB2 CRYAB CRYAA2	NA	OGA,CRYBB2,CRYAB,CRYAA2	0	4
c386	MEP1A DPP4 MME ACE2	NA	MEP1A,DPP4,MME,ACE2	0	4
c387	ST8SIA5 ST6GALNAC5 SLC33A1 B4GALNT1	NA	ST8SIA5,ST6GALNAC5,SLC33A1,B4GALNT1	0	4
c388	NCR3 NCR3LG1 NCR2 NCR1	NA	NCR3,NCR3LG1,NCR2,NCR1	0	4
c389	ST8SIA5 SLC33A1 B4GALNT1 B3GALT4	NA	ST8SIA5,SLC33A1,B4GALNT1,B3GALT4	0	4
c390	RFXANK RFXAP RFX7 RFX5	NA	RFXANK,RFXAP,RFX7,RFX5	0	4
c391	RYR3 TRDN FKBP1B CASQ2	NA	RYR3,TRDN,FKBP1B,CASQ2	0	4
c392	STOML2 YME1L1 PARL OMA1	NA	STOML2,YME1L1,PARL,OMA1	0	4
c393	CPA1 PNLIPRP1 CTRL CEL	NA	CPA1,PNLIPRP1,CTRL,CEL	0	4
c394	PGS1 PTPMT1 LPGAT1 CRLS1	NA	PGS1,PTPMT1,LPGAT1,CRLS1	0	4
c395	IDUA IDS HYAL3 HYAL1	NA	IDUA,IDS,HYAL3,HYAL1	0	4
c396	SLC27A5 CYP46A1 CYP27A1 CH25H	NA	SLC27A5,CYP46A1,CYP27A1,CH25H	0	4
c397	IDUA IDS HYAL4 HYAL1	NA	IDUA,IDS,HYAL4,HYAL1	0	4
c398	SSBP1 TWNK SSBP2 INIP	NA	SSBP1,TWNK,SSBP2,INIP	0	4
c399	SSBP1 TWNK POLG2 POLG	NA	SSBP1,TWNK,POLG2,POLG	0	4
c400	PROZ NQO1 VKORC1 GGCX	NA	PROZ,NQO1,VKORC1,GGCX	0	4
c401	PSPH PSAT1 PPM1K PHGDH	NA	PSPH,PSAT1,PPM1K,PHGDH	0	4
c402	POU1F1 LHX4 LHX3 ISL1	NA	POU1F1,LHX4,LHX3,ISL1	0	4
c403	MICALL1 EHD4 EHD1 DGKQ	NA	MICALL1,EHD4,EHD1,DGKQ	0	4
c404	NQO1 VKORC1 GGCX CRYZ	NA	NQO1,VKORC1,GGCX,CRYZ	0	4
c405	RAG1 DSE CHST15 CHST14	NA	RAG1,DSE,CHST15,CHST14	0	4
c406	KPNA5 IPO9 IPO7 IPO5	NA	KPNA5,IPO9,IPO7,IPO5	0	4
c407	PARD6G PARD6B PARD3B LLGL2	NA	PARD6G,PARD6B,PARD3B,LLGL2	0	4
c408	AZIN2 ASL ARG2 ACY1	NA	AZIN2,ASL,ARG2,ACY1	0	4
c409	PICK1 TSPAN7 GRIP2 GOPC	NA	PICK1,TSPAN7,GRIP2,GOPC	0	4
c410	HCCS FECH COX10 ABCB7	NA	HCCS,FECH,COX10,ABCB7	0	4
c411	ZNHIT1 SRCAP CFDP1 ACTR6	NA	ZNHIT1,SRCAP,CFDP1,ACTR6	0	4
c412	IL18RAP IL18R1 IL18BP ETV5	NA	IL18RAP,IL18R1,IL18BP,ETV5	0	4
c413	PIH1D1 ZNHIT6 NUFIP1 ZNHIT3	NA	PIH1D1,ZNHIT6,NUFIP1,ZNHIT3	0	4
c414	TXLNA STXBP2 STX3 SNAP47	NA	TXLNA,STXBP2,STX3,SNAP47	0	4
c415	TP53I3 TP53BP2 RASSF8 PPP1R13B	NA	TP53I3,TP53BP2,RASSF8,PPP1R13B	0	4
c416	PRDM1 PAX5 ELF2 ELF1	NA	PRDM1,PAX5,ELF2,ELF1	0	4
c417	VPS29 VPS35L PSAT1 CCDC93	NA	VPS29,VPS35L,PSAT1,CCDC93	0	4
c418	RPAP3 PIH1D1 ZNHIT6 NUFIP1	NA	RPAP3,PIH1D1,ZNHIT6,NUFIP1	0	4
c419	SLC12A2 KCNQ1 KCNJ2 KCNJ12	NA	SLC12A2,KCNQ1,KCNJ2,KCNJ12	0	4
c420	PUS7 TRUB1 PUS3 PUS1	NA	PUS7,TRUB1,PUS3,PUS1	0	4
c421	XPO4 XPOT WDR11 NAA40	NA	XPO4,XPOT,WDR11,NAA40	0	4
c422	KCNQ1 KCNJ2 KCNJ12 KCNJ4	NA	KCNQ1,KCNJ2,KCNJ12,KCNJ4	0	4
c423	CD81 CR2 CD22 CD19	NA	CD81,CR2,CD22,CD19	0	4
c424	ITGA4 IGSF8 CD81 ADAM28	NA	ITGA4,IGSF8,CD81,ADAM28	0	4
c425	XDH PNP GDA DGUOK	NA	XDH,PNP,GDA,DGUOK	0	4
c426	USP8 RNF128 OTUB2 OTUB1	NA	USP8,RNF128,OTUB2,OTUB1	0	4
c427	RGS19 KATNA1 GIPC1 DYNLT1	NA	RGS19,KATNA1,GIPC1,DYNLT1	0	4
c428	UBL7 UBQLN1 UBE4B NMNAT1	NA	UBL7,UBQLN1,UBE4B,NMNAT1	0	4
c429	SYNCRIP IGF2BP1 IGF2BP3 CSDE1	NA	SYNCRIP,IGF2BP1,IGF2BP3,CSDE1	0	4
c430	TP53INP1 PIN1 HIPK2 FKBP1B	NA	TP53INP1,PIN1,HIPK2,FKBP1B	0	4
c431	OBSL1 CUL9 CCDC8 ANKRA2	NA	OBSL1,CUL9,CCDC8,ANKRA2	0	4
c432	MLLT10 MLLT3 DOT1L AFF1	NA	MLLT10,MLLT3,DOT1L,AFF1	0	4
c433	RAB2A GORASP2 BLZF1 ARL8B	NA	RAB2A,GORASP2,BLZF1,ARL8B	0	4
c434	ATPAF2 ATPAF1 ATP5IF1 ATP5F1B	NA	ATPAF2,ATPAF1,ATP5IF1,ATP5F1B	0	4
c435	WWTR1 TBX5 NPPA AMOT	NA	WWTR1,TBX5,NPPA,AMOT	0	4
c436	RPAP2 RPAP1 GPN3 GPN1	NA	RPAP2,RPAP1,GPN3,GPN1	0	4
c437	HSP90AB1 FKBPL AIP AHR	NA	HSP90AB1,FKBPL,AIP,AHR	0	4
c438	RFXANK HDAC5 BCOR BCL6	NA	RFXANK,HDAC5,BCOR,BCL6	0	4
c439	RYR3 TRDN RYR1 STAC3 FKBP1B	NA	RYR3,TRDN,RYR1,STAC3,FKBP1B	0	5
c440	RMDN3 VAPB PPM1L OSBP	NA	RMDN3,VAPB,PPM1L,OSBP	0	4
c441	DYSF TRIM72 CAPN3 ANXA6	NA	DYSF,TRIM72,CAPN3,ANXA6	0	4
c442	STARD4 STARD6 STAR FDXR	NA	STARD4,STARD6,STAR,FDXR	0	4
c443	PDLIM4 MYO3A MYO1A ESPN	NA	PDLIM4,MYO3A,MYO1A,ESPN	0	4
c444	SLC25A17 ABCD3 ABCD2 ABCD1	NA	SLC25A17,ABCD3,ABCD2,ABCD1	0	4
c445	PPP4R3A PPP4R3B PPP4C CCDC6	NA	PPP4R3A,PPP4R3B,PPP4C,CCDC6	0	4
c446	PSMG3 PSMG4 PSMG2 PSMG1	NA	PSMG3,PSMG4,PSMG2,PSMG1	0	4
c447	PNMT LRTOMT DBH AOC2	NA	PNMT,LRTOMT,DBH,AOC2	0	4
c448	KPNA3 IPO9 IPO7 IPO5	NA	KPNA3,IPO9,IPO7,IPO5	0	4
c449	UBA2 SUMO4 SAE1 RWDD3	NA	UBA2,SUMO4,SAE1,RWDD3	0	4
c450	SLC25A20 CPT2 CPT1C CPT1B	NA	SLC25A20,CPT2,CPT1C,CPT1B	0	4
c451	PRPF4B PNN PNISR LUC7L3	NA	PRPF4B,PNN,PNISR,LUC7L3	0	4
c452	SCUBE2 IHH HHAT DISP2	NA	SCUBE2,IHH,HHAT,DISP2	0	4
c453	PLCG2 CLEC7A CLEC6A CLEC4E	NA	PLCG2,CLEC7A,CLEC6A,CLEC4E	0	4
c454	RALGAPA2 RALGAPB AKT2 TCL1B	NA	RALGAPA2,RALGAPB,AKT2,TCL1B	0	4
c455	RIMKLA RIMKLB FOLH1	NA	RIMKLA,RIMKLB,FOLH1	0	3
c456	URM1 CTU2 CTU1	NA	URM1,CTU2,CTU1	0	3
c457	MARC1 MARC2 CYB5B	NA	MARC1,MARC2,CYB5B	0	3
c458	KPTN ITFG2 C12orf66	NA	KPTN,ITFG2,C12orf66	0	3
c459	NOMO2 TMEM147 NCLN	NA	NOMO2,TMEM147,NCLN	0	3
c460	TRPC7 TRPC5 TRPC4 TRPC3	NA	TRPC7,TRPC5,TRPC4,TRPC3	0	4
c461	MEPCE LARP7 HEXIM2 HEXIM1	NA	MEPCE,LARP7,HEXIM2,HEXIM1	0	4
c462	ST8SIA1 ST8SIA5 ST3GAL5 SLC33A1 FUT7 B4GALNT1	NA	ST8SIA1,ST8SIA5,ST3GAL5,SLC33A1,FUT7,B4GALNT1	0	6
c463	HIBCH HADHA GCDH ECI1 ECHS1 ACADSB	NA	HIBCH,HADHA,GCDH,ECI1,ECHS1,ACADSB	0	6
c464	PROS1 MERTK CFI C4BPB C4BPA C4B C2	NA	PROS1,MERTK,CFI,C4BPB,C4BPA,C4B,C2	0	7
c465	LIMK2 LIMK1 SSH3 SSH2 CFL2 CFL1	NA	LIMK2,LIMK1,SSH3,SSH2,CFL2,CFL1	0	6
c466	STARD4 STARD6 STAR FDXR FDX2 FDX1 CYP11A1	NA	STARD4,STARD6,STAR,FDXR,FDX2,FDX1,CYP11A1	0	7
c467	TRMT61B RTF2 WDR6 THADA PVX_080000 PVX_001790	PVX_080000,PVX_001790	TRMT61B,RTF2,WDR6,THADA	2	4
c468	NAGS GPT2 GPT GLUD2 SIRT4 GLUD1 GLS CPS1	NA	NAGS,GPT2,GPT,GLUD2,SIRT4,GLUD1,GLS,CPS1	0	8
c469	KCNRG TRIM13 SEL1L RNF139 RNF103 OS9 DERL2 DERL1	NA	KCNRG,TRIM13,SEL1L,RNF139,RNF103,OS9,DERL2,DERL1	0	8
c470	GSS TXNDC12 GSR GPX4 GRSF1 GGT7 GGT6 GGT1	NA	GSS,TXNDC12,GSR,GPX4,GRSF1,GGT7,GGT6,GGT1	0	8
c471	MANF DNAJB11 SDF2L1 CRELD2	NA	MANF,DNAJB11,SDF2L1,CRELD2	0	4
c472	XYLB RPEL1 RPE PGD	NA	XYLB,RPEL1,RPE,PGD	0	4
c473	ST6GALNAC1 GCNT1 C1GALT1C1 B3GNT6	NA	ST6GALNAC1,GCNT1,C1GALT1C1,B3GNT6	0	4
c474	RABEP1 GGA2 GGA1 BACE1	NA	RABEP1,GGA2,GGA1,BACE1	0	4
c475	MAP3K4 GADD45G GADD45B GADD45A	NA	MAP3K4,GADD45G,GADD45B,GADD45A	0	4
c476	TNFRSF10D TNFRSF10C TNFRSF10B TNFRSF10A	NA	TNFRSF10D,TNFRSF10C,TNFRSF10B,TNFRSF10A	0	4
c477	ZMPSTE24 PDSS2 NUS1 FNTB FNTA PGGT1B DHDDS SALL3 CLK3 CHURC1-FNTB PVX_113540 PVX_123265 PVX_091260 PVX_096130 PVX_003675 PVX_003575	PVX_113540,PVX_123265,PVX_091260,PVX_096130,PVX_003675,PVX_003575	ZMPSTE24,PDSS2,NUS1,FNTB,FNTA,PGGT1B,DHDDS,SALL3,CLK3,CHURC1-FNTB	6	10
c478	PRKG2 MRVI1 KCNMB3 KCNMB1 KCNMA1	NA	PRKG2,MRVI1,KCNMB3,KCNMB1,KCNMA1	0	5
c479	INHA INHBE INHBC CHST8 CGA	NA	INHA,INHBE,INHBC,CHST8,CGA	0	5
c480	RBM25 PRPF4B PNN LUC7L3 LRMDA	NA	RBM25,PRPF4B,PNN,LUC7L3,LRMDA	0	5
c481	SH2D1A SLAMF1 FYN CD244 CBLC	NA	SH2D1A,SLAMF1,FYN,CD244,CBLC	0	5
c482	WDR36 MYOC PVX_123090 PVX_098825 PVX_079780	PVX_123090,PVX_098825,PVX_079780	WDR36,MYOC	3	2
c483	DRG2 ZC3H15 RWDD1 DRG1	NA	DRG2,ZC3H15,RWDD1,DRG1	0	4
c484	DUOX2 DUOXA2 DUOXA1 DUOX1	NA	DUOX2,DUOXA2,DUOXA1,DUOX1	0	4
c485	TIGAR PFKFB4 PFKFB3 PFKFB2	NA	TIGAR,PFKFB4,PFKFB3,PFKFB2	0	4
c486	TBXAS1 PTGIS PTGES PTGDS	NA	TBXAS1,PTGIS,PTGES,PTGDS	0	4
c487	XDH NAT2 NAT1 CES1	NA	XDH,NAT2,NAT1,CES1	0	4
c488	PPP2R2D MASTL ENSA ARPP19	NA	PPP2R2D,MASTL,ENSA,ARPP19	0	4
c489	TFAM TFB2M TFB1M PPRC1 POLRMT NRF1 GABPA GABPB2	NA	TFAM,TFB2M,TFB1M,PPRC1,POLRMT,NRF1,GABPA,GABPB2	0	8
c490	UNC5C UNC5D UNC5B UNC5A PITPNA NTN1 DRAXIN DCC	NA	UNC5C,UNC5D,UNC5B,UNC5A,PITPNA,NTN1,DRAXIN,DCC	0	8
c491	GSTM4 GSTM5 GSTM3 GSTM2	NA	GSTM4,GSTM5,GSTM3,GSTM2	0	4
c492	KCNJ11 ABCC9 KCNJ8 ABCC8	NA	KCNJ11,ABCC9,KCNJ8,ABCC8	0	4
c493	EVC2 IQCE EVC EFCAB7	NA	EVC2,IQCE,EVC,EFCAB7	0	4
c494	ASCC3 DDX50 ASCC2 ASCC1 ALKBH3	NA	ASCC3,DDX50,ASCC2,ASCC1,ALKBH3	0	5
c495	TEAD4 VGLL4 VGLL1 TEAD3 TEAD2 TEAD1	NA	TEAD4,VGLL4,VGLL1,TEAD3,TEAD2,TEAD1	0	6
c496	SHH SCUBE2 IHH HHIP HHAT DISP2	NA	SHH,SCUBE2,IHH,HHIP,HHAT,DISP2	0	6
c497	CFL1 ACTG1 DSTN ACTC1 ACTBL2 ACTB	NA	CFL1,ACTG1,DSTN,ACTC1,ACTBL2,ACTB	0	6
c498	TYRP1 PMEL MLANA DCT	NA	TYRP1,PMEL,MLANA,DCT	0	4
c499	FAM45A KIAA1147 DENND6A AVL9	NA	FAM45A,KIAA1147,DENND6A,AVL9	0	4
c500	KREMEN2 DKK4 DKK2 DKK1	NA	KREMEN2,DKK4,DKK2,DKK1	0	4
c501	EIF2B5 EIF2B3 EIF2B2 EIF2B1	NA	EIF2B5,EIF2B3,EIF2B2,EIF2B1	0	4
c502	PROS1 PROCR THBD PROC PF4V1 F2 F2R CPB2	NA	PROS1,PROCR,THBD,PROC,PF4V1,F2,F2R,CPB2	0	8
c503	UGDH LALBA GALT GALK2 GALK1 GALE	NA	UGDH,LALBA,GALT,GALK2,GALK1,GALE	0	6
c504	HLCS MCCC2 MCCC1 MCC IVD AUH	NA	HLCS,MCCC2,MCCC1,MCC,IVD,AUH	0	6
c505	KLK1 IGFBP2 IGF2 IGFBP6 IGF1 CILP	NA	KLK1,IGFBP2,IGF2,IGFBP6,IGF1,CILP	0	6
c506	USP34 GSK3A AXIN2 CSNK1A1L AXIN1 APC2	NA	USP34,GSK3A,AXIN2,CSNK1A1L,AXIN1,APC2	0	6
c507	JUN RNF187 FOSL2 FOS CRTC1 BATF3	NA	JUN,RNF187,FOSL2,FOS,CRTC1,BATF3	0	6
c508	HCN2 HCN4 PVX_086195 CDC16 USP6 PVX_085180 PVX_088840 PVX_002565	PVX_086195,PVX_085180,PVX_088840,PVX_002565	HCN2,HCN4,CDC16,USP6	4	4
c509	SLC9A1 STAB2 LYVE1 HYAL2 HMMR FAM83D CHP2 CHP1	NA	SLC9A1,STAB2,LYVE1,HYAL2,HMMR,FAM83D,CHP2,CHP1	0	8
c510	TFAM TFB2M TFB1M PPRC1 POLRMT TEFM NRF1 GABPA	NA	TFAM,TFB2M,TFB1M,PPRC1,POLRMT,TEFM,NRF1,GABPA	0	8
c511	UFSP2 UFM1 UFC1 DDRGK1 CDK5RAP3	NA	UFSP2,UFM1,UFC1,DDRGK1,CDK5RAP3	0	5
c512	PDX1 ONECUT1 NKX6-1 MAFA FOXA2	NA	PDX1,ONECUT1,NKX6-1,MAFA,FOXA2	0	5
c513	TXN2 TXNRD2 SEPHS2 SEPHS1 SCLY	NA	TXN2,TXNRD2,SEPHS2,SEPHS1,SCLY	0	5
c514	UCP1 PRDM16 FNDC5 CIDEA PVX_081280	PVX_081280	UCP1,PRDM16,FNDC5,CIDEA	1	4
c515	IL26 IL24 IL20RB IL20RA IL19	NA	IL26,IL24,IL20RB,IL20RA,IL19	0	5
c516	OGG1 NTHL1 NEIL2 NEIL1 MUTYH	NA	OGG1,NTHL1,NEIL2,NEIL1,MUTYH	0	5
c517	OAT NAGS GPT2 CPS1 ASS1	NA	OAT,NAGS,GPT2,CPS1,ASS1	0	5
c518	SLC9A3R1 SLC9A3R2 SLC9A3 RDX ARR3	NA	SLC9A3R1,SLC9A3R2,SLC9A3,RDX,ARR3	0	5
c519	EIF4ENIF1 LSM14B LSM14A DDX6 PATL2	NA	EIF4ENIF1,LSM14B,LSM14A,DDX6,PATL2	0	5
c520	USH1C USH1G PCDH15 MYO7A LHFPL5	NA	USH1C,USH1G,PCDH15,MYO7A,LHFPL5	0	5
c521	SHF PDGFRA PDGFD PDGFC PDGFA	NA	SHF,PDGFRA,PDGFD,PDGFC,PDGFA	0	5
c522	SH3GLB1 UVRAG RUBCN BECN1 VMP1	NA	SH3GLB1,UVRAG,RUBCN,BECN1,VMP1	0	5
c523	URI1 UXT RPAP3 PFDN2 PDRG1	NA	URI1,UXT,RPAP3,PFDN2,PDRG1	0	5
c524	VAMP1 STX1A STX1B LGI3 CPLX2	NA	VAMP1,STX1A,STX1B,LGI3,CPLX2	0	5
c525	RBM39 PRPF39 PNN PNISR LUC7L3	NA	RBM39,PRPF39,PNN,PNISR,LUC7L3	0	5
c526	SERPINB2 PLG PLAT PDGFD CPB2	NA	SERPINB2,PLG,PLAT,PDGFD,CPB2	0	5
c527	JUND JUNB JDP2 FOSL2 CREB5	NA	JUND,JUNB,JDP2,FOSL2,CREB5	0	5
c528	SLC9A3 ROCK2 ROCK1 RND3 ARHGEF28	NA	SLC9A3,ROCK2,ROCK1,RND3,ARHGEF28	0	5
c529	PPP1R3E PPP1R3C PPP1R3D PPP1CC GYS1	NA	PPP1R3E,PPP1R3C,PPP1R3D,PPP1CC,GYS1	0	5
c530	RAD52 RAD54B RAD51 HELQ ATRX	NA	RAD52,RAD54B,RAD51,HELQ,ATRX	0	5
c531	NUP214 NUP62CL GLE1 DDX19B DDX19A	NA	NUP214,NUP62CL,GLE1,DDX19B,DDX19A	0	5
c532	ITGB2 ITGAL ICAM5 ICAM4 CD226	NA	ITGB2,ITGAL,ICAM5,ICAM4,CD226	0	5
c533	TGIF2 SERPINE1 NPAS2 CLOCK ARNTL2 ARNTL	NA	TGIF2,SERPINE1,NPAS2,CLOCK,ARNTL2,ARNTL	0	6
c534	KYNU KYAT3 KMO HAAO ACMSD	NA	KYNU,KYAT3,KMO,HAAO,ACMSD	0	5
c535	PCYT2 HYKK ETNPPL ETNK2 ETNK1	NA	PCYT2,HYKK,ETNPPL,ETNK2,ETNK1	0	5
c536	PLA2G15 PNPLA7 PNPLA6 PLB1 GPCPD1	NA	PLA2G15,PNPLA7,PNPLA6,PLB1,GPCPD1	0	5
c537	LIFR CRLF1 CNTFR CNTF CLCF1	NA	LIFR,CRLF1,CNTFR,CNTF,CLCF1	0	5
c538	USH1C USH1G PCDH15 MYO7A CDH23	NA	USH1C,USH1G,PCDH15,MYO7A,CDH23	0	5
c539	TRAPPC8 TRAPPC12 TRAPPC3L TRAPPC2B TBC1D14	NA	TRAPPC8,TRAPPC12,TRAPPC3L,TRAPPC2B,TBC1D14	0	5
c540	ELAVL4 LGALS4 ELAVL3 CDKN2AIP PVX_002615	PVX_002615	ELAVL4,LGALS4,ELAVL3,CDKN2AIP	1	4
c541	WASHC4 WASHC5 WASHC3 WASHC2C WASHC1 CARMIL1 CAPZA1 RCSD1	NA	WASHC4,WASHC5,WASHC3,WASHC2C,WASHC1,CARMIL1,CAPZA1,RCSD1	0	8
c542	PPP6R3 PPP6R1 PPP6C ANKRD44 ANKRD28	NA	PPP6R3,PPP6R1,PPP6C,ANKRD44,ANKRD28	0	5
c543	IFNGR2 IFNGR1 IFNAR2 IFNW1 IFNAR1 IFNA1	NA	IFNGR2,IFNGR1,IFNAR2,IFNW1,IFNAR1,IFNA1	0	6
c544	MRI1 MTAP ENOPH1 APIP ADI1	NA	MRI1,MTAP,ENOPH1,APIP,ADI1	0	5
c545	SLC9A3 STAB2 LYVE1 HYAL2 CHP1	NA	SLC9A3,STAB2,LYVE1,HYAL2,CHP1	0	5
c546	IPCEF1 CYTH4 CYTH3 CYTH2 CYTH1	NA	IPCEF1,CYTH4,CYTH3,CYTH2,CYTH1	0	5
c547	ST8SIA1 ST3GAL5 HEXD HEXA B4GALNT1	NA	ST8SIA1,ST3GAL5,HEXD,HEXA,B4GALNT1	0	5
c548	TREH GALT GALM GALK1 GALE	NA	TREH,GALT,GALM,GALK1,GALE	0	5
c549	COX11 SCO1 COX17 SCYL2 COX15	NA	COX11,SCO1,COX17,SCYL2,COX15	0	5
c550	EIF5A2 EIF5A DOHH DHPS ALKBH4	NA	EIF5A2,EIF5A,DOHH,DHPS,ALKBH4	0	5
c551	TRAF5 TNFSF13 TNFRSF17 TNFRSF13B CAMLG	NA	TRAF5,TNFSF13,TNFRSF17,TNFRSF13B,CAMLG	0	5
c552	KPNA1 DFFB DFFA CSE1L CIDEB	NA	KPNA1,DFFB,DFFA,CSE1L,CIDEB	0	5
c553	INHBA MSTN INHBB INHA FST	NA	INHBA,MSTN,INHBB,INHA,FST	0	5
c554	PPAT PFAS PAICS ST20-MTHFS GART	NA	PPAT,PFAS,PAICS,ST20-MTHFS,GART	0	5
c555	USH1C TAX1BP3 MPP7 LIN7A CNTN2	NA	USH1C,TAX1BP3,MPP7,LIN7A,CNTN2	0	5
c556	RAG1 RAG2 FOXO1 FOXG1 BRWD1	NA	RAG1,RAG2,FOXO1,FOXG1,BRWD1	0	5
c557	MAPK8IP3 MAPK8IP2 MAPK8IP1 MAP4K5 MAP3K11	NA	MAPK8IP3,MAPK8IP2,MAPK8IP1,MAP4K5,MAP3K11	0	5
c558	TDP1 PNKP OGG1 NEIL2 NEIL1	NA	TDP1,PNKP,OGG1,NEIL2,NEIL1	0	5
c559	CHAF1B CHAF1A BTG2 HOXB9 BTG1	NA	CHAF1B,CHAF1A,BTG2,HOXB9,BTG1	0	5
c560	PPP1R14A PKN3 PKN2 PKN1 MAP3K20	NA	PPP1R14A,PKN3,PKN2,PKN1,MAP3K20	0	5
c561	TRUB1 PUS3 NOP10 SHQ1 GAR1	NA	TRUB1,PUS3,NOP10,SHQ1,GAR1	0	5
c562	TG LRP2 LGMN GC CUBN	NA	TG,LRP2,LGMN,GC,CUBN	0	5
c563	ZNF473 SLBP MIF4GD LSM11 LSM10	NA	ZNF473,SLBP,MIF4GD,LSM11,LSM10	0	5
c564	RALBP1 RALB RGL2 RALA BMP2K	NA	RALBP1,RALB,RGL2,RALA,BMP2K	0	5
c565	WDHD1 DSCC1 CHTF18 CHTF8 ATAD5	NA	WDHD1,DSCC1,CHTF18,CHTF8,ATAD5	0	5
c566	VPS29 VPS35L ZER1 COMMD1 CCDC93	NA	VPS29,VPS35L,ZER1,COMMD1,CCDC93	0	5
c567	NXF5 NXT2 NXF1 TNPO2 NUP98	NA	NXF5,NXT2,NXF1,TNPO2,NUP98	0	5
c568	XPO1 PKIA KIF17 FHL5 CREM	NA	XPO1,PKIA,KIF17,FHL5,CREM	0	5
c569	NPL RENBP NANS GNE CHIA	NA	NPL,RENBP,NANS,GNE,CHIA	0	5
c570	PYCR2 PYCR3 PYCR1 PRODH2 ALDH18A1	NA	PYCR2,PYCR3,PYCR1,PRODH2,ALDH18A1	0	5
c571	IL24 IL20RB IL20RA IL20 IL19	NA	IL24,IL20RB,IL20RA,IL20,IL19	0	5
c572	ITGB6 ITGA5 FBN3 FBN2 COMP	NA	ITGB6,ITGA5,FBN3,FBN2,COMP	0	5
c573	ST8SIA2 ST6GAL1 B4GALT3 ST6GAL2 B4GALT2	NA	ST8SIA2,ST6GAL1,B4GALT3,ST6GAL2,B4GALT2	0	5
c574	PRPF39 TRNAU1AP PNN PNISR LUC7L3	NA	PRPF39,TRNAU1AP,PNN,PNISR,LUC7L3	0	5
c575	RGL1 RALGDS RALB RGL2 RALA	NA	RGL1,RALGDS,RALB,RGL2,RALA	0	5
c576	HIST3H2BB H2BFWT H2BFM H2AFY2 H2AFY	NA	HIST3H2BB,H2BFWT,H2BFM,H2AFY2,H2AFY	0	5
c577	HIST3H2BB HIST2H2AA4 H2BFWT H2AFY2 H2AFB3	NA	HIST3H2BB,HIST2H2AA4,H2BFWT,H2AFY2,H2AFB3	0	5
c578	TRUB1 PUS3 NOP10 SHQ1 NHP2 NAF1 GAR1	NA	TRUB1,PUS3,NOP10,SHQ1,NHP2,NAF1,GAR1	0	7
c579	MGAT5B MGAT4D MGAT5 MGAT4C MGAT4B	NA	MGAT5B,MGAT4D,MGAT5,MGAT4C,MGAT4B	0	5
c580	LGI3 ADAM23 LGI4 LGI2 ADAM22	NA	LGI3,ADAM23,LGI4,LGI2,ADAM22	0	5
c581	SCRIB PARD6G PARD6B LLGL2 LLGL1	NA	SCRIB,PARD6G,PARD6B,LLGL2,LLGL1	0	5
c582	IL10RB IFNLR1 IFNL3 IFNL2 IFNL1	NA	IL10RB,IFNLR1,IFNL3,IFNL2,IFNL1	0	5
c583	CHAF1B ASF1B TLK2 TLK1 ASF1A	NA	CHAF1B,ASF1B,TLK2,TLK1,ASF1A	0	5
c584	DIO2 UGT2B11 UGT2B10 DIO3 DIO1	NA	DIO2,UGT2B11,UGT2B10,DIO3,DIO1	0	5
c585	TMEM86B GDPD3 GDPD1 ENPP6 ENPP2	NA	TMEM86B,GDPD3,GDPD1,ENPP6,ENPP2	0	5
c586	KCND3 KCNIP4 KCNIP3 KCNIP2 KCND1	NA	KCND3,KCNIP4,KCNIP3,KCNIP2,KCND1	0	5
c587	MOCS3 URM1 MOCS2 CTU2 CTU1	NA	MOCS3,URM1,MOCS2,CTU2,CTU1	0	5
c588	KAT7 JADE3 JADE2 JADE1 ING4	NA	KAT7,JADE3,JADE2,JADE1,ING4	0	5
c589	ELOVL6 ELOVL1 ACSL5 ACSL3 ACSBG2	NA	ELOVL6,ELOVL1,ACSL5,ACSL3,ACSBG2	0	5
c590	PTDSS2 PTDSS1 PLD4 PLD3 PISD PEMT HIPK4 CHDH	NA	PTDSS2,PTDSS1,PLD4,PLD3,PISD,PEMT,HIPK4,CHDH	0	8
c591	SMS SRM SAT2 MTAP AGMAT	NA	SMS,SRM,SAT2,MTAP,AGMAT	0	5
c592	H1FX H1FOO DFFB DFFA CIDEB	NA	H1FX,H1FOO,DFFB,DFFA,CIDEB	0	5
c593	USP34 TNKS2 TNKS RNF146 AXIN2 CSNK1A1L AXIN1 APC2	NA	USP34,TNKS2,TNKS,RNF146,AXIN2,CSNK1A1L,AXIN1,APC2	0	8
c594	ERVW-1 ITIH4 TIMP3 SERPINA4 SELENOP RARRES2 MARCO SCGB3A2 LGALS3BP ITIH3 FAM3C ENPEP ECM1 CTSW CMKLR1 CLEC3B CDC37L1 PVX_086080 PVX_117900	PVX_086080,PVX_117900	ERVW-1,ITIH4,TIMP3,SERPINA4,SELENOP,RARRES2,MARCO,SCGB3A2,LGALS3BP,ITIH3,FAM3C,ENPEP,ECM1,CTSW,CMKLR1,CLEC3B,CDC37L1	2	17
c595	PGM3 NAGK GNPDA2 GNPDA1 AMDHD2	NA	PGM3,NAGK,GNPDA2,GNPDA1,AMDHD2	0	5
c596	GRIK5 GRIK4 GRIK2 GRIK1	NA	GRIK5,GRIK4,GRIK2,GRIK1	0	4
c597	TSEN34 TSEN54 TSEN15 TSEN2	NA	TSEN34,TSEN54,TSEN15,TSEN2	0	4
c598	SLC25A37 SLC25A28 ABCB10 PVX_123935 PVX_113835 PVX_099630 PVX_100930 PVX_080220 PVX_119375 PVX_091090	PVX_123935,PVX_113835,PVX_099630,PVX_100930,PVX_080220,PVX_119375,PVX_091090	SLC25A37,SLC25A28,ABCB10	7	3
c599	NIPA2 NIPA1 CFHR3 CFHR1 CFHR2 CFH	NA	NIPA2,NIPA1,CFHR3,CFHR1,CFHR2,CFH	0	6
c600	PHKG2 PHKG1 PHKB PHKA2 PHKA1	NA	PHKG2,PHKG1,PHKB,PHKA2,PHKA1	0	5
c601	RIMKLA RIMKLB FOLH1 ASPA ACY1	NA	RIMKLA,RIMKLB,FOLH1,ASPA,ACY1	0	5
c602	RALGAPA2 RALGAPB RALB RGL2 RALA	NA	RALGAPA2,RALGAPB,RALB,RGL2,RALA	0	5
c603	PLIN5 PNPLA2 PLPP5 PLPP4 MOGAT3 MOGAT2 MOGAT1 DGAT2 DGAT1	NA	PLIN5,PNPLA2,PLPP5,PLPP4,MOGAT3,MOGAT2,MOGAT1,DGAT2,DGAT1	0	9
c604	PIGW PIGX PSTPIP2 TSTA3 FPGT MPDU1 RFT1 PVX_123395 SEC14L5 FAM90A1 PVX_115410 PVX_092055 PVX_091725 PVX_082475	PVX_123395,PVX_115410,PVX_092055,PVX_091725,PVX_082475	PIGW,PIGX,PSTPIP2,TSTA3,FPGT,MPDU1,RFT1,SEC14L5,FAM90A1	5	9
c605	PHAX NUCKS1 ALKBH1 ALKBH2 PVX_100725 PVX_081775	PVX_100725,PVX_081775	PHAX,NUCKS1,ALKBH1,ALKBH2	2	4
c606	POU2F1 POU2AF1 ALKBH1 ALKBH2 PVX_100725 PVX_081775	PVX_100725,PVX_081775	POU2F1,POU2AF1,ALKBH1,ALKBH2	2	4
c607	PSTPIP2 PIGG TSTA3 FPGT MPDU1 ALG11 RFT1 ALG2 PVX_123395 SEC14L5 FAM90A1 PVX_115410 PVX_092055 PVX_091725 PVX_082475	PVX_123395,PVX_115410,PVX_092055,PVX_091725,PVX_082475	PSTPIP2,PIGG,TSTA3,FPGT,MPDU1,ALG11,RFT1,ALG2,SEC14L5,FAM90A1	5	10
c608	SLC25A5 NUBP2 NUBP1 MMS19 CIAO3 CIAO2B CIAO1 CIAO2A PVX_087945	PVX_087945	SLC25A5,NUBP2,NUBP1,MMS19,CIAO3,CIAO2B,CIAO1,CIAO2A	1	8
c609	TPTE2 PHETA1 OCRL PHETA2 INPP5B INPP1	NA	TPTE2,PHETA1,OCRL,PHETA2,INPP5B,INPP1	0	6
c610	TFAM TFB2M TFB1M PPRC1 POLRMT NRF1 HCFC1 HCFC2 GABPA	NA	TFAM,TFB2M,TFB1M,PPRC1,POLRMT,NRF1,HCFC1,HCFC2,GABPA	0	9
c611	UBC UBB UBA52 STAMBPL1 PVX_122725 RPS27A PVX_114275 PVX_080640 OTUD7A JOSD2 JOSD1 ENGASE PVX_084720 ATXN3L PVX_099630 PVX_080220 PVX_119375	PVX_122725,PVX_114275,PVX_080640,PVX_084720,PVX_099630,PVX_080220,PVX_119375	UBC,UBB,UBA52,STAMBPL1,RPS27A,OTUD7A,JOSD2,JOSD1,ENGASE,ATXN3L	7	10
c612	WDR26 RMND5A RANBP10 MKLN1 MAEA GID8	NA	WDR26,RMND5A,RANBP10,MKLN1,MAEA,GID8	0	6
c613	UNC5C UNC5D UNC5B UNC5A NEO1 DAPK3	NA	UNC5C,UNC5D,UNC5B,UNC5A,NEO1,DAPK3	0	6
c614	FGFR4 FGFR3 FGFR2 FGF17 FGF13 FGF5	NA	FGFR4,FGFR3,FGFR2,FGF17,FGF13,FGF5	0	6
c615	STAT3 STAP2 IL10 CCL22 CCL3L1 CCL3	NA	STAT3,STAP2,IL10,CCL22,CCL3L1,CCL3	0	6
c616	SFTPD SFTPA2 SFTPA1 SFTA3 DMBT1	NA	SFTPD,SFTPA2,SFTPA1,SFTA3,DMBT1	0	5
c617	HPS5 HPS6 HPS4 HPS3 HPS1	NA	HPS5,HPS6,HPS4,HPS3,HPS1	0	5
c618	LPIN3 LPIN2 LPIN1 CTDNEP1 CNEP1R1	NA	LPIN3,LPIN2,LPIN1,CTDNEP1,CNEP1R1	0	5
c619	PSTPIP2 TSTA3 FPGT MPDU1 ALG14 ALG13 RFT1 ALG2 PVX_123395 SEC14L5 FAM90A1 PVX_115410 PVX_092055 PVX_091725 PVX_082475	PVX_123395,PVX_115410,PVX_092055,PVX_091725,PVX_082475	PSTPIP2,TSTA3,FPGT,MPDU1,ALG14,ALG13,RFT1,ALG2,SEC14L5,FAM90A1	5	10
c620	TTI1 TELO2 RICTOR PRR5L PRR5 MAPKAP1 ARHGAP8	NA	TTI1,TELO2,RICTOR,PRR5L,PRR5,MAPKAP1,ARHGAP8	0	7
c621	VARS EEF1G EIF5AL1 DUS2 DALRD3 PVX_123180 PVX_123175 PVX_088950	PVX_123180,PVX_123175,PVX_088950	VARS,EEF1G,EIF5AL1,DUS2,DALRD3	3	5
c622	LHPP PPA1 ATP12A PPA2 ATP4B ATP4A	NA	LHPP,PPA1,ATP12A,PPA2,ATP4B,ATP4A	0	6
c623	MBTPS2 CREB3L4 CREB3L3 CREB3L2 CREB3L1 CREB3	NA	MBTPS2,CREB3L4,CREB3L3,CREB3L2,CREB3L1,CREB3	0	6
c624	CR1 CFI CFH CFB CD46 C4BPB	NA	CR1,CFI,CFH,CFB,CD46,C4BPB	0	6
c625	WDR48 ZBTB32 WDR20 USP46 USP26 USP12	NA	WDR48,ZBTB32,WDR20,USP46,USP26,USP12	0	6
c626	TUBB2B TUBA1B TTL STMN4 MAPRE3 GABPB1	NA	TUBB2B,TUBA1B,TTL,STMN4,MAPRE3,GABPB1	0	6
c627	HOGA1 GOT2 GOT1 FABP2 CTH CDO1	NA	HOGA1,GOT2,GOT1,FABP2,CTH,CDO1	0	6
c628	TWIST1 PPARGC1B NRF1 ESRRG ESRRA ALAS1	NA	TWIST1,PPARGC1B,NRF1,ESRRG,ESRRA,ALAS1	0	6
c629	RUNX1T1 RUNX1 SOCS4 SERPINB13 CTSV CBFB	NA	RUNX1T1,RUNX1,SOCS4,SERPINB13,CTSV,CBFB	0	6
c630	RAP1B SIPA1 RAPGEF6 RAP1A RAPGEF5 AFDN	NA	RAP1B,SIPA1,RAPGEF6,RAP1A,RAPGEF5,AFDN	0	6
c631	WDR26 RMND5A RANBP10 MAEA GID8 GID4	NA	WDR26,RMND5A,RANBP10,MAEA,GID8,GID4	0	6
c632	SLC25A17 PEX3 PEX5L ABCD3 ABCD2 ABCD1	NA	SLC25A17,PEX3,PEX5L,ABCD3,ABCD2,ABCD1	0	6
c633	SLC25A28 PVX_123935 PVX_113835 PVX_099630 PVX_100930 PVX_080220	PVX_123935,PVX_113835,PVX_099630,PVX_100930,PVX_080220	SLC25A28	5	1
c634	SLC25A37 PVX_123935 PVX_113835 PVX_099630 PVX_100930 PVX_080220	PVX_123935,PVX_113835,PVX_099630,PVX_100930,PVX_080220	SLC25A37	5	1
c635	DPH7 DPH6 DPH5 DPH3 DPH2 DPH1	NA	DPH7,DPH6,DPH5,DPH3,DPH2,DPH1	0	6
c636	ABCC11 PVX_123935 PVX_113835 PVX_099630 PVX_100930 PVX_080220	PVX_123935,PVX_113835,PVX_099630,PVX_100930,PVX_080220	ABCC11	5	1
c637	ABCG4 PVX_123935 PVX_113835 PVX_099630 PVX_100930 PVX_080220	PVX_123935,PVX_113835,PVX_099630,PVX_100930,PVX_080220	ABCG4	5	1
c638	ABCB10 PVX_123935 PVX_113835 PVX_099630 PVX_100930 PVX_080220	PVX_123935,PVX_113835,PVX_099630,PVX_100930,PVX_080220	ABCB10	5	1
c639	RIT1 RIT2 NTRK3 SHC4 PTPRO NTF3	NA	RIT1,RIT2,NTRK3,SHC4,PTPRO,NTF3	0	6
c640	OSMR OSM JAK1 IL31RA IL31 CSF3R	NA	OSMR,OSM,JAK1,IL31RA,IL31,CSF3R	0	6
c641	PPP4R4 PPP4R3B PPP4R2 PPP4R1 PPP4C CCDC6	NA	PPP4R4,PPP4R3B,PPP4R2,PPP4R1,PPP4C,CCDC6	0	6
c642	ARPC4-TTLL3 ARPC5L ARPC1B ACTR3B ACTR3 CORO1A	NA	ARPC4-TTLL3,ARPC5L,ARPC1B,ACTR3B,ACTR3,CORO1A	0	6
c643	WTAP ZC3H13 YTHDC1 VIRMA RBM15B RBM15 METTL14 YTHDF1 METTL4 METTL3 CBLL1	NA	WTAP,ZC3H13,YTHDC1,VIRMA,RBM15B,RBM15,METTL14,YTHDF1,METTL4,METTL3,CBLL1	0	11
c644	UBR5 SMARCA1 HMGXB4 CHRAC1 CECR2 C17orf49 BPTF TFAP4 BAZ1A	NA	UBR5,SMARCA1,HMGXB4,CHRAC1,CECR2,C17orf49,BPTF,TFAP4,BAZ1A	0	9
c645	WDR26 RMND5A MAEA RMND5B GID8 GID4	NA	WDR26,RMND5A,MAEA,RMND5B,GID8,GID4	0	6
c646	DPH7 DPH5 DPH3 DPH2 DPH1 OVCA2	NA	DPH7,DPH5,DPH3,DPH2,DPH1,OVCA2	0	6
c647	SLIT3 SLIT1 ROBO3 ROBO2 MSI1 LHX2	NA	SLIT3,SLIT1,ROBO3,ROBO2,MSI1,LHX2	0	6
c648	ST8SIA2 B4GALT3 ST6GAL2 B4GALT2 B3GALNT1 A4GALT	NA	ST8SIA2,B4GALT3,ST6GAL2,B4GALT2,B3GALNT1,A4GALT	0	6
c649	MYOG PAX7 MYOD1 MYF6 MYF5 MDFIC	NA	MYOG,PAX7,MYOD1,MYF6,MYF5,MDFIC	0	6
c650	LGI1 ADAM23 LGI4 LGI2 ADAM22 ADAM11	NA	LGI1,ADAM23,LGI4,LGI2,ADAM22,ADAM11	0	6
c651	PARVG RSU1 PARVB PARVA LIMS2 LIMS1	NA	PARVG,RSU1,PARVB,PARVA,LIMS2,LIMS1	0	6
c652	CAVIN2 DHRS1 PVX_123935 PVX_085265 PVX_097660 PVX_092365	PVX_123935,PVX_085265,PVX_097660,PVX_092365	CAVIN2,DHRS1	4	2
c653	NECTIN3 NECTIN4 NECTIN2 NECTIN1 CADM3 CADM1	NA	NECTIN3,NECTIN4,NECTIN2,NECTIN1,CADM3,CADM1	0	6
c654	CAVIN2 DHRS1 PVX_123935 PVX_092945 PVX_091225 PVX_097660	PVX_123935,PVX_092945,PVX_091225,PVX_097660	CAVIN2,DHRS1	4	2
c655	GPA33 PNKD PVX_123935 PVX_084285 PVX_081285 PVX_097660	PVX_123935,PVX_084285,PVX_081285,PVX_097660	GPA33,PNKD	4	2
c656	CAVIN2 DHRS1 PVX_123935 PVX_084450 PVX_081425 PVX_097660	PVX_123935,PVX_084450,PVX_081425,PVX_097660	CAVIN2,DHRS1	4	2
c657	NRCAM NFASC KCNQ2 GLDN CNTNAP1 CNTN1	NA	NRCAM,NFASC,KCNQ2,GLDN,CNTNAP1,CNTN1	0	6
c658	TICRR RECQL4 MCM10 GINS4 MCMDC2 CDC45	NA	TICRR,RECQL4,MCM10,GINS4,MCMDC2,CDC45	0	6
c659	PITPNA PAK1 NTN1 MAP3K12 DSCAM DCC	NA	PITPNA,PAK1,NTN1,MAP3K12,DSCAM,DCC	0	6
c660	RPTOR TIPRL MTOR MLST8 IGBP1 EIF4EBP2	NA	RPTOR,TIPRL,MTOR,MLST8,IGBP1,EIF4EBP2	0	6
c661	PIAS1 NRIP1 NR5A1 NR2C1 MED1 ESRRG	NA	PIAS1,NRIP1,NR5A1,NR2C1,MED1,ESRRG	0	6
c662	STAT5B STAT5A SOCS7 SMARCA4 RAG2 BRWD1	NA	STAT5B,STAT5A,SOCS7,SMARCA4,RAG2,BRWD1	0	6
c663	COX11 SURF1 SCO1 HCCS COX15 COX10	NA	COX11,SURF1,SCO1,HCCS,COX15,COX10	0	6
c664	CR1 CFI CFB CD46 C4BPB C4BPA	NA	CR1,CFI,CFB,CD46,C4BPB,C4BPA	0	6
c665	RMC1 XPR1 MON1B MON1A CCZ1B CCZ1	NA	RMC1,XPR1,MON1B,MON1A,CCZ1B,CCZ1	0	6
c666	MBTPS2 HERPUD1 CREB3L3 CREB3L1 CREB3 ATF4	NA	MBTPS2,HERPUD1,CREB3L3,CREB3L1,CREB3,ATF4	0	6
c667	DNAI2 DNALI1 DNAL1 DNAI1 DNAH5 CCDC114	NA	DNAI2,DNALI1,DNAL1,DNAI1,DNAH5,CCDC114	0	6
c668	WNK1 WNK2 WNK3 SLC12A2 SCNN1G SCNN1D	NA	WNK1,WNK2,WNK3,SLC12A2,SCNN1G,SCNN1D	0	6
c669	NXF5 NXT2 NXF3 NXF2 NUP98 DDX19B	NA	NXF5,NXT2,NXF3,NXF2,NUP98,DDX19B	0	6
c670	TBK1 SIGIRR NLRC3 IL37 IL18R1 IL18BP	NA	TBK1,SIGIRR,NLRC3,IL37,IL18R1,IL18BP	0	6
c671	RBM25 PRPF39 PRPF4B PNN PNISR LUC7L3	NA	RBM25,PRPF39,PRPF4B,PNN,PNISR,LUC7L3	0	6
c672	PTPA PPP4R3A PPP4R2 PPP4C PPP2R3A PPP2R2D	NA	PTPA,PPP4R3A,PPP4R2,PPP4C,PPP2R3A,PPP2R2D	0	6
c673	RCHY1 GORAB ABCC2 ABCG2 PVX_084675 PVX_085450	PVX_084675,PVX_085450	RCHY1,GORAB,ABCC2,ABCG2	2	4
c674	HSPA9 HSPA2 HSPA1B DNAJB14 DNAJB12 CATSPER1	NA	HSPA9,HSPA2,HSPA1B,DNAJB14,DNAJB12,CATSPER1	0	6
c675	MMADHC MMUT MMAB MMAA MCEE ACSF3	NA	MMADHC,MMUT,MMAB,MMAA,MCEE,ACSF3	0	6
c676	PPCDC PPCS COASY ADAT2 ADAT3 PVX_085450	PVX_085450	PPCDC,PPCS,COASY,ADAT2,ADAT3	1	5
c677	NUP58 NUP188 ALKBH1 ALKBH2 PVX_100725 PVX_081775	PVX_100725,PVX_081775	NUP58,NUP188,ALKBH1,ALKBH2	2	4
c678	GTF2H2C GTF2H1 ALKBH1 ALKBH2 PVX_100725 PVX_081775	PVX_100725,PVX_081775	GTF2H2C,GTF2H1,ALKBH1,ALKBH2	2	4
c679	POMT1 POMT2 POMGNT2 POMK FKTN FKRP	NA	POMT1,POMT2,POMGNT2,POMK,FKTN,FKRP	0	6
c680	HOOK2 HOOK3 HOOK1 FAM160A2 FAM160A1 AKTIP	NA	HOOK2,HOOK3,HOOK1,FAM160A2,FAM160A1,AKTIP	0	6
c681	ABCC2 ABCG2 ABCC1 PVX_092585 PVX_098705 PVX_111360	PVX_092585,PVX_098705,PVX_111360	ABCC2,ABCG2,ABCC1	3	3
c682	ABCC2 ABCG2 ABCC1 PVX_085205 PVX_118100 PVX_111360	PVX_085205,PVX_118100,PVX_111360	ABCC2,ABCG2,ABCC1	3	3
c683	SRR SDSL SDS PSPH CBSL BCAT1	NA	SRR,SDSL,SDS,PSPH,CBSL,BCAT1	0	6
c684	ULK1 WIPI1 ULK2 DENND3 ATG2B ATG2A	NA	ULK1,WIPI1,ULK2,DENND3,ATG2B,ATG2A	0	6
c685	PRPF40B PRPF39 LUC7L2 SCNM1 LUC7L FMC1-LUC7L2	NA	PRPF40B,PRPF39,LUC7L2,SCNM1,LUC7L,FMC1-LUC7L2	0	6
c686	NUMB NRP1 L1CAM DPYSL2 ASRGL1 AP2A2 AP2A1	NA	NUMB,NRP1,L1CAM,DPYSL2,ASRGL1,AP2A2,AP2A1	0	7
c687	PYCR2 PYCR3 PYCR1 LAP3 NAT8 ALDH18A1	NA	PYCR2,PYCR3,PYCR1,LAP3,NAT8,ALDH18A1	0	6
c688	DUSP9 DUSP8 DUSP7 DUSP6 DUSP4 DUSP2	NA	DUSP9,DUSP8,DUSP7,DUSP6,DUSP4,DUSP2	0	6
c689	DPH7 DPH5 DPH3 SERGEF DPH2 DPH1	NA	DPH7,DPH5,DPH3,SERGEF,DPH2,DPH1	0	6
c690	PFN4 PFN2 PFN1 FMNL3 FMNL2 FMNL1	NA	PFN4,PFN2,PFN1,FMNL3,FMNL2,FMNL1	0	6
c691	MAPKAPK5 MAPK6 ETV4 CDC42EP5 CDC42EP3 CDC42EP2	NA	MAPKAPK5,MAPK6,ETV4,CDC42EP5,CDC42EP3,CDC42EP2	0	6
c692	S100A11 DYSF TRIM72 CAV3 ANXA6 ANXA1	NA	S100A11,DYSF,TRIM72,CAV3,ANXA6,ANXA1	0	6
c693	XPO5 TARBP2 PRKRA DROSHA DICER1 DGCR8	NA	XPO5,TARBP2,PRKRA,DROSHA,DICER1,DGCR8	0	6
c694	ATP5PF C17orf80 ATP5MPL ATP5MF-PTCD1 ATP5ME PVX_001805	PVX_001805	ATP5PF,C17orf80,ATP5MPL,ATP5MF-PTCD1,ATP5ME	1	5
c695	SLC9A3 ROCK2 ROCK1 LIMK2 ETV5 ARHGEF28	NA	SLC9A3,ROCK2,ROCK1,LIMK2,ETV5,ARHGEF28	0	6
c696	STAP1 SH2B3 PRRT2 PTPRO KITLG KIT	NA	STAP1,SH2B3,PRRT2,PTPRO,KITLG,KIT	0	6
c697	STAP1 SH2B3 SH2B2 PTPRO KITLG KIT	NA	STAP1,SH2B3,SH2B2,PTPRO,KITLG,KIT	0	6
c698	PRKD1 IRS4 INSRR IGF1R IGF1 CILP	NA	PRKD1,IRS4,INSRR,IGF1R,IGF1,CILP	0	6
c699	RAD52 RAD54L RAD54B RAD51 PIF1 ATRX	NA	RAD52,RAD54L,RAD54B,RAD51,PIF1,ATRX	0	6
c700	ITGB2 ITGAL ICAM5 ICAM4 ICAM3 ICAM2	NA	ITGB2,ITGAL,ICAM5,ICAM4,ICAM3,ICAM2	0	6
c701	MAPK14 MAPK11 HSPB2 ETV1 ELK4 DUSP10	NA	MAPK14,MAPK11,HSPB2,ETV1,ELK4,DUSP10	0	6
c702	GPA33 PNKD PVX_123935 PVX_085265 PVX_084285 PVX_081285	PVX_123935,PVX_085265,PVX_084285,PVX_081285	GPA33,PNKD	4	2
c703	GPA33 PNKD PVX_123935 PVX_123490 PVX_123435 PVX_091380	PVX_123935,PVX_123490,PVX_123435,PVX_091380	GPA33,PNKD	4	2
c704	ARL9 RASL11A PVX_114345 PVX_124015 PVX_100765 PVX_091230	PVX_114345,PVX_124015,PVX_100765,PVX_091230	ARL9,RASL11A	4	2
c705	YOD1 UFD1 RNF125 PLAA NSFL1C NPLOC4	NA	YOD1,UFD1,RNF125,PLAA,NSFL1C,NPLOC4	0	6
c706	NECTIN2 EXOC6B EXOC4 EXOC3 AQP5 AQP3	NA	NECTIN2,EXOC6B,EXOC4,EXOC3,AQP5,AQP3	0	6
c707	SEMG1 TGFBI HSPG2 ODAM ITM2B APCS	NA	SEMG1,TGFBI,HSPG2,ODAM,ITM2B,APCS	0	6
c708	MMP24 MMP17 MMP16 MMP15 MMP14 FURIN	NA	MMP24,MMP17,MMP16,MMP15,MMP14,FURIN	0	6
c709	RP2 UNC119B NPHP3 CYS1 ARL3 CFAP36	NA	RP2,UNC119B,NPHP3,CYS1,ARL3,CFAP36	0	6
c710	TRPC6 NPHS2 NPHS1 NCK2 LIMS3 KIRREL1 CD2AP	NA	TRPC6,NPHS2,NPHS1,NCK2,LIMS3,KIRREL1,CD2AP	0	7
c711	TNXB TNR TNN NCAN DSEL BCAN	NA	TNXB,TNR,TNN,NCAN,DSEL,BCAN	0	6
c712	PCOLCE TLL2 MARCO SCGB3A2 LOXL4 TLL1 LOXL3 LOXL2 LOXL1 LOX ELN PVX_086080 PVX_117900	PVX_086080,PVX_117900	PCOLCE,TLL2,MARCO,SCGB3A2,LOXL4,TLL1,LOXL3,LOXL2,LOXL1,LOX,ELN	2	11
c713	FBRS PCGF5 YAF2 RYBP STARD10 FUNDC1 CSNK2B CSNK2A2 CSNK2A1 AUTS2	NA	FBRS,PCGF5,YAF2,RYBP,STARD10,FUNDC1,CSNK2B,CSNK2A2,CSNK2A1,AUTS2	0	10
c714	PANX1 P2RX7 P2RX6 P2RX5 P2RX4 P2RX3	NA	PANX1,P2RX7,P2RX6,P2RX5,P2RX4,P2RX3	0	6
c715	SOX2 L1TD1 LIN28A ZSCAN10 PRDM14 POU5F1 NANOG KLF4 FOXD3 DPPA4	NA	SOX2,L1TD1,LIN28A,ZSCAN10,PRDM14,POU5F1,NANOG,KLF4,FOXD3,DPPA4	0	10
c716	THEM4 TRIB3 RPS6KB2 PHLPP2 PDPK1 SGK3 GSK3A AKT3 AKT2 AKT1	NA	THEM4,TRIB3,RPS6KB2,PHLPP2,PDPK1,SGK3,GSK3A,AKT3,AKT2,AKT1	0	10
c717	KCNQ1 KCNH2 KCNE5 KCNE4 KCNE2 KCNE1	NA	KCNQ1,KCNH2,KCNE5,KCNE4,KCNE2,KCNE1	0	6
c718	UBE2I RGPD6 RGPD4 RGPD3 RGPD1 RANGAP1	NA	UBE2I,RGPD6,RGPD4,RGPD3,RGPD1,RANGAP1	0	6
c719	RTRAF ZBTB8OS RTCB MTERF4 NSUN4 FAM98B FAM98A UBAC2 DDX1 C2orf49 PVX_098690 PVX_118540 PVX_080060 PVX_085385 PVX_092595 PVX_114977 PVX_085950 PVX_084920 PVX_084765	PVX_098690,PVX_118540,PVX_080060,PVX_085385,PVX_092595,PVX_114977,PVX_085950,PVX_084920,PVX_084765	RTRAF,ZBTB8OS,RTCB,MTERF4,NSUN4,FAM98B,FAM98A,UBAC2,DDX1,C2orf49	9	10
c720	CSGALNACT2 CSGALNACT1 CHSY3 CHSY1 CHPF2 CHPF	NA	CSGALNACT2,CSGALNACT1,CHSY3,CHSY1,CHPF2,CHPF	0	6
c721	TAP2 TAPBP TAP1 PDIA3 HYOU1 HSPA5 GANAB ERP27 CANX CALR	NA	TAP2,TAPBP,TAP1,PDIA3,HYOU1,HSPA5,GANAB,ERP27,CANX,CALR	0	10
c722	NFATC3 NFATC2 NFATC1 JUNB FOSL1 FOS EGR4 EGR1 NAB2 BATF3	NA	NFATC3,NFATC2,NFATC1,JUNB,FOSL1,FOS,EGR4,EGR1,NAB2,BATF3	0	10
c723	VLDLR RELN PAFAH1B3 PAFAH1B2 PAFAH1B1 PAFAH2 MAP1B LRPAP1 LRP8 DAB1	NA	VLDLR,RELN,PAFAH1B3,PAFAH1B2,PAFAH1B1,PAFAH2,MAP1B,LRPAP1,LRP8,DAB1	0	10
c724	PPIP5K1 PPIP5K2 IPPK IP6K3 IP6K1	NA	PPIP5K1,PPIP5K2,IPPK,IP6K3,IP6K1	0	5
c725	VPS35 VPS29 VPS26B VPS26A TBC1D5 SNX12 SNX6 SNX3 SNX1 PSAT1	NA	VPS35,VPS29,VPS26B,VPS26A,TBC1D5,SNX12,SNX6,SNX3,SNX1,PSAT1	0	10
c726	SCN5A FGF12 DAPK2 CAMK1 CALM3 CAMK1D CALM2 CALM1	NA	SCN5A,FGF12,DAPK2,CAMK1,CALM3,CAMK1D,CALM2,CALM1	0	8
c727	LEMD3 VRK1 LEMD2 EMD BANF1 ANKLE2	NA	LEMD3,VRK1,LEMD2,EMD,BANF1,ANKLE2	0	6
c728	SEMA3F SEMA3C SEMA3B PLXNC1 PLXNB3 NRP2	NA	SEMA3F,SEMA3C,SEMA3B,PLXNC1,PLXNB3,NRP2	0	6
c729	SMAD3 SMAD2 SMAD1 PPM1A PMEPA1 CTDSPL CTDSP2 CTDSP1	NA	SMAD3,SMAD2,SMAD1,PPM1A,PMEPA1,CTDSPL,CTDSP2,CTDSP1	0	8
c730	FDXACB1 DARS2 AARSD1 PVX_113350 PVX_099120 PVX_100545	PVX_113350,PVX_099120,PVX_100545	FDXACB1,DARS2,AARSD1	3	3
c731	LRRC47 HARS2 AARSD1 PVX_113350 PVX_099120 PVX_100545	PVX_113350,PVX_099120,PVX_100545	LRRC47,HARS2,AARSD1	3	3
c732	TFPI THBD GGCX F9 F10 F7 F3	NA	TFPI,THBD,GGCX,F9,F10,F7,F3	0	7
c733	CR1 CFI CFHR3 CFHR1 CFH CFB CD46	NA	CR1,CFI,CFHR3,CFHR1,CFH,CFB,CD46	0	7
c734	STT3B STT3A TMEM258 OSTC OST4 KRTCAP2 DAD1	NA	STT3B,STT3A,TMEM258,OSTC,OST4,KRTCAP2,DAD1	0	7
c735	KLRD1 KLRC1 KIR3DL2 KIR2DL3 KIR2DL1 HLA-G KIR2DL4	NA	KLRD1,KLRC1,KIR3DL2,KIR2DL3,KIR2DL1,HLA-G,KIR2DL4	0	7
c736	FGFR4 FGFR3 FGFR2 FGF21 FGF17 FGF8 FGF5	NA	FGFR4,FGFR3,FGFR2,FGF21,FGF17,FGF8,FGF5	0	7
c737	SORT1 NGFR NGF NDN MAGEH1 BEX1 ACKR1	NA	SORT1,NGFR,NGF,NDN,MAGEH1,BEX1,ACKR1	0	7
c738	RASGRF1 PI4KA MYT1 FBXO43 CDK1 CCNB1 PVX_118100	PVX_118100	RASGRF1,PI4KA,MYT1,FBXO43,CDK1,CCNB1	1	6
c739	OXCT2 OXCT1 HMGCLL1 BDH2 BDH1 AUH AACS	NA	OXCT2,OXCT1,HMGCLL1,BDH2,BDH1,AUH,AACS	0	7
c740	RASGRP3 RASGRP2 RASGRP1 NRAS RASGRP4 RASGEF1A KRAS	NA	RASGRP3,RASGRP2,RASGRP1,NRAS,RASGRP4,RASGEF1A,KRAS	0	7
c741	TBC1D25 MAP1LC3C MAP1LC3B MAP1LC3A GABARAPL2 TP53INP2 GABARAPL1 GABARAP LGALS8 CALCOCO2 ATG4D ATG4C ATG4A	NA	TBC1D25,MAP1LC3C,MAP1LC3B,MAP1LC3A,GABARAPL2,TP53INP2,GABARAPL1,GABARAP,LGALS8,CALCOCO2,ATG4D,ATG4C,ATG4A	0	13
c742	PRDX4 PDIA6 PDIA4 MANF HYOU1 DNAJB11 CRELD2	NA	PRDX4,PDIA6,PDIA4,MANF,HYOU1,DNAJB11,CRELD2	0	7
c743	SRM SMOX SAT2 SAT1 ODC1 AZIN1 AGMAT	NA	SRM,SMOX,SAT2,SAT1,ODC1,AZIN1,AGMAT	0	7
c744	SHMT2 SRR SDSL SDS PSPH CBSL ABRAXAS2	NA	SHMT2,SRR,SDSL,SDS,PSPH,CBSL,ABRAXAS2	0	7
c745	SCAI PFN4 PFN2 PFN1 MRTFA EVL DIAPH1	NA	SCAI,PFN4,PFN2,PFN1,MRTFA,EVL,DIAPH1	0	7
c746	SOX2 ZIC3 POU5F1 SOX10 NANOG FOXD3 DPPA4	NA	SOX2,ZIC3,POU5F1,SOX10,NANOG,FOXD3,DPPA4	0	7
c747	YAP1 ZNF521 WWTR1 MAF IBSP BGLAP AMOT	NA	YAP1,ZNF521,WWTR1,MAF,IBSP,BGLAP,AMOT	0	7
c748	RAB32 HPS5 HPS6 HPS4 HPS3 HPS1 ANKRD27	NA	RAB32,HPS5,HPS6,HPS4,HPS3,HPS1,ANKRD27	0	7
c749	ODC1 OAZ3 OAZ2 OAZ1 AZIN2 AZIN1 AGMAT	NA	ODC1,OAZ3,OAZ2,OAZ1,AZIN2,AZIN1,AGMAT	0	7
c750	MGAT5B MGAT4D MGAT5 MGAT4B MGAT3 MGAT2 FUT8	NA	MGAT5B,MGAT4D,MGAT5,MGAT4B,MGAT3,MGAT2,FUT8	0	7
c751	SSPN SGCG SGCE SGCZ SGCD SGCB SGCA	NA	SSPN,SGCG,SGCE,SGCZ,SGCD,SGCB,SGCA	0	7
c752	MTMR12 MTM1 ISYNA1 IMPAD1 MIOX IMPA2 IMPA1	NA	MTMR12,MTM1,ISYNA1,IMPAD1,MIOX,IMPA2,IMPA1	0	7
c753	PIGN PSTPIP2 PGAP2 PGAP3 MIEN1 GMDS TSTA3 FPGT MPDU1 RFT1 PVX_123395 SEC14L5 FAM90A1 PVX_115410 PVX_092055 PVX_091725 PVX_082475	PVX_123395,PVX_115410,PVX_092055,PVX_091725,PVX_082475	PIGN,PSTPIP2,PGAP2,PGAP3,MIEN1,GMDS,TSTA3,FPGT,MPDU1,RFT1,SEC14L5,FAM90A1	5	12
c754	NFE2 MAFK MAFG NFE2L1 MAFF HBQ1 HBZ HBG1 HBE1 HBD	NA	NFE2,MAFK,MAFG,NFE2L1,MAFF,HBQ1,HBZ,HBG1,HBE1,HBD	0	10
c755	WASHC4 WASHC5 WASHC3 WASHC2C WASHC2A WASHC1 HSBP1	NA	WASHC4,WASHC5,WASHC3,WASHC2C,WASHC2A,WASHC1,HSBP1	0	7
c756	PITPNA NTN1 DOCK1 DCC ABLIM3 ABLIM2 ABLIM1	NA	PITPNA,NTN1,DOCK1,DCC,ABLIM3,ABLIM2,ABLIM1	0	7
c757	ELP5 ELP6 ELP4 ELP3 ELP2 ELP1	NA	ELP5,ELP6,ELP4,ELP3,ELP2,ELP1	0	6
c758	RRH RGR OPN5 OPN3 OPN1SW OPN1LW	NA	RRH,RGR,OPN5,OPN3,OPN1SW,OPN1LW	0	6
c759	WNK1 WNK2 WNK3 TSC22D3 SGK2 SCNN1G SCNN1D	NA	WNK1,WNK2,WNK3,TSC22D3,SGK2,SCNN1G,SCNN1D	0	7
c760	TBK1 TBKBP1 TANK IKBKE DDX3X CALCOCO2 AZI2	NA	TBK1,TBKBP1,TANK,IKBKE,DDX3X,CALCOCO2,AZI2	0	7
c761	CRP VSIG4 C1S C1R C1QC C1QB C1QA	NA	CRP,VSIG4,C1S,C1R,C1QC,C1QB,C1QA	0	7
c762	P2RX7 P2RX1 FAM45A KIAA1147 DENND6A AVL9 PVX_085585	PVX_085585	P2RX7,P2RX1,FAM45A,KIAA1147,DENND6A,AVL9	1	6
c763	P2RX7 P2RX1 FAM45A KIAA1147 DENND6A AVL9 PVX_098725	PVX_098725	P2RX7,P2RX1,FAM45A,KIAA1147,DENND6A,AVL9	1	6
c764	P2RX7 P2RX1 FAM45A KIAA1147 DENND6A AVL9 PVX_000985	PVX_000985	P2RX7,P2RX1,FAM45A,KIAA1147,DENND6A,AVL9	1	6
c765	P2RX7 P2RX1 FAM45A KIAA1147 DENND6A AVL9 PVX_123620	PVX_123620	P2RX7,P2RX1,FAM45A,KIAA1147,DENND6A,AVL9	1	6
c766	P2RX7 P2RX1 FAM45A KIAA1147 DENND6A AVL9 PVX_085050	PVX_085050	P2RX7,P2RX1,FAM45A,KIAA1147,DENND6A,AVL9	1	6
c767	P2RX7 P2RX1 FAM45A KIAA1147 DENND6A AVL9 PVX_002830	PVX_002830	P2RX7,P2RX1,FAM45A,KIAA1147,DENND6A,AVL9	1	6
c768	POLR2I TCEA3 GPA33 PNKD PVX_084285 PVX_098960 PVX_081285	PVX_084285,PVX_098960,PVX_081285	POLR2I,TCEA3,GPA33,PNKD	3	4
c769	TCEA3 POLR2B GPA33 PNKD PVX_084285 PVX_098960 PVX_081285	PVX_084285,PVX_098960,PVX_081285	TCEA3,POLR2B,GPA33,PNKD	3	4
c770	PPIF C9 C8G C8B C8A C7 C6	NA	PPIF,C9,C8G,C8B,C8A,C7,C6	0	7
c771	PPCDC PPCS PANK4 PANK3 PANK2 PANK1 COASY	NA	PPCDC,PPCS,PANK4,PANK3,PANK2,PANK1,COASY	0	7
c772	HDC HAL UROC1 CNDP2 CNDP1 CARNS1 CARNMT1 PVX_082440	PVX_082440	HDC,HAL,UROC1,CNDP2,CNDP1,CARNS1,CARNMT1	1	7
c773	MLH1 RAD54L PMS2 MUTYH MSH6 PMS1 MSH3 SNX8 MSH2 MLH3 EXO1	NA	MLH1,RAD54L,PMS2,MUTYH,MSH6,PMS1,MSH3,SNX8,MSH2,MLH3,EXO1	0	11
c774	PRSS1 MMP16 MMP2 MMP13 OPTC MMP7 MMP3 MMP11 MMP10 MMP1 TPSAB1	NA	PRSS1,MMP16,MMP2,MMP13,OPTC,MMP7,MMP3,MMP11,MMP10,MMP1,TPSAB1	0	11
c775	IL36G IL36RN IL36B IL36A IL1RL2 IL1F10	NA	IL36G,IL36RN,IL36B,IL36A,IL1RL2,IL1F10	0	6
c776	KXD1 BORCS8 BORCS7 BORCS6 BORCS5 BLOC1S1	NA	KXD1,BORCS8,BORCS7,BORCS6,BORCS5,BLOC1S1	0	6
c777	SEMA6C SEMA6A SEMA3C SEMA3B PLXNA4 PLXNA3 PLXNA2 PLXNA1 NRP2 NRP1 MICAL2	NA	SEMA6C,SEMA6A,SEMA3C,SEMA3B,PLXNA4,PLXNA3,PLXNA2,PLXNA1,NRP2,NRP1,MICAL2	0	11
c778	ASCC3 JMJD4 ALKBH5 ALKBH4 ALKBH3 ALKBH1 ALKBH2 PVX_100725 PVX_081775	PVX_100725,PVX_081775	ASCC3,JMJD4,ALKBH5,ALKBH4,ALKBH3,ALKBH1,ALKBH2	2	7
c779	UGP2 PYGM PYGL PGM2L1 NUDT14 MGAM2 GYS2 GYG2 GYG1 GBE1 AGL	NA	UGP2,PYGM,PYGL,PGM2L1,NUDT14,MGAM2,GYS2,GYG2,GYG1,GBE1,AGL	0	11
c780	ALKBH7 JMJD4 ALKBH6 ALKBH4 ALKBH3 ALKBH1 ALKBH2 PVX_100725 PVX_081775	PVX_100725,PVX_081775	ALKBH7,JMJD4,ALKBH6,ALKBH4,ALKBH3,ALKBH1,ALKBH2	2	7
c781	TP73 TP63 TP53I3 TP53BP2 PPP1R13B MCL1 FAS FAIM2 BID BBC3 BAX	NA	TP73,TP63,TP53I3,TP53BP2,PPP1R13B,MCL1,FAS,FAIM2,BID,BBC3,BAX	0	11
c782	HSD3B7 SOAT2 CYP46A1 CYP7A1 CYP27A1 CYP7B1 CYP8B1 CH25H PVX_113465 PVX_082440	PVX_113465,PVX_082440	HSD3B7,SOAT2,CYP46A1,CYP7A1,CYP27A1,CYP7B1,CYP8B1,CH25H	2	8
c783	TPGS2 TTLL1 TPGS1 NICN1 LRRC49 FN1 SCGB1A1 PVX_118510 PVX_002800 PVX_124015 PVX_092670	PVX_118510,PVX_002800,PVX_124015,PVX_092670	TPGS2,TTLL1,TPGS1,NICN1,LRRC49,FN1,SCGB1A1	4	7
c784	TPGS2 TTLL1 TPGS1 NICN1 LRRC49 KIF2C MTUS1 PVX_118510 PVX_002800 PVX_124015 PVX_091230	PVX_118510,PVX_002800,PVX_124015,PVX_091230	TPGS2,TTLL1,TPGS1,NICN1,LRRC49,KIF2C,MTUS1	4	7
c785	RASSF2 RASGRP3 RASGRP1 RAP1B RAP1A NRAS RASGRP4 RASGEF1A KRAS HRAS	NA	RASSF2,RASGRP3,RASGRP1,RAP1B,RAP1A,NRAS,RASGRP4,RASGEF1A,KRAS,HRAS	0	10
c786	NNT NMRK2 NMRK1 NMNAT3 NMNAT2 NMNAT1 NADSYN1 NADK2 NADK CLSTN2 CD38	NA	NNT,NMRK2,NMRK1,NMNAT3,NMNAT2,NMNAT1,NADSYN1,NADK2,NADK,CLSTN2,CD38	0	11
c787	TFAP2E TFAP2D TFAP2C TFAP2B KCTD15 KCTD1 CITED4 ATAD2	NA	TFAP2E,TFAP2D,TFAP2C,TFAP2B,KCTD15,KCTD1,CITED4,ATAD2	0	8
c788	SUFU SMO PTCH2 PTCH1 KIF7 GLI3 GLI2 GLI1 EVC2 IQCE EVC EFCAB7	NA	SUFU,SMO,PTCH2,PTCH1,KIF7,GLI3,GLI2,GLI1,EVC2,IQCE,EVC,EFCAB7	0	12
c789	UCP2 UCP3 UCP1 SLC25A27 SLC25A14 DHX38 DBR1 PVX_085465 PVX_083105 PVX_087970 PVX_000600	PVX_085465,PVX_083105,PVX_087970,PVX_000600	UCP2,UCP3,UCP1,SLC25A27,SLC25A14,DHX38,DBR1	4	7
c790	UCP2 UCP3 UCP1 SLC25A27 SLC25A14 CPSF3 SCARA3 PVX_085465 PVX_083105 PVX_087970 PVX_000600	PVX_085465,PVX_083105,PVX_087970,PVX_000600	UCP2,UCP3,UCP1,SLC25A27,SLC25A14,CPSF3,SCARA3	4	7
c791	UCP2 UCP3 UCP1 SNW1 SLC25A27 SLC25A14 FOXN3 PVX_085465 PVX_083105 PVX_087970 PVX_000600	PVX_085465,PVX_083105,PVX_087970,PVX_000600	UCP2,UCP3,UCP1,SNW1,SLC25A27,SLC25A14,FOXN3	4	7
c792	PEX19 SLC25A17 PEX3 PEX16 PEX5L ABCD3 ABCD2 ABCD1	NA	PEX19,SLC25A17,PEX3,PEX16,PEX5L,ABCD3,ABCD2,ABCD1	0	8
c793	RBKS PRPS2 PRPSAP2 PRPSAP1 PRPS1L1 PRPS1 NUDT9 NUDT5	NA	RBKS,PRPS2,PRPSAP2,PRPSAP1,PRPS1L1,PRPS1,NUDT9,NUDT5	0	8
c794	PON1 PLA2G7 LPA PLTP LCAT CETP APOC3 APOC1	NA	PON1,PLA2G7,LPA,PLTP,LCAT,CETP,APOC3,APOC1	0	8
c795	SYVN1 SEL1L OS9 FAM8A1 ERLEC1 EGLN2 EDEM3 AUP1	NA	SYVN1,SEL1L,OS9,FAM8A1,ERLEC1,EGLN2,EDEM3,AUP1	0	8
c796	TNC SAT1 ITGB8 ITGB6 ITGB1 ITGA9 ITGA7 ADAM15	NA	TNC,SAT1,ITGB8,ITGB6,ITGB1,ITGA9,ITGA7,ADAM15	0	8
c797	SYTL1 NOXA1 NOX4 NOX3 NOX1 NCF4 NCF2 NCF1	NA	SYTL1,NOXA1,NOX4,NOX3,NOX1,NCF4,NCF2,NCF1	0	8
c798	PEX7 PEX19 SLC25A17 PEX5 PEX3 PEX16 PEX5L ABCD3	NA	PEX7,PEX19,SLC25A17,PEX5,PEX3,PEX16,PEX5L,ABCD3	0	8
c799	ZFYVE28 PTPN18 EGFR IQSEC1 IPCEF1 EGF CYTH2 ARF6	NA	ZFYVE28,PTPN18,EGFR,IQSEC1,IPCEF1,EGF,CYTH2,ARF6	0	8
c800	UHRF1 NASP MCM5 MCM4 MCM2 HELLS CDCA7 CCNL1	NA	UHRF1,NASP,MCM5,MCM4,MCM2,HELLS,CDCA7,CCNL1	0	8
c801	RALY EIF2S3 EIF2S2 EIF2S1 EIF2AK4 EIF2AK3 EIF2AK1 PVX_080030	PVX_080030	RALY,EIF2S3,EIF2S2,EIF2S1,EIF2AK4,EIF2AK3,EIF2AK1	1	7
c802	PPP1R3C PPP1R3D PPP1R3B NHLRC1 MFHAS1 GYS2 GYS1 GYG2 GYG1 GBE1 EPM2A	NA	PPP1R3C,PPP1R3D,PPP1R3B,NHLRC1,MFHAS1,GYS2,GYS1,GYG2,GYG1,GBE1,EPM2A	0	11
c803	TLR4 TRIL S100A1 LY96 LY86 LBP CD180 CD14	NA	TLR4,TRIL,S100A1,LY96,LY86,LBP,CD180,CD14	0	8
c804	TEC STAP1 SH2B3 PTPRO KITLG KIT EPOR EPO	NA	TEC,STAP1,SH2B3,PTPRO,KITLG,KIT,EPOR,EPO	0	8
c805	NPPA NFATC1 MEF2C HAND2 HAND1 GATA4 EGR4 ADSS	NA	NPPA,NFATC1,MEF2C,HAND2,HAND1,GATA4,EGR4,ADSS	0	8
c806	LTF SEMG1 HSPG2 ODAM ITM2B APP APCS APBB2	NA	LTF,SEMG1,HSPG2,ODAM,ITM2B,APP,APCS,APBB2	0	8
c807	SRF MAPKAPK2 MAPK14 MAPK11 LSP1 HSPB2 ETV1 ELK4	NA	SRF,MAPKAPK2,MAPK14,MAPK11,LSP1,HSPB2,ETV1,ELK4	0	8
c808	KYNU KYAT3 KYAT1 KMO HAAO AFMID ACMSD AADAT	NA	KYNU,KYAT3,KYAT1,KMO,HAAO,AFMID,ACMSD,AADAT	0	8
c809	SERPINC1 TFPI GGCX F9 F10 F7 F3 CPB2	NA	SERPINC1,TFPI,GGCX,F9,F10,F7,F3,CPB2	0	8
c810	VCP YOD1 UFD1 UBXN6 SPRTN PLAA NSFL1C NPLOC4	NA	VCP,YOD1,UFD1,UBXN6,SPRTN,PLAA,NSFL1C,NPLOC4	0	8
c811	PCYT2 PHOSPHO1 GPCPD1 ETNPPL ETNK2 ETNK1 CHKB CHKA	NA	PCYT2,PHOSPHO1,GPCPD1,ETNPPL,ETNK2,ETNK1,CHKB,CHKA	0	8
c812	HCN2 HCN4 PVX_086195 CDC27 SLC25A25 PVX_085180 PVX_088840 PVX_002565	PVX_086195,PVX_085180,PVX_088840,PVX_002565	HCN2,HCN4,CDC27,SLC25A25	4	4
c813	NAP1L4 HCN2 HCN4 PVX_086195 PVX_085180 PVX_088840 ANAPC7 PVX_002565	PVX_086195,PVX_085180,PVX_088840,PVX_002565	NAP1L4,HCN2,HCN4,ANAPC7	4	4
c814	UBE2V2 UBE2L3 HCN2 HCN4 PVX_086195 PVX_085180 PVX_088840 PVX_002565	PVX_086195,PVX_085180,PVX_088840,PVX_002565	UBE2V2,UBE2L3,HCN2,HCN4	4	4
c815	HCN2 HCN4 PVX_086195 PVX_085180 PVX_088840 CASC3 PVX_002565 PVX_123435	PVX_086195,PVX_085180,PVX_088840,PVX_002565,PVX_123435	HCN2,HCN4,CASC3	5	3
c816	MAGOH HCN2 HCN4 PVX_086195 PVX_085180 PVX_088840 PVX_002565 PVX_123435	PVX_086195,PVX_085180,PVX_088840,PVX_002565,PVX_123435	MAGOH,HCN2,HCN4	5	3
c817	MAGOHB HCN2 HCN4 PVX_086195 PVX_085180 PVX_088840 PVX_002565 PVX_123435	PVX_086195,PVX_085180,PVX_088840,PVX_002565,PVX_123435	MAGOHB,HCN2,HCN4	5	3
c818	UPF3B HCN2 HCN4 PVX_086195 PVX_085180 PVX_088840 PVX_002565 PVX_123435	PVX_086195,PVX_085180,PVX_088840,PVX_002565,PVX_123435	UPF3B,HCN2,HCN4	5	3
c819	VHL HCN2 HCN4 PVX_086195 PVX_085180 PVX_088840 PVX_002565 PVX_123435	PVX_086195,PVX_085180,PVX_088840,PVX_002565,PVX_123435	VHL,HCN2,HCN4	5	3
c820	RNPS1 HCN2 HCN4 PVX_086195 PVX_085180 PVX_088840 PVX_002565 PVX_123435	PVX_086195,PVX_085180,PVX_088840,PVX_002565,PVX_123435	RNPS1,HCN2,HCN4	5	3
c821	SNU13 HCN2 HCN4 PVX_086195 PVX_085180 PVX_088840 PVX_002565 PVX_123435	PVX_086195,PVX_085180,PVX_088840,PVX_002565,PVX_123435	SNU13,HCN2,HCN4	5	3
c822	PGAP2 PGAP3 MIEN1 TSTA3 FPGT MPDU1 ALG9 ALG11 RFT1 ALG2 PVX_123395 PVX_115410 PVX_092055 PVX_091725 PVX_082475	PVX_123395,PVX_115410,PVX_092055,PVX_091725,PVX_082475	PGAP2,PGAP3,MIEN1,TSTA3,FPGT,MPDU1,ALG9,ALG11,RFT1,ALG2	5	10
c823	SORT1 PRDM4 NGFR NGF NDN MAGEH1 BEX3 BEX1	NA	SORT1,PRDM4,NGFR,NGF,NDN,MAGEH1,BEX3,BEX1	0	8
c824	SORT1 NGFR NGF NDN MAGEH1 MAGED1 BEX3 BEX1	NA	SORT1,NGFR,NGF,NDN,MAGEH1,MAGED1,BEX3,BEX1	0	8
c825	UBE2I SUMO1 SATB2 PIAS1 NR2C1 MBD1 HIC1 CASP8AP2	NA	UBE2I,SUMO1,SATB2,PIAS1,NR2C1,MBD1,HIC1,CASP8AP2	0	8
c826	GNA13 GNA12 CYTH4 CYTH3 CYTH2 CYTH1 CACNA1A ARFGEF1	NA	GNA13,GNA12,CYTH4,CYTH3,CYTH2,CYTH1,CACNA1A,ARFGEF1	0	8
c827	UST CHST15 CHST13 CHST7 CHST3 CHST2 CHST12 CHST11	NA	UST,CHST15,CHST13,CHST7,CHST3,CHST2,CHST12,CHST11	0	8
c828	PLPP5 MOGAT3 PLPPR4 PLPPR3 PLPPR2 MOGAT2 MOGAT1 DGAT2	NA	PLPP5,MOGAT3,PLPPR4,PLPPR3,PLPPR2,MOGAT2,MOGAT1,DGAT2	0	8
c829	PER3 NPAS2 NOCT KLF15 F7 DBP CLOCK ARNTL	NA	PER3,NPAS2,NOCT,KLF15,F7,DBP,CLOCK,ARNTL	0	8
c830	SMC6 SMC5 NSMCE4A NSMCE3 NSMCE2 NSMCE1 EID3	NA	SMC6,SMC5,NSMCE4A,NSMCE3,NSMCE2,NSMCE1,EID3	0	7
c831	ZDHHC9 ZFP36L2 SPTSSB SPTSSA SPTLC3 SPTLC2 SPTLC1 ORMDL1	NA	ZDHHC9,ZFP36L2,SPTSSB,SPTSSA,SPTLC3,SPTLC2,SPTLC1,ORMDL1	0	8
c832	RBFOX1 RBM24 MRM1 MRM2 ASH1L PVX_123195 PVX_085215 PVX_117765	PVX_123195,PVX_085215,PVX_117765	RBFOX1,RBM24,MRM1,MRM2,ASH1L	3	5
c833	ABCC2 ABCG2 ABCC1 PVX_118100 PVX_092585 PVX_000600 PVX_111360 PVX_088175	PVX_118100,PVX_092585,PVX_000600,PVX_111360,PVX_088175	ABCC2,ABCG2,ABCC1	5	3
c834	KCNN2 FGF12 DAPK2 DAPK1 CAMK1 CALM3 CALM2 CALM1	NA	KCNN2,FGF12,DAPK2,DAPK1,CAMK1,CALM3,CALM2,CALM1	0	8
c835	HCN2 HCN4 DAW1 PVX_086195 PVX_085180 PVX_088840 PVX_081355 PVX_119375	PVX_086195,PVX_085180,PVX_088840,PVX_081355,PVX_119375	HCN2,HCN4,DAW1	5	3
c836	SPAG17 HCN2 HCN4 PVX_086195 PVX_085180 PVX_088840 PVX_081355 PVX_119375	PVX_086195,PVX_085180,PVX_088840,PVX_081355,PVX_119375	SPAG17,HCN2,HCN4	5	3
c837	SELP SELPLG ITGB2 ITGAM ITGAL ICAM4 ICAM2 CTLA4	NA	SELP,SELPLG,ITGB2,ITGAM,ITGAL,ICAM4,ICAM2,CTLA4	0	8
c838	MBL2 MASP2 MASP1 FCN3 FCN2 FCN1 COLEC11 COLEC10	NA	MBL2,MASP2,MASP1,FCN3,FCN2,FCN1,COLEC11,COLEC10	0	8
c839	WASHC4 WASHC5 WASHC3 WASHC2C WASHC1 MTPN CARMIL1 CAPZB	NA	WASHC4,WASHC5,WASHC3,WASHC2C,WASHC1,MTPN,CARMIL1,CAPZB	0	8
c840	VCP YOD1 UFD1 SPRTN PLAA NSFL1C NPLOC4 MARCH6	NA	VCP,YOD1,UFD1,SPRTN,PLAA,NSFL1C,NPLOC4,MARCH6	0	8
c841	VWA7 PTGES3L-AARSD1 DUS2 DALRD3 AARSD1 PVX_123180 PVX_123175 PVX_088950	PVX_123180,PVX_123175,PVX_088950	VWA7,PTGES3L-AARSD1,DUS2,DALRD3,AARSD1	3	5
c842	MAPK9 MAPK8 JUND JUNB JUN RNF187 JDP2 FOS CRTC1 CREB5 ATF2	NA	MAPK9,MAPK8,JUND,JUNB,JUN,RNF187,JDP2,FOS,CRTC1,CREB5,ATF2	0	11
c843	INVS DVL3 NKD2 DVL2 DVL1 DAAM2 CXXC4 CCDC88C	NA	INVS,DVL3,NKD2,DVL2,DVL1,DAAM2,CXXC4,CCDC88C	0	8
c844	NKD1 DVL3 NKD2 DVL2 DVL1 DAAM2 CXXC4 CCDC88C	NA	NKD1,DVL3,NKD2,DVL2,DVL1,DAAM2,CXXC4,CCDC88C	0	8
c845	PPP3R1 RCAN3 PPP3CB PPP3CA PPIA NFATC3 NFATC2 NFATC1 FKBP1A EGR4 BATF3	NA	PPP3R1,RCAN3,PPP3CB,PPP3CA,PPIA,NFATC3,NFATC2,NFATC1,FKBP1A,EGR4,BATF3	0	11
c846	UPP2 UPRT UPP1 UMPS UCKL1 UCK2 UCK1 TYMP DPYD DHODH	NA	UPP2,UPRT,UPP1,UMPS,UCKL1,UCK2,UCK1,TYMP,DPYD,DHODH	0	10
c847	PLEC MMP20 MMP19 LAMC2 LAMB3 LAMA3 ITGB4 DST COL17A1 CD151 ADAM9	NA	PLEC,MMP20,MMP19,LAMC2,LAMB3,LAMA3,ITGB4,DST,COL17A1,CD151,ADAM9	0	11
c848	MTR MAT2A MAT1A DMGDH CTH CBSL BHMT2 BHMT AHCYL2 AHCYL1 SLC4A4 AHCY	NA	MTR,MAT2A,MAT1A,DMGDH,CTH,CBSL,BHMT2,BHMT,AHCYL2,AHCYL1,SLC4A4,AHCY	0	12
c849	SMAD4 TGIF2 TGIF1 SMAD3 SMAD2 SERPINE1 FOXO4 FOXO3 FOXO1 FOXG1 ARNTL2	NA	SMAD4,TGIF2,TGIF1,SMAD3,SMAD2,SERPINE1,FOXO4,FOXO3,FOXO1,FOXG1,ARNTL2	0	11
c850	RO60 TRIM21 TPGS2 TTLL1 TPGS1 NICN1 LRRC49 PVX_118510 PVX_002800 PVX_121897 PVX_001725 PVX_091230	PVX_118510,PVX_002800,PVX_121897,PVX_001725,PVX_091230	RO60,TRIM21,TPGS2,TTLL1,TPGS1,NICN1,LRRC49	5	7
c851	GLRA2 FDXACB1 DARS2 PVX_123597 AARSD1 PVX_113350 PVX_100545 PVX_000545	PVX_123597,PVX_113350,PVX_100545,PVX_000545	GLRA2,FDXACB1,DARS2,AARSD1	4	4
c852	GPHN GLRB GLRA4 GLRA3 GLRA2 GLRA1 ANO6 NELL2 PVX_123597 PVX_123180 PVX_123175 PVX_088950	PVX_123597,PVX_123180,PVX_123175,PVX_088950	GPHN,GLRB,GLRA4,GLRA3,GLRA2,GLRA1,ANO6,NELL2	4	8
c853	NRXN3 SYT12 SYT7 NRXN2 NRXN1 LRRTM4 LRRTM3 LRRTM1	NA	NRXN3,SYT12,SYT7,NRXN2,NRXN1,LRRTM4,LRRTM3,LRRTM1	0	8
c854	SMAD4 TGIF2 SMAD3 SMAD2 HNF4A FOXO4 FOXO3 FOXO1 FOXG1 DLX1 CEBPB	NA	SMAD4,TGIF2,SMAD3,SMAD2,HNF4A,FOXO4,FOXO3,FOXO1,FOXG1,DLX1,CEBPB	0	11
c855	TFE3 TFEB TYK2 PTPRE PIAS3 MITF LMO4 JAK1 IL6ST IL6 IL6R A1BG	NA	TFE3,TFEB,TYK2,PTPRE,PIAS3,MITF,LMO4,JAK1,IL6ST,IL6,IL6R,A1BG	0	12
c856	UFSP2 FJX1 UFM1 UFL1 UFC1 UBA5 DDRGK1 CDK5RAP3 PVX_094615	PVX_094615	UFSP2,FJX1,UFM1,UFL1,UFC1,UBA5,DDRGK1,CDK5RAP3	1	8
c857	UFSP2 FJX1 UFM1 UFL1 UFC1 UBA5 DDRGK1 CDK5RAP3 PVX_089640	PVX_089640	UFSP2,FJX1,UFM1,UFL1,UFC1,UBA5,DDRGK1,CDK5RAP3	1	8
c858	UFSP2 FJX1 UFM1 UFL1 UFC1 UBA5 DDRGK1 CDK5RAP3 PVX_122155	PVX_122155	UFSP2,FJX1,UFM1,UFL1,UFC1,UBA5,DDRGK1,CDK5RAP3	1	8
c859	UFSP2 FJX1 UFM1 UFL1 UFC1 UBA5 DDRGK1 CDK5RAP3 PVX_122410	PVX_122410	UFSP2,FJX1,UFM1,UFL1,UFC1,UBA5,DDRGK1,CDK5RAP3	1	8
c860	UFSP2 FJX1 UFM1 UFL1 UFC1 UBA5 DDRGK1 CDK5RAP3 PVX_115365	PVX_115365	UFSP2,FJX1,UFM1,UFL1,UFC1,UBA5,DDRGK1,CDK5RAP3	1	8
c861	UFSP2 FJX1 UFM1 UFL1 UFC1 UBA5 DDRGK1 CDK5RAP3 PVX_092125	PVX_092125	UFSP2,FJX1,UFM1,UFL1,UFC1,UBA5,DDRGK1,CDK5RAP3	1	8
c862	UFSP2 FJX1 UFM1 UFL1 UFC1 UBA5 DDRGK1 CDK5RAP3 PVX_101335	PVX_101335	UFSP2,FJX1,UFM1,UFL1,UFC1,UBA5,DDRGK1,CDK5RAP3	1	8
c863	UFSP2 FJX1 UFM1 UFL1 UFC1 UBA5 DDRGK1 CDK5RAP3 PVX_088150	PVX_088150	UFSP2,FJX1,UFM1,UFL1,UFC1,UBA5,DDRGK1,CDK5RAP3	1	8
c864	SCN5A KCNQ1 KCNN2 FGF12 DAPK2 CAMK1 CALM3 CALM2 CALM1	NA	SCN5A,KCNQ1,KCNN2,FGF12,DAPK2,CAMK1,CALM3,CALM2,CALM1	0	9
c865	RGS11 RGS9BP RGS9 RGS7 RGS6 PDE6C PDCL GNAT2 GNAT1	NA	RGS11,RGS9BP,RGS9,RGS7,RGS6,PDE6C,PDCL,GNAT2,GNAT1	0	9
c866	WRAP53 PUS7 TRUB1 NOP10 SHQ1 NHP2 NAF1 GAR1 DKC1	NA	WRAP53,PUS7,TRUB1,NOP10,SHQ1,NHP2,NAF1,GAR1,DKC1	0	9
c867	HIF3A HIGD1A HIF1A EPAS1 CITED2 CA9 ARNT2 ARNT AHRR	NA	HIF3A,HIGD1A,HIF1A,EPAS1,CITED2,CA9,ARNT2,ARNT,AHRR	0	9
c868	SRF MAPKAPK3 MAPKAPK2 MAPK14 MAPK11 LSP1 HSPB1 ETV1 ELK4	NA	SRF,MAPKAPK3,MAPKAPK2,MAPK14,MAPK11,LSP1,HSPB1,ETV1,ELK4	0	9
c869	VLDLR RELN RAPGEF1 PAFAH1B3 PAFAH1B2 MAP1B LRPAP1 LRP8 DAB1	NA	VLDLR,RELN,RAPGEF1,PAFAH1B3,PAFAH1B2,MAP1B,LRPAP1,LRP8,DAB1	0	9
c870	TRPC1 STIM1 RASGRP2 RASGRP1 ORAI2 MRVI1 ITPR3 ITPR2 ITPR1	NA	TRPC1,STIM1,RASGRP2,RASGRP1,ORAI2,MRVI1,ITPR3,ITPR2,ITPR1	0	9
c871	PON1 LPA LCAT CREB3L3 CETP APOC3 APOC2 APOC1 APOA4	NA	PON1,LPA,LCAT,CREB3L3,CETP,APOC3,APOC2,APOC1,APOA4	0	9
c872	UNC5C UNC5D UNC5B UNC5A PITPNA NTN1 NEO1 DCC APPL1	NA	UNC5C,UNC5D,UNC5B,UNC5A,PITPNA,NTN1,NEO1,DCC,APPL1	0	9
c873	AQP12A MIP AQP8 AQP10 PVX_092960 PVX_092245 PVX_089040 PVX_000975 PVX_096960	PVX_092960,PVX_092245,PVX_089040,PVX_000975,PVX_096960	AQP12A,MIP,AQP8,AQP10	5	4
c874	MMP20 MMP19 MMP12 LAMC2 TMPRSS6 LAMB3 LAMA3 DST CD151	NA	MMP20,MMP19,MMP12,LAMC2,TMPRSS6,LAMB3,LAMA3,DST,CD151	0	9
c875	PPIA NFATC3 NFATC2 NFATC1 MAF JUNB FOSL1 EGR4 BATF3	NA	PPIA,NFATC3,NFATC2,NFATC1,MAF,JUNB,FOSL1,EGR4,BATF3	0	9
c876	VCP YOD1 UFD1 UBXN1 PLAA NSFL1C NPLOC4 MARCH6 FAF1	NA	VCP,YOD1,UFD1,UBXN1,PLAA,NSFL1C,NPLOC4,MARCH6,FAF1	0	9
c877	PACS2 WDR37 GPA33 PNKD PVX_123490 PVX_123435 PVX_123040 PVX_091380 PVX_122730	PVX_123490,PVX_123435,PVX_123040,PVX_091380,PVX_122730	PACS2,WDR37,GPA33,PNKD	5	4
c878	YAP1 WWTR1 WWOX TEAD4 TEAD3 TEAD2 TEAD1 CCN2 AMOT	NA	YAP1,WWTR1,WWOX,TEAD4,TEAD3,TEAD2,TEAD1,CCN2,AMOT	0	9
c879	PRSS1 MMP2 MMP13 OPTC MMP9 MMP7 MMP3 MMP10 SCUBE3 MMP1 CTRB1 ACAN	NA	PRSS1,MMP2,MMP13,OPTC,MMP9,MMP7,MMP3,MMP10,SCUBE3,MMP1,CTRB1,ACAN	0	12
c880	SYNGAP1 RASAL3 RASAL2 RASAL1 RASA4 RASA3 RASA2 DAB2IP	NA	SYNGAP1,RASAL3,RASAL2,RASAL1,RASA4,RASA3,RASA2,DAB2IP	0	8
c881	YEATS2 TADA3 TADA2A SGF29 MBIP KAT14 FOXH1 DRAP1 DR1	NA	YEATS2,TADA3,TADA2A,SGF29,MBIP,KAT14,FOXH1,DRAP1,DR1	0	9
c882	PCYT2 PHOSPHO1 PCYT1B PCYT1A ETNPPL CHKB CHKA CHAT ACHE	NA	PCYT2,PHOSPHO1,PCYT1B,PCYT1A,ETNPPL,CHKB,CHKA,CHAT,ACHE	0	9
c883	GGACT GGCT GGT5 LAP3 NAT8 GSS GGT7 OPLAH GGT6 GGT1 GCLM GCLC ANPEP	NA	GGACT,GGCT,GGT5,LAP3,NAT8,GSS,GGT7,OPLAH,GGT6,GGT1,GCLM,GCLC,ANPEP	0	13
c884	GABRQ NPTN GABRG3 GABRB3 GABRB1 GABRA6 GABRA5 GABRA4 GABRA3 GABRA2 GABRA1 EGR3	NA	GABRQ,NPTN,GABRG3,GABRB3,GABRB1,GABRA6,GABRA5,GABRA4,GABRA3,GABRA2,GABRA1,EGR3	0	12
c885	CTBS GNG5 TPGS2 TTLL1 TPGS1 NICN1 LRRC49 PVX_114925 PVX_118510 PVX_091305 PVX_099130 PVX_002800 PVX_086930	PVX_114925,PVX_118510,PVX_091305,PVX_099130,PVX_002800,PVX_086930	CTBS,GNG5,TPGS2,TTLL1,TPGS1,NICN1,LRRC49	6	7
c886	RPS6KA6 RPS6KA5 RPS6KA4 RPS6KA3 RPS6KA2 RPS6KA1 MYT1 L1CAM CREB3L2 CREB1 ATF1 ASRGL1	NA	RPS6KA6,RPS6KA5,RPS6KA4,RPS6KA3,RPS6KA2,RPS6KA1,MYT1,L1CAM,CREB3L2,CREB1,ATF1,ASRGL1	0	12
c887	UPP2 UPRT UPP1 UMPS TYMP TK2 TK1 PNP DPYS DPYD CYP2A6	NA	UPP2,UPRT,UPP1,UMPS,TYMP,TK2,TK1,PNP,DPYS,DPYD,CYP2A6	0	11
c888	SH3GLB1 UVRAG RUBCN PIK3R4 PIK3C3 NRBF2 BECN1 VMP1 ATG14 ATG13 ATG9A AMBRA1	NA	SH3GLB1,UVRAG,RUBCN,PIK3R4,PIK3C3,NRBF2,BECN1,VMP1,ATG14,ATG13,ATG9A,AMBRA1	0	12
c889	TP53 TTC5 PPM1D PLK3 MDM4 MDM2 JMY DYRK2 CHEK2 ATM	NA	TP53,TTC5,PPM1D,PLK3,MDM4,MDM2,JMY,DYRK2,CHEK2,ATM	0	10
c890	SPG11 ZFYVE26 AP5Z1 AP5S1 AP5M1 AP5B1 AP4S1 AP4M1 AP3S2 AP3B2	NA	SPG11,ZFYVE26,AP5Z1,AP5S1,AP5M1,AP5B1,AP4S1,AP4M1,AP3S2,AP3B2	0	10
c891	TMEM173 ZBP1 TBK1 NLRP4 NLRC3 IRF3 IKBKE IFI16 DTX4 DDX41	NA	TMEM173,ZBP1,TBK1,NLRP4,NLRC3,IRF3,IKBKE,IFI16,DTX4,DDX41	0	10
c892	PER2 PER3 NR1D1 NPAS2 NONO NFIL3 CRY2 CRY1 CLOCK BHLHE41 ARNTL	NA	PER2,PER3,NR1D1,NPAS2,NONO,NFIL3,CRY2,CRY1,CLOCK,BHLHE41,ARNTL	0	11
c893	NTRK2 NTRK1 RGS19 NGF GIPC1 DYNLT1 DNM1 DNAL4 BDNF ARR3	NA	NTRK2,NTRK1,RGS19,NGF,GIPC1,DYNLT1,DNM1,DNAL4,BDNF,ARR3	0	10
c894	VPS41 VPS8 VPS39 VPS33B VPS33A VPS18 VPS16 VPS11 VIPAS39 TGFBRAP1	NA	VPS41,VPS8,VPS39,VPS33B,VPS33A,VPS18,VPS16,VPS11,VIPAS39,TGFBRAP1	0	10
c895	PRKCG PICK1 TSPAN7 KIF5C GRIP2 GRIP1 GRIA4 GRIA3 GRIA2 GOPC	NA	PRKCG,PICK1,TSPAN7,KIF5C,GRIP2,GRIP1,GRIA4,GRIA3,GRIA2,GOPC	0	10
c896	PCOLCE TLL2 MFAP5 MFAP3 MFAP2 MARCO SCGB3A2 LOXL4 TLL1 LOXL3 LOXL2 LOXL1 LOX FBLN5 ELN PVX_086080 PVX_117900	PVX_086080,PVX_117900	PCOLCE,TLL2,MFAP5,MFAP3,MFAP2,MARCO,SCGB3A2,LOXL4,TLL1,LOXL3,LOXL2,LOXL1,LOX,FBLN5,ELN	2	15
c897	PRKCI PARD6G PARD6B PARD6A PARD3 NRG1 LLGL2 LLGL1 F11R DOCK7	NA	PRKCI,PARD6G,PARD6B,PARD6A,PARD3,NRG1,LLGL2,LLGL1,F11R,DOCK7	0	10
c898	SMARCAL1 RPA3 RPA4 RPA2 RPA1 RFWD3 PRIMPOL HELB DONSON PVX_086005	PVX_086005	SMARCAL1,RPA3,RPA4,RPA2,RPA1,RFWD3,PRIMPOL,HELB,DONSON	1	9
c899	ZNF687 INTS6 INTS5 INTS3 ZNF592 ZMYND8 NAIF1 INTS6L INTS1 C7orf26	NA	ZNF687,INTS6,INTS5,INTS3,ZNF592,ZMYND8,NAIF1,INTS6L,INTS1,C7orf26	0	10
c900	MEAF6 KAT7 KAT6B JADE3 JADE2 JADE1 ING5 ING4 BRPF3 BRD1	NA	MEAF6,KAT7,KAT6B,JADE3,JADE2,JADE1,ING5,ING4,BRPF3,BRD1	0	10
c901	SPG7 PPIF SEMG1 CLU C9 C8G C8B C8A C7 C6	NA	SPG7,PPIF,SEMG1,CLU,C9,C8G,C8B,C8A,C7,C6	0	10
c902	KXD1 DTNBP1 DISC1 BORCS8 BORCS7 BORCS6 BORCS5 BLOC1S5 BLOC1S2 BLOC1S1	NA	KXD1,DTNBP1,DISC1,BORCS8,BORCS7,BORCS6,BORCS5,BLOC1S5,BLOC1S2,BLOC1S1	0	10
c903	SOD2 SOD3 SOD1 GSS GPX8 GPX6 GPX5 GPX3 GPX2 GPX1	NA	SOD2,SOD3,SOD1,GSS,GPX8,GPX6,GPX5,GPX3,GPX2,GPX1	0	10
c904	PBX3 PBX2 HOXC6 HOXC5 HOXB7 HOXB6 HOXB5 HOXA7 HOXA6 HOXA5	NA	PBX3,PBX2,HOXC6,HOXC5,HOXB7,HOXB6,HOXB5,HOXA7,HOXA6,HOXA5	0	10
c905	PTGES3L-AARSD1 FDXACB1 DUS2 DARS2 DALRD3 PVX_123597 AARSD1 PVX_123180 PVX_123175 PVX_088950	PVX_123597,PVX_123180,PVX_123175,PVX_088950	PTGES3L-AARSD1,FDXACB1,DUS2,DARS2,DALRD3,AARSD1	4	6
c906	VDAC2 VDAC3 VDAC1 USP30 TSPO TOMM70 TOMM20 PTRH2 MUL1 NR6A1 MAT2B FKBP8 PVX_003675 PVX_003575	PVX_003675,PVX_003575	VDAC2,VDAC3,VDAC1,USP30,TSPO,TOMM70,TOMM20,PTRH2,MUL1,NR6A1,MAT2B,FKBP8	2	12
c907	PIGW PIGX PIGV PIGN PSTPIP2 PIGM PIGB PGAP2 PGAP3 MIEN1 TSTA3 FPGT PVX_123395 PVX_115410 PVX_092055 PVX_091725 PVX_082475 PVX_113790	PVX_123395,PVX_115410,PVX_092055,PVX_091725,PVX_082475,PVX_113790	PIGW,PIGX,PIGV,PIGN,PSTPIP2,PIGM,PIGB,PGAP2,PGAP3,MIEN1,TSTA3,FPGT	6	12
c908	VDAC2 VDAC3 VDAC1 USP30 TSPO TOMM70 TOMM20 SLC25A5 PTRH2 PPIF MUL1 NR6A1 MAT2B FKBP8	NA	VDAC2,VDAC3,VDAC1,USP30,TSPO,TOMM70,TOMM20,SLC25A5,PTRH2,PPIF,MUL1,NR6A1,MAT2B,FKBP8	0	14
c909	PIGY PYURF PIGQ PIGP PIGL PIGH PIGC PIGA TSTA3 FPGT MPDU1 ALG11 RFT1 ALG2 PVX_123395 PVX_115410 PVX_092055 PVX_091725 PVX_082475 PVX_113740 PVX_113790	PVX_123395,PVX_115410,PVX_092055,PVX_091725,PVX_082475,PVX_113740,PVX_113790	PIGY,PYURF,PIGQ,PIGP,PIGL,PIGH,PIGC,PIGA,TSTA3,FPGT,MPDU1,ALG11,RFT1,ALG2	7	14
c910	TPI1 PHGDH PGK2 PGK1 PGAM4 PGAM2 PGAM1 MINPP1 GLYCTK ENO3 ENO2 ENO1 CRISP2 BPGM	NA	TPI1,PHGDH,PGK2,PGK1,PGAM4,PGAM2,PGAM1,MINPP1,GLYCTK,ENO3,ENO2,ENO1,CRISP2,BPGM	0	14
c911	ZNRF3 RSPO4 RSPO3 RSPO2 RSPO1 RNF43 LGR6 LGR5 LGR4	NA	ZNRF3,RSPO4,RSPO3,RSPO2,RSPO1,RNF43,LGR6,LGR5,LGR4	0	9
c912	SLIT2 ROBO1 PIR LHX3 CLASP2 CLIP2 CLASP1 CAP2 CAP1 ABL2 ABL1	NA	SLIT2,ROBO1,PIR,LHX3,CLASP2,CLIP2,CLASP1,CAP2,CAP1,ABL2,ABL1	0	11
c913	UVRAG TBC1D25 MAP1LC3C WDFY3 MAP1LC3B MAP1LC3A GABARAPL2 GABARAPL1 GABARAP FYCO1 ATG4D ATG4C ATG4B ATG4A	NA	UVRAG,TBC1D25,MAP1LC3C,WDFY3,MAP1LC3B,MAP1LC3A,GABARAPL2,GABARAPL1,GABARAP,FYCO1,ATG4D,ATG4C,ATG4B,ATG4A	0	14
c914	S100B S100A12 RELA SETD6 NKIRAS2 NKIRAS1 NFKB2 NFKB1 HMGB1 BCL3 AGER	NA	S100B,S100A12,RELA,SETD6,NKIRAS2,NKIRAS1,NFKB2,NFKB1,HMGB1,BCL3,AGER	0	11
c915	TTI1 TSC2 TELO2 TBC1D7 RPTOR RICTOR RHEB PRR5L PRR5 MTOR MLST8 MAPKAP1 EIF4EBP2 DEPTOR	NA	TTI1,TSC2,TELO2,TBC1D7,RPTOR,RICTOR,RHEB,PRR5L,PRR5,MTOR,MLST8,MAPKAP1,EIF4EBP2,DEPTOR	0	14
c916	SYVN1 SEL1L OS9 MARCH6 FAM8A1 ERLEC1 EGLN2 DERL3 DERL2 DERL1 AUP1	NA	SYVN1,SEL1L,OS9,MARCH6,FAM8A1,ERLEC1,EGLN2,DERL3,DERL2,DERL1,AUP1	0	11
c917	MCL1 DIABLO BMF BCL2L1 BIK BCL2A1 BCL2 BAX BAK1 APAF1 AIFM1	NA	MCL1,DIABLO,BMF,BCL2L1,BIK,BCL2A1,BCL2,BAX,BAK1,APAF1,AIFM1	0	11
c918	SYVN1 SEL1L OS9 FOXRED2 FAM8A1 ERLEC1 EDEM3 DERL3 DERL2 DERL1 AUP1	NA	SYVN1,SEL1L,OS9,FOXRED2,FAM8A1,ERLEC1,EDEM3,DERL3,DERL2,DERL1,AUP1	0	11
c919	PCCA PCCB MCEE HIBADH HIBCH HADHB HADH ECHDC1 ALDH6A1 ACADM ACAA2	NA	PCCA,PCCB,MCEE,HIBADH,HIBCH,HADHB,HADH,ECHDC1,ALDH6A1,ACADM,ACAA2	0	11
c920	VCP UFD1 UBXN7 UBXN1 UBE4B RAD23B NGLY1 FAF2 DERL1 ATXN3 AMFR	NA	VCP,UFD1,UBXN7,UBXN1,UBE4B,RAD23B,NGLY1,FAF2,DERL1,ATXN3,AMFR	0	11
c921	UBE2I THRB SUMO3 SUMO2 SUMO1 SATB2 SATB1 SAFB PIAS1 NR2C1 MBD1	NA	UBE2I,THRB,SUMO3,SUMO2,SUMO1,SATB2,SATB1,SAFB,PIAS1,NR2C1,MBD1	0	11
c922	VAMP2 TRIP10 TBC1D4 STXBP4 SLC2A4 RHOQ PRKCZ PRKCI LNPEP EXOC6 ASIP	NA	VAMP2,TRIP10,TBC1D4,STXBP4,SLC2A4,RHOQ,PRKCZ,PRKCI,LNPEP,EXOC6,ASIP	0	11
c923	CRYM PIPOX SHMT2 SRR SHMT1 SARDH PSPH GNMT GLDC GCAT GATM DMGDH DAO ALAS2 SLC4A1 ALAS1 AGXT2 AGXT	NA	CRYM,PIPOX,SHMT2,SRR,SHMT1,SARDH,PSPH,GNMT,GLDC,GCAT,GATM,DMGDH,DAO,ALAS2,SLC4A1,ALAS1,AGXT2,AGXT	0	18
c924	MTM1 INPP5K INPP5J INPP5A INPP4B ISYNA1 INPP4A INPP1 IMPAD1 IMPA2 IMPA1	NA	MTM1,INPP5K,INPP5J,INPP5A,INPP4B,ISYNA1,INPP4A,INPP1,IMPAD1,IMPA2,IMPA1	0	11
c925	PTPRN MAPK9 MAPK8 MAPK10 MAPK8IP3 MAPK8IP2 MAPK8IP1 MAP3K11 MAP2K7 DUSP16 DUSP8	NA	PTPRN,MAPK9,MAPK8,MAPK10,MAPK8IP3,MAPK8IP2,MAPK8IP1,MAP3K11,MAP2K7,DUSP16,DUSP8	0	11
c926	UBE2I USP25 SUMO3 SUMO2 SUMO1 SENP2 SATB2 SATB1 SAFB PIAS1 CHD1L	NA	UBE2I,USP25,SUMO3,SUMO2,SUMO1,SENP2,SATB2,SATB1,SAFB,PIAS1,CHD1L	0	11
c927	SLC25A5 RTEL1 NUBP2 NUBP1 MMS19 CIAPIN1 CIAO3 CIAO2B CIAO1 PVX_087945 ABCB7	PVX_087945	SLC25A5,RTEL1,NUBP2,NUBP1,MMS19,CIAPIN1,CIAO3,CIAO2B,CIAO1,ABCB7	1	10
c928	TAT MTR MAT2B MAT2A MAT1A IL4I1 DMGDH BHMT2 BHMT AMD1 AHCY	NA	TAT,MTR,MAT2B,MAT2A,MAT1A,IL4I1,DMGDH,BHMT2,BHMT,AMD1,AHCY	0	11
c929	SUFU ULK3 STK36 SMO KIF7 INTU GLI3 GLI2 MTSS1 GLI1 FUZ	NA	SUFU,ULK3,STK36,SMO,KIF7,INTU,GLI3,GLI2,MTSS1,GLI1,FUZ	0	11
c930	SUFU ULK3 SPOPL SPOP SMO KIF7 HHIP GLI3 GLI2 GLI1 DZIP1	NA	SUFU,ULK3,SPOPL,SPOP,SMO,KIF7,HHIP,GLI3,GLI2,GLI1,DZIP1	0	11
c931	SEMA4D ROCK2 ROCK1 RND1 PLXNB3 SEMA4F PLXNB2 PLXNB1 ERBB2 ARHGEF12 ARHGEF11	NA	SEMA4D,ROCK2,ROCK1,RND1,PLXNB3,SEMA4F,PLXNB2,PLXNB1,ERBB2,ARHGEF12,ARHGEF11	0	11
c932	SNX4 DYNLT3 DNAH17 DNAH8 DNAH7 DNAH3 DNAH2 DNAH12 DNAH14 DNAH6 DNAH1	NA	SNX4,DYNLT3,DNAH17,DNAH8,DNAH7,DNAH3,DNAH2,DNAH12,DNAH14,DNAH6,DNAH1	0	11
c933	QRSL1 GATC GATB FARS2 PVX_123597 AARSD1 PVX_084330 PVX_113350 PVX_099120 PVX_100545 PVX_000545	PVX_123597,PVX_084330,PVX_113350,PVX_099120,PVX_100545,PVX_000545	QRSL1,GATC,GATB,FARS2,AARSD1	6	5
c934	SOX2 LIN28A ZSCAN10 ZIC3 SALL1 PRDM14 POU5F1 NANOG KLF4 FOXD3 DPPA4	NA	SOX2,LIN28A,ZSCAN10,ZIC3,SALL1,PRDM14,POU5F1,NANOG,KLF4,FOXD3,DPPA4	0	11
c935	XRN1 PATL1 LSM1 LSM14B LSM14A EDC4 EDC3 DDX6 PATL2 DCP2 DCP1B	NA	XRN1,PATL1,LSM1,LSM14B,LSM14A,EDC4,EDC3,DDX6,PATL2,DCP2,DCP1B	0	11
c936	SRGAP2 SRGAP3 SRGAP1 SLIT2 SLIT1 ROBO2 ROBO1 LHX4 LHX3 LHX2 ISL1	NA	SRGAP2,SRGAP3,SRGAP1,SLIT2,SLIT1,ROBO2,ROBO1,LHX4,LHX3,LHX2,ISL1	0	11
c937	PER2 PER3 NR1D1 NPAS2 NOCT KLF15 DBP CRY2 CRY1 CLOCK BHLHE41 ARNTL	NA	PER2,PER3,NR1D1,NPAS2,NOCT,KLF15,DBP,CRY2,CRY1,CLOCK,BHLHE41,ARNTL	0	12
c938	AQP12A MIP AQP8 AQP10 AQP6 PVX_123490 PVX_092245 PVX_091380 PVX_000975 PVX_097660 PVX_096960	PVX_123490,PVX_092245,PVX_091380,PVX_000975,PVX_097660,PVX_096960	AQP12A,MIP,AQP8,AQP10,AQP6	6	5
c939	AQP12A MIP AQP8 AQP10 AQP6 PVX_113775 PVX_092245 PVX_000995 PVX_000975 PVX_097660 PVX_096960	PVX_113775,PVX_092245,PVX_000995,PVX_000975,PVX_097660,PVX_096960	AQP12A,MIP,AQP8,AQP10,AQP6	6	5
c940	GPA33 PNKD CAVIN2 DHRS1 AQP10 PVX_084315 PVX_113400 PVX_116990 PVX_092245 PVX_000925 PVX_096960	PVX_084315,PVX_113400,PVX_116990,PVX_092245,PVX_000925,PVX_096960	GPA33,PNKD,CAVIN2,DHRS1,AQP10	6	5
c941	TPGS2 TTLL1 TPGS1 NICN1 LRRC49 DYNC1I1 NUDCD3 PVX_118510 PVX_002800 PVX_124015 PVX_092670	PVX_118510,PVX_002800,PVX_124015,PVX_092670	TPGS2,TTLL1,TPGS1,NICN1,LRRC49,DYNC1I1,NUDCD3	4	7
c942	UCP2 UCP3 UCP1 SLC25A27 SLC25A14 ATP5F1E ATP5IF1 PVX_085465 PVX_081280 PVX_000600 PVX_001805	PVX_085465,PVX_081280,PVX_000600,PVX_001805	UCP2,UCP3,UCP1,SLC25A27,SLC25A14,ATP5F1E,ATP5IF1	4	7
c943	UCP2 UCP3 UCP1 SLC25A27 SLC25A14 HNRNPH1 HNRNPAB PVX_083105 PVX_087970 PVX_000600 PVX_001805	PVX_083105,PVX_087970,PVX_000600,PVX_001805	UCP2,UCP3,UCP1,SLC25A27,SLC25A14,HNRNPH1,HNRNPAB	4	7
c944	UCP2 UCP3 UCP1 SLC25A27 SLC25A14 FIP1L1 CPSF4L PVX_085465 PVX_083105 PVX_087970 PVX_000600	PVX_085465,PVX_083105,PVX_087970,PVX_000600	UCP2,UCP3,UCP1,SLC25A27,SLC25A14,FIP1L1,CPSF4L	4	7
c945	UCP2 UCP3 UCP1 SRSF6 TRA2A SLC25A27 SLC25A14 PVX_085465 PVX_083105 PVX_087970 PVX_000600	PVX_085465,PVX_083105,PVX_087970,PVX_000600	UCP2,UCP3,UCP1,SRSF6,TRA2A,SLC25A27,SLC25A14	4	7
c946	TYK2 LIFR IL27RA IL6ST IL27 IL12RB2 IL12A EBI3 CRLF1 CNTFR CLCF1	NA	TYK2,LIFR,IL27RA,IL6ST,IL27,IL12RB2,IL12A,EBI3,CRLF1,CNTFR,CLCF1	0	11
c947	PRKCZ PRKCI PARD6G PARD6B PARD6A PARD3B PARD3 LLGL2 LLGL1 F11R CGN ARHGEF18	NA	PRKCZ,PRKCI,PARD6G,PARD6B,PARD6A,PARD3B,PARD3,LLGL2,LLGL1,F11R,CGN,ARHGEF18	0	12
c948	TSTA3 FPGT ALG12 ALG9 ALG8 ALG6 ALG11 RFT1 ALG2 ALG10B ALG10 PVX_123395 PVX_115410 PVX_092055 PVX_091725 PVX_082475 PVX_113740 PVX_113790	PVX_123395,PVX_115410,PVX_092055,PVX_091725,PVX_082475,PVX_113740,PVX_113790	TSTA3,FPGT,ALG12,ALG9,ALG8,ALG6,ALG11,RFT1,ALG2,ALG10B,ALG10	7	11
c949	SETD7 MTR MAT1A DNMT1 CTH CBSL BHMT2 BHMT AHCYL2 AHCYL1 AHCY	NA	SETD7,MTR,MAT1A,DNMT1,CTH,CBSL,BHMT2,BHMT,AHCYL2,AHCYL1,AHCY	0	11
c950	ZP3 ZP4 ZP2 ZP1 OVGP1 ADAM30 ADAM21 ADAM20 ADAM2	NA	ZP3,ZP4,ZP2,ZP1,OVGP1,ADAM30,ADAM21,ADAM20,ADAM2	0	9
c951	TRPC6 RGSL1 RGS2 RGS21 RGS18 GNAQ RGS3 GNA15 GNA14 GNA11 ARR3	NA	TRPC6,RGSL1,RGS2,RGS21,RGS18,GNAQ,RGS3,GNA15,GNA14,GNA11,ARR3	0	11
c952	TFF2 TFF3 TFF1 PRLR PRL IRS2 IRS1 GHR GH2 GH1 CSH2 CSH1	NA	TFF2,TFF3,TFF1,PRLR,PRL,IRS2,IRS1,GHR,GH2,GH1,CSH2,CSH1	0	12
c953	CHRNE CHRND CHRNB3 CHRNB2 CHRNA9 CHRNA7 CHRNA6 CHRNA5 CHRNA4 CHRNA3 CHRNA2	NA	CHRNE,CHRND,CHRNB3,CHRNB2,CHRNA9,CHRNA7,CHRNA6,CHRNA5,CHRNA4,CHRNA3,CHRNA2	0	11
c954	APOA1 PON1 LPL LPA PLTP LCAT COLEC12 CETP APOM APOF APOE APOC3 APOC2 APOC1 APOB APOA5 APOA4 APOA2	NA	APOA1,PON1,LPL,LPA,PLTP,LCAT,COLEC12,CETP,APOM,APOF,APOE,APOC3,APOC2,APOC1,APOB,APOA5,APOA4,APOA2	0	18
c955	UBAC2 EMC10 MMGT1 EMC9 EMC8 EMC7 EMC6 EMC4 EMC3 EMC2 EMC1	NA	UBAC2,EMC10,MMGT1,EMC9,EMC8,EMC7,EMC6,EMC4,EMC3,EMC2,EMC1	0	11
c956	FPGT DPAGT1 DOLK ALG14 ALG13 ALG11 RFT1 ALG2 PVX_123395 ALG1 PVX_115410 PVX_092055 PVX_091725 PVX_082475 PVX_113740 PVX_113790	PVX_123395,PVX_115410,PVX_092055,PVX_091725,PVX_082475,PVX_113740,PVX_113790	FPGT,DPAGT1,DOLK,ALG14,ALG13,ALG11,RFT1,ALG2,ALG1	7	9
c957	SDHB TRAP1 SUCLG1 SUCLG2 SUCLA2 SDHD SDHC SDHAF3 SDHAF2 SDHA PVX_123265 PVX_096130	PVX_123265,PVX_096130	SDHB,TRAP1,SUCLG1,SUCLG2,SUCLA2,SDHD,SDHC,SDHAF3,SDHAF2,SDHA	2	10
c958	UBE2I SUMO2 SUMO1 RORA PIAS3 PIAS1 NRIP1 NR5A1 NR2C1 MBD1 HIC1 CHD1L	NA	UBE2I,SUMO2,SUMO1,RORA,PIAS3,PIAS1,NRIP1,NR5A1,NR2C1,MBD1,HIC1,CHD1L	0	12
c959	SNX4 DYNLT3 DNAI2 DNAH17 DNAH8 DNAH7 DNAH3 DNAH2 DNAH12 DNAH6 DNAH5 DNAH1	NA	SNX4,DYNLT3,DNAI2,DNAH17,DNAH8,DNAH7,DNAH3,DNAH2,DNAH12,DNAH6,DNAH5,DNAH1	0	12
c960	RIT1 RIT2 NTRK3 SHC4 NTRK2 NTRK1 NTF3 NGF GIPC1 DYNLT1 DOCK3 BDNF	NA	RIT1,RIT2,NTRK3,SHC4,NTRK2,NTRK1,NTF3,NGF,GIPC1,DYNLT1,DOCK3,BDNF	0	12
c961	SACM1L TPTE2 ITPK1 INPP5K INPP5J INPP5F INPP5E INPP5B INPP5A INPP4B INPP4A INPP1	NA	SACM1L,TPTE2,ITPK1,INPP5K,INPP5J,INPP5F,INPP5E,INPP5B,INPP5A,INPP4B,INPP4A,INPP1	0	12
c962	PRKCG PICK1 TSPAN7 LRFN1 GRIP2 GRIP1 GRIA4 GRIA3 GRIA2 GRIA1 SHISA9 GOPC	NA	PRKCG,PICK1,TSPAN7,LRFN1,GRIP2,GRIP1,GRIA4,GRIA3,GRIA2,GRIA1,SHISA9,GOPC	0	12
c963	PCK2 PC ME3 ME2 MDH2 MDH1 IDH3A GLUD1 FH CS ACO1 ACLY	NA	PCK2,PC,ME3,ME2,MDH2,MDH1,IDH3A,GLUD1,FH,CS,ACO1,ACLY	0	12
c964	SUFU STK36 SMO PTCH2 PTCH1 LGALS3 KIF7 GLI3 GLI2 GLI1 EVC2 EVC	NA	SUFU,STK36,SMO,PTCH2,PTCH1,LGALS3,KIF7,GLI3,GLI2,GLI1,EVC2,EVC	0	12
c965	PRSS1 NID1 MMP2 MMP13 OPTC MMP9 MMP7 MMP3 MMP11 MMP10 MMP1 CTRB1	NA	PRSS1,NID1,MMP2,MMP13,OPTC,MMP9,MMP7,MMP3,MMP11,MMP10,MMP1,CTRB1	0	12
c966	TWNK POLG2 POLG GADD45GIP1 NACC1 DUS2 DALRD3 PVX_118235 PVX_080525 PVX_098040 PVX_087015 PVX_081300	PVX_118235,PVX_080525,PVX_098040,PVX_087015,PVX_081300	TWNK,POLG2,POLG,GADD45GIP1,NACC1,DUS2,DALRD3	5	7
c967	TWNK POLG2 POLG MRPL58 DUS2 DALRD3 C12orf65 PVX_118235 PVX_080525 PVX_098040 PVX_087015 PVX_081300	PVX_118235,PVX_080525,PVX_098040,PVX_087015,PVX_081300	TWNK,POLG2,POLG,MRPL58,DUS2,DALRD3,C12orf65	5	7
c968	MBOAT7 GPD2 GPD1 GPAT4 GPD1L GPAT3 GPAT2 GPAM GK5 GK2 GK ADPRM	NA	MBOAT7,GPD2,GPD1,GPAT4,GPD1L,GPAT3,GPAT2,GPAM,GK5,GK2,GK,ADPRM	0	12
c969	STRADA STRADB STK11 SIK3 SIK2 SIK1 MARK2 MAP2 CAB39L CAB39 BRSK2 BRSK1	NA	STRADA,STRADB,STK11,SIK3,SIK2,SIK1,MARK2,MAP2,CAB39L,CAB39,BRSK2,BRSK1	0	12
c970	SNX4 MAPRE3 DYNLT3 DNAH17 DNAH8 DNAH7 DNAH3 DNAH2 DNAH6 DNAH5 DNAH1 DCTN1	NA	SNX4,MAPRE3,DYNLT3,DNAH17,DNAH8,DNAH7,DNAH3,DNAH2,DNAH6,DNAH5,DNAH1,DCTN1	0	12
c971	USP32 MTERF4 NSUN4 MRM1 MRM2 UBAC2 PVX_092595 PVX_123210 PVX_114977 PVX_085950 PVX_084765 PVX_092490	PVX_092595,PVX_123210,PVX_114977,PVX_085950,PVX_084765,PVX_092490	USP32,MTERF4,NSUN4,MRM1,MRM2,UBAC2	6	6
c972	WDR24 WDR59 SZT2 SESN2 SEH1L NPRL3 NPRL2 MIOS KPTN ITFG2 DEPDC5 C12orf66	NA	WDR24,WDR59,SZT2,SESN2,SEH1L,NPRL3,NPRL2,MIOS,KPTN,ITFG2,DEPDC5,C12orf66	0	12
c973	VWA7 TWNK PTGES3L-AARSD1 POLG2 POLG DUS2 DALRD3 AARSD1 PVX_118235 PVX_080525 PVX_098040 PVX_087015	PVX_118235,PVX_080525,PVX_098040,PVX_087015	VWA7,TWNK,PTGES3L-AARSD1,POLG2,POLG,DUS2,DALRD3,AARSD1	4	8
c974	SERPINE2 SERPINA5 KLKB1 GP9 GP5 GP1BB F13B F12 F9 F11 F10 C1QBP	NA	SERPINE2,SERPINA5,KLKB1,GP9,GP5,GP1BB,F13B,F12,F9,F11,F10,C1QBP	0	12
c975	MGAT2 MGAT1 MAN2A2 MAN2A1 MAN1C1 MAN1B1 MAN1A2 MAN1A1 GOLIM4 GOLGA5 GANAB CUX1	NA	MGAT2,MGAT1,MAN2A2,MAN2A1,MAN1C1,MAN1B1,MAN1A2,MAN1A1,GOLIM4,GOLGA5,GANAB,CUX1	0	12
c976	NOTCH1 POFUT1 NOTCH4 RFNG POGLUT1 NOTCH3 NOTCH2 MFNG LFNG ATP2A3 ATP2A2 ATP2A1	NA	NOTCH1,POFUT1,NOTCH4,RFNG,POGLUT1,NOTCH3,NOTCH2,MFNG,LFNG,ATP2A3,ATP2A2,ATP2A1	0	12
c977	PRELP OMD OGN KERA FMOD CHST2 CHST6 CHST5 CHST1 B4GAT1 B4GALT5 B3GNT7	NA	PRELP,OMD,OGN,KERA,FMOD,CHST2,CHST6,CHST5,CHST1,B4GAT1,B4GALT5,B3GNT7	0	12
c978	RBFOX1 RBM24 PACS2 WDR37 CLIC3 MAPK15 PVX_085665 PVX_123150 PVX_084930 PVX_117765 PVX_101385	PVX_085665,PVX_123150,PVX_084930,PVX_117765,PVX_101385	RBFOX1,RBM24,PACS2,WDR37,CLIC3,MAPK15	5	6
c979	NAGPA ZNF274 PSENEN PSEN2 PSEN1 NCSTN GNPTG GNPTAB DTX4 DTX2 DTX1 DNER CNTN6 CNTN1 APH1B APH1A	NA	NAGPA,ZNF274,PSENEN,PSEN2,PSEN1,NCSTN,GNPTG,GNPTAB,DTX4,DTX2,DTX1,DNER,CNTN6,CNTN1,APH1B,APH1A	0	16
c980	PRKD2 PRKD3 HCN2 HCN4 EFHC1 PAQR8 PVX_118510 PVX_002800 PVX_122970 PVX_085540 PVX_113800	PVX_118510,PVX_002800,PVX_122970,PVX_085540,PVX_113800	PRKD2,PRKD3,HCN2,HCN4,EFHC1,PAQR8	5	6
c981	SUMF1 SUMF2 ARSK ARSJ ARSI ARSH ARSG ARSF ARSE ARSD	NA	SUMF1,SUMF2,ARSK,ARSJ,ARSI,ARSH,ARSG,ARSF,ARSE,ARSD	0	10
c982	EOGT OGT MYSM1 MRGBP MORF4L2 MBD6 KDM1B HIST3H2A HIST2H2AC HIST2H2AB HIST1H2AJ HIST1H2AH HIST1H2AD HIST1H2AC HIST1H2AA HCFC1 HCFC2 FOXK2 FOXK1 BAP1 ASXL2 ASXL1 TET2	NA	EOGT,OGT,MYSM1,MRGBP,MORF4L2,MBD6,KDM1B,HIST3H2A,HIST2H2AC,HIST2H2AB,HIST1H2AJ,HIST1H2AH,HIST1H2AD,HIST1H2AC,HIST1H2AA,HCFC1,HCFC2,FOXK2,FOXK1,BAP1,ASXL2,ASXL1,TET2	0	23
c983	GPA33 PNKD CAVIN2 DHRS1 PVX_123935 PVX_123005 PVX_084450 PVX_118365 PVX_092960 PVX_101030 PVX_091225 PVX_089565 PVX_089040 PVX_094445 PVX_100835 PVX_097660 PVX_110980	PVX_123935,PVX_123005,PVX_084450,PVX_118365,PVX_092960,PVX_101030,PVX_091225,PVX_089565,PVX_089040,PVX_094445,PVX_100835,PVX_097660,PVX_110980	GPA33,PNKD,CAVIN2,DHRS1	13	4
c984	UBN1 HMGB2 HMGA2 HMGA1 HIST1H1E HIST1H1D HIST1H1C HIST1H1B HIST1H1A HIRA H1FX H1FOO H1F0 EP400 DFFB CIDEB CABIN1 BORCS8-MEF2B ASF1A	NA	UBN1,HMGB2,HMGA2,HMGA1,HIST1H1E,HIST1H1D,HIST1H1C,HIST1H1B,HIST1H1A,HIRA,H1FX,H1FOO,H1F0,EP400,DFFB,CIDEB,CABIN1,BORCS8-MEF2B,ASF1A	0	19
c985	VEGFD VEGFC VEGFB VEGFA PRRT2 PGF PDGFB NRP2 MYOF KDR FLT4 FLT1 ANGPT2	NA	VEGFD,VEGFC,VEGFB,VEGFA,PRRT2,PGF,PDGFB,NRP2,MYOF,KDR,FLT4,FLT1,ANGPT2	0	13
c986	SMC6 SMC5 SMC4 SMC2 NCAPH NCAPG2 NCAPG NCAPD3 NCAPD2 STARD10 CSNK2B CSNK2A2 CSNK2A1	NA	SMC6,SMC5,SMC4,SMC2,NCAPH,NCAPG2,NCAPG,NCAPD3,NCAPD2,STARD10,CSNK2B,CSNK2A2,CSNK2A1	0	13
c987	PRSS1 MMP2 MMP13 OPTC MMP9 MMP7 MMP3 MMP11 MMP10 MMP1 KLKB1 ACAN A2M	NA	PRSS1,MMP2,MMP13,OPTC,MMP9,MMP7,MMP3,MMP11,MMP10,MMP1,KLKB1,ACAN,A2M	0	13
c988	TDGF1 NODAL PCSK6 LEFTY1 INHA INHBC DAND5 CFC1 CER1 ACVR2B ACVR2A ACVR1C ACVR1B	NA	TDGF1,NODAL,PCSK6,LEFTY1,INHA,INHBC,DAND5,CFC1,CER1,ACVR2B,ACVR2A,ACVR1C,ACVR1B	0	13
c989	STIP1 S100A1 PTGES3 PPP5C PPID HSP90AB1 HSP90AA1 FKBP5 FKBP4 ESR2 AIP AHSA1 AHR	NA	STIP1,S100A1,PTGES3,PPP5C,PPID,HSP90AB1,HSP90AA1,FKBP5,FKBP4,ESR2,AIP,AHSA1,AHR	0	13
c990	SPG11 ZFYVE26 KCNQ5 AP5Z1 AP5S1 AP5M1 AP5B1 AP4S1 AP4M1 AP3S2 SYNRG AP1G2 AFTPH	NA	SPG11,ZFYVE26,KCNQ5,AP5Z1,AP5S1,AP5M1,AP5B1,AP4S1,AP4M1,AP3S2,SYNRG,AP1G2,AFTPH	0	13
c991	PLXND1 SEMA3G SEMA3F SEMA3D SEMA3C SEMA3B PLXNB3 PLXNB1 PLXNA4 PLXNA3 PLXNA1 NRP2 NRP1	NA	PLXND1,SEMA3G,SEMA3F,SEMA3D,SEMA3C,SEMA3B,PLXNB3,PLXNB1,PLXNA4,PLXNA3,PLXNA1,NRP2,NRP1	0	13
c992	TAT MTR MAT2B MAT2A MAT1A CTH CBSL BHMT2 BHMT AMD1 AHCYL2 AHCYL1 AHCY	NA	TAT,MTR,MAT2B,MAT2A,MAT1A,CTH,CBSL,BHMT2,BHMT,AMD1,AHCYL2,AHCYL1,AHCY	0	13
c993	SDSL SDS PPM1K IVD DLD DBT CTH BCKDK BCKDHB BCKDHA BCAT2 BCAT1 ACAD8	NA	SDSL,SDS,PPM1K,IVD,DLD,DBT,CTH,BCKDK,BCKDHB,BCKDHA,BCAT2,BCAT1,ACAD8	0	13
c994	XIAP USP19 HTRA2 DIABLO CASP8 CASP7 CASP3 CASP9 BIRC8 BIRC7 BIRC3 BIRC2 APAF1	NA	XIAP,USP19,HTRA2,DIABLO,CASP8,CASP7,CASP3,CASP9,BIRC8,BIRC7,BIRC3,BIRC2,APAF1	0	13
c995	UPP2 UPRT UPP1 UMPS UCKL1 UCK2 UCK1 TYMP TK2 TK1 PNP DPYD CDA	NA	UPP2,UPRT,UPP1,UMPS,UCKL1,UCK2,UCK1,TYMP,TK2,TK1,PNP,DPYD,CDA	0	13
c996	RTN3 PDLIM5 SIPA1L1 LRFN4 LRFN2 LRFN1 GRIN2D GRIN3A GRIN2C GRIN2B GRIN1 GRIN3B DLG4 DLG3 DLG2 BEGAIN	NA	RTN3,PDLIM5,SIPA1L1,LRFN4,LRFN2,LRFN1,GRIN2D,GRIN3A,GRIN2C,GRIN2B,GRIN1,GRIN3B,DLG4,DLG3,DLG2,BEGAIN	0	16
c997	LRRC47 FARSB FDXACB1 FARSA FARS2 CARS2 AARS2 PVX_123597 PVX_084330 PVX_113350 PVX_099120 PVX_100545 PVX_000545	PVX_123597,PVX_084330,PVX_113350,PVX_099120,PVX_100545,PVX_000545	LRRC47,FARSB,FDXACB1,FARSA,FARS2,CARS2,AARS2	6	7
c998	PLCH2 PLCH1 PLCD4 PLCD3 MINPP1 ITPKC ITPKB ITPKA ITPK1 IPMK INPP5K INPP5J INPP5A	NA	PLCH2,PLCH1,PLCD4,PLCD3,MINPP1,ITPKC,ITPKB,ITPKA,ITPK1,IPMK,INPP5K,INPP5J,INPP5A	0	13
c999	ST8SIA1 GCNT2 FUT9 FUT6 FUT5 FUT4 FUT3 FUT2 FUT1 B4GALT4 B3GALT2 B3GALT1 ABO	NA	ST8SIA1,GCNT2,FUT9,FUT6,FUT5,FUT4,FUT3,FUT2,FUT1,B4GALT4,B3GALT2,B3GALT1,ABO	0	13
c1000	SBF2 SBF1 RAB10 GDI2 GDI1 DENND6B DENND4C DENND4B DENND4A CHML CHM PVX_080370 PVX_079820	PVX_080370,PVX_079820	SBF2,SBF1,RAB10,GDI2,GDI1,DENND6B,DENND4C,DENND4B,DENND4A,CHML,CHM	2	11
c1001	UCP2 UCP3 UCP1 SLC25A27 SLC25A14 FNDC5 CIDEA PVX_085465 PVX_083105 PVX_081280 PVX_087970 PVX_000600 PVX_001805	PVX_085465,PVX_083105,PVX_081280,PVX_087970,PVX_000600,PVX_001805	UCP2,UCP3,UCP1,SLC25A27,SLC25A14,FNDC5,CIDEA	6	7
c1002	WIPF1 SYK PLA2G4A MS4A2 LYN LAT2 KLRG1 HCLS1 FER FCER1G FCER1A CLEC6A CLEC4E	NA	WIPF1,SYK,PLA2G4A,MS4A2,LYN,LAT2,KLRG1,HCLS1,FER,FCER1G,FCER1A,CLEC6A,CLEC4E	0	13
c1003	PLPP4 PLPP1 MOGAT3 PLPPR4 PLPPR3 PLPPR2 MOGAT1 MBOAT7 DGAT2 AGPAT5 AGPAT4 AGPAT3 ABHD5	NA	PLPP4,PLPP1,MOGAT3,PLPPR4,PLPPR3,PLPPR2,MOGAT1,MBOAT7,DGAT2,AGPAT5,AGPAT4,AGPAT3,ABHD5	0	13
c1004	PIGN GMPPB ALG14 ALG13 ALG11 ALG2 PVX_123395 SEC14L5 FAM90A1 ALG1 PVX_115410 PVX_092055 PVX_091725 PVX_082475 PVX_113740 PVX_113790	PVX_123395,PVX_115410,PVX_092055,PVX_091725,PVX_082475,PVX_113740,PVX_113790	PIGN,GMPPB,ALG14,ALG13,ALG11,ALG2,SEC14L5,FAM90A1,ALG1	7	9
c1005	TPGS2 TTLL1 TPGS1 TGM2 NICN1 LRRC49 GNG2 PVX_114925 PVX_118510 PVX_091305 PVX_099130 PVX_002800 PVX_086930	PVX_114925,PVX_118510,PVX_091305,PVX_099130,PVX_002800,PVX_086930	TPGS2,TTLL1,TPGS1,TGM2,NICN1,LRRC49,GNG2	6	7
c1006	PTK2B SRC PRKCQ PRKCH PRKCG PRKCE PRKCD PRKCB PRKCA PICK1 MARCKS GRIP2 GNAZ CRK CABIN1 BORCS8-MEF2B BCAR1	NA	PTK2B,SRC,PRKCQ,PRKCH,PRKCG,PRKCE,PRKCD,PRKCB,PRKCA,PICK1,MARCKS,GRIP2,GNAZ,CRK,CABIN1,BORCS8-MEF2B,BCAR1	0	17
c1007	SACM1L PTEN PIP5KL1 PIKFYVE PIK3C3 PIK3C2G PIK3C2B PI4KB PI4KA PI4K2B PI4K2A MTMR6 MTMR1 INPP5F INPP4B INPP4A CDIPT	NA	SACM1L,PTEN,PIP5KL1,PIKFYVE,PIK3C3,PIK3C2G,PIK3C2B,PI4KB,PI4KA,PI4K2B,PI4K2A,MTMR6,MTMR1,INPP5F,INPP4B,INPP4A,CDIPT	0	17
c1008	UROD UROS PPOX HMBS FECH CPOX CLK3 ALAS2 SLC4A1 ALAD PVX_113540 PVX_123265 PVX_123860 PVX_084225 PVX_084115 PVX_091260 PVX_096130 PVX_088175 PVX_003675 PVX_003575	PVX_113540,PVX_123265,PVX_123860,PVX_084225,PVX_084115,PVX_091260,PVX_096130,PVX_088175,PVX_003675,PVX_003575	UROD,UROS,PPOX,HMBS,FECH,CPOX,CLK3,ALAS2,SLC4A1,ALAD	10	10
c1009	UROD UROS ZMPSTE24 PPOX NUS1 HMBS FXYD4 GJD4 FNTB DHDDS CPOX CLK3 ALAD PVX_113540 PVX_123265 PVX_091260 PVX_096130 PVX_088175 PVX_003675 PVX_003575	PVX_113540,PVX_123265,PVX_091260,PVX_096130,PVX_088175,PVX_003675,PVX_003575	UROD,UROS,ZMPSTE24,PPOX,NUS1,HMBS,FXYD4,GJD4,FNTB,DHDDS,CPOX,CLK3,ALAD	7	13
c1010	PPIB PCOLCE TLL2 MFAP5 MFAP3 MFAP2 LOXL4 TLL1 LOXL3 LOXL2 LOXL1 LOX FKBP2 FBLN5 ELN PVX_086080 PVX_117900	PVX_086080,PVX_117900	PPIB,PCOLCE,TLL2,MFAP5,MFAP3,MFAP2,LOXL4,TLL1,LOXL3,LOXL2,LOXL1,LOX,FKBP2,FBLN5,ELN	2	15
c1011	PCOLCE TLL2 MFAP5 MFAP3 MFAP2 LOXL4 TLL1 LOXL3 LOXL2 LOXL1 LOX FBLN5 ELN COL8A2 SLC4A11 PVX_086080 PVX_117900	PVX_086080,PVX_117900	PCOLCE,TLL2,MFAP5,MFAP3,MFAP2,LOXL4,TLL1,LOXL3,LOXL2,LOXL1,LOX,FBLN5,ELN,COL8A2,SLC4A11	2	15
c1012	ZNF274 TRAF6 SORT1 NGFR NGF MTG1 MAPK9 MAPK8 MAPK10 MAGEH1 MAGED1 BEX1 BDNF ACKR1	NA	ZNF274,TRAF6,SORT1,NGFR,NGF,MTG1,MAPK9,MAPK8,MAPK10,MAGEH1,MAGED1,BEX1,BDNF,ACKR1	0	14
c1013	DEFB135 DEFB136 DEFB134 DEFB133 DEFB132 DEFB131A DEFB129 DEFB128 DEFB127 DEFB126 DEFB125 DEFB124 DEFB123 DEFB121 DEFB119 DEFB118 DEFB116 DEFB115 DEFB114 DEFB113 DEFB112 DEFB110 DEFB108B DEFB103A DEFB103B DEFB4A DEFB4B DEFB1 DEFA5 DEFA6 DEFA3 DEFA1B DEFA1	NA	DEFB135,DEFB136,DEFB134,DEFB133,DEFB132,DEFB131A,DEFB129,DEFB128,DEFB127,DEFB126,DEFB125,DEFB124,DEFB123,DEFB121,DEFB119,DEFB118,DEFB116,DEFB115,DEFB114,DEFB113,DEFB112,DEFB110,DEFB108B,DEFB103A,DEFB103B,DEFB4A,DEFB4B,DEFB1,DEFA5,DEFA6,DEFA3,DEFA1B,DEFA1	0	33
c1014	TTC8 SMO MKKS LZTFL1 GAS8 VKORC1L1 BOC BBS12 BBS9 BBS7 BBS5 BBS4 BBS2 BBS10 BBS1 BBIP1 ARL6	NA	TTC8,SMO,MKKS,LZTFL1,GAS8,VKORC1L1,BOC,BBS12,BBS9,BBS7,BBS5,BBS4,BBS2,BBS10,BBS1,BBIP1,ARL6	0	17
c1015	SDHB TRAP1 SUCLG1 SUCLG2 SUCLA2 SDHD SDHC SDHAF2 SDHA PVX_113540 PVX_123265 PVX_096130 PVX_003675 PVX_003575	PVX_113540,PVX_123265,PVX_096130,PVX_003675,PVX_003575	SDHB,TRAP1,SUCLG1,SUCLG2,SUCLA2,SDHD,SDHC,SDHAF2,SDHA	5	9
c1016	STRIP2 STRN3 STRN STRIP1 STRN4 STK26 STK25 STK24 SLMAP SIKE1 PDCD10 MOB4 CTTNBP2NL CTTNBP2	NA	STRIP2,STRN3,STRN,STRIP1,STRN4,STK26,STK25,STK24,SLMAP,SIKE1,PDCD10,MOB4,CTTNBP2NL,CTTNBP2	0	14
c1017	SMC4 SMC2 SET NCAPH2 NCAPH NCAPG2 NCAPG NCAPD3 NCAPD2 MCPH1 STARD10 CSNK2B CSNK2A2 CSNK2A1	NA	SMC4,SMC2,SET,NCAPH2,NCAPH,NCAPG2,NCAPG,NCAPD3,NCAPD2,MCPH1,STARD10,CSNK2B,CSNK2A2,CSNK2A1	0	14
c1018	YAP1 WWTR1 STK4 STK3 SAV1 STK38L MOB2 MOB1B MOB1A LATS2 LATS1 AMOTL2 AMOTL1 AMOT	NA	YAP1,WWTR1,STK4,STK3,SAV1,STK38L,MOB2,MOB1B,MOB1A,LATS2,LATS1,AMOTL2,AMOTL1,AMOT	0	14
c1019	PKM PKLR PCK2 PC ME3 ME2 ME1 MDH2 MDH1 LDHD LDHAL6B LDHAL6A FH CS	NA	PKM,PKLR,PCK2,PC,ME3,ME2,ME1,MDH2,MDH1,LDHD,LDHAL6B,LDHAL6A,FH,CS	0	14
c1020	CDH24 CDH9 CDH8 CDH7 CDH6 CDH5 CDH4 CDH3 CDH18 CDH17 CDH15 CDH13 CDH12 CDH11 CDH10 FLI1	NA	CDH24,CDH9,CDH8,CDH7,CDH6,CDH5,CDH4,CDH3,CDH18,CDH17,CDH15,CDH13,CDH12,CDH11,CDH10,FLI1	0	16
c1021	RAB21 SBF2 SBF1 RAB12 RAB10 GDI2 GDI1 DENND6B DENND4C DENND4B DENND4A DENND3 CHML CHM	NA	RAB21,SBF2,SBF1,RAB12,RAB10,GDI2,GDI1,DENND6B,DENND4C,DENND4B,DENND4A,DENND3,CHML,CHM	0	14
c1022	RAB31 RIN3 RAB21 SBF2 SBF1 RAB10 GDI2 GDI1 DENND6B DENND4C DENND4B DENND4A CHML CHM	NA	RAB31,RIN3,RAB21,SBF2,SBF1,RAB10,GDI2,GDI1,DENND6B,DENND4C,DENND4B,DENND4A,CHML,CHM	0	14
c1023	PCGF5 YAF2 SSRP1 RYBP RUNX1 RNF2 RING1 STARD10 KDM2B HMGB3 CSNK2B CSNK2A2 CSNK2A1 CBFB AUTS2	NA	PCGF5,YAF2,SSRP1,RYBP,RUNX1,RNF2,RING1,STARD10,KDM2B,HMGB3,CSNK2B,CSNK2A2,CSNK2A1,CBFB,AUTS2	0	15
c1024	PGAP2 PGAP3 MIEN1 ALG14 ALG13 ALG9 ALG11 RFT1 ALG2 PVX_123395 PVX_115410 PVX_092055 PVX_091725 PVX_082475 PVX_113790	PVX_123395,PVX_115410,PVX_092055,PVX_091725,PVX_082475,PVX_113790	PGAP2,PGAP3,MIEN1,ALG14,ALG13,ALG9,ALG11,RFT1,ALG2	6	9
c1025	ZNF274 TRAF6 SORT1 PSENEN PSEN2 PSEN1 NGFR NFIC NCSTN GNPTG GNPTAB ECD DTX2 DTX1 DNER CNTN6 APH1B APH1A	NA	ZNF274,TRAF6,SORT1,PSENEN,PSEN2,PSEN1,NGFR,NFIC,NCSTN,GNPTG,GNPTAB,ECD,DTX2,DTX1,DNER,CNTN6,APH1B,APH1A	0	18
c1026	ZNF274 TRAF6 SORT1 PSENEN PSEN2 PSEN1 NGFR NGF NFIC NCSTN GNPTG GNPTAB ECD DNER CNTN6 APH1B APH1A ADAM17	NA	ZNF274,TRAF6,SORT1,PSENEN,PSEN2,PSEN1,NGFR,NGF,NFIC,NCSTN,GNPTG,GNPTAB,ECD,DNER,CNTN6,APH1B,APH1A,ADAM17	0	18
c1027	SAA1 S100B S100A12 RELA NFKB2 NFKB1 MAPK3 MAPK1 HMGB1 CARMIL1 CAPZA2 CAPZA1 RCSD1 APP AGER PVX_100765 PVX_089695 PVX_083180	PVX_100765,PVX_089695,PVX_083180	SAA1,S100B,S100A12,RELA,NFKB2,NFKB1,MAPK3,MAPK1,HMGB1,CARMIL1,CAPZA2,CAPZA1,RCSD1,APP,AGER	3	15
c1028	TYK2 STAT3 STAT1 PTPRE PIAS3 OSMR OSM TLR9 MITF LMO4 JAK2 JAK1 IL27RA IL6ST IL6 IL6R	NA	TYK2,STAT3,STAT1,PTPRE,PIAS3,OSMR,OSM,TLR9,MITF,LMO4,JAK2,JAK1,IL27RA,IL6ST,IL6,IL6R	0	16
c1029	PCOLCE TLL2 MFAP5 MFAP2 LOXL4 TLL1 LOXL3 LOXL2 LOXL1 LOX FBLN5 ELN COL3A1 PCOLCE2 POSTN BMP1 PVX_086080 PVX_117900	PVX_086080,PVX_117900	PCOLCE,TLL2,MFAP5,MFAP2,LOXL4,TLL1,LOXL3,LOXL2,LOXL1,LOX,FBLN5,ELN,COL3A1,PCOLCE2,POSTN,BMP1	2	16
c1030	PCOLCE TLL2 MFAP5 MFAP2 LOXL4 TLL1 LOXL3 LOXL2 LOXL1 LOX FBLN5 ELN PCOLCE2 COL1A1 ZNF384 BMP1 PVX_086080 PVX_117900	PVX_086080,PVX_117900	PCOLCE,TLL2,MFAP5,MFAP2,LOXL4,TLL1,LOXL3,LOXL2,LOXL1,LOX,FBLN5,ELN,PCOLCE2,COL1A1,ZNF384,BMP1	2	16
c1031	SORT1 NGFR NGF MAPK9 MAPK8 MAPK10 MAGEH1 MAGED1 CASP3 CASP6 CASP2 BEX3 BCL2L11 BCL2L1 BAD	NA	SORT1,NGFR,NGF,MAPK9,MAPK8,MAPK10,MAGEH1,MAGED1,CASP3,CASP6,CASP2,BEX3,BCL2L11,BCL2L1,BAD	0	15
c1032	SEMA4D ROCK2 ROCK1 RND3 RND1 RHOC RHOB RHOA PLXNB1 LIMK2 GNA13 GNA12 ERBB2 ARHGEF28 ARHGEF12 ARHGEF11 ARHGEF1 ARHGAP5	NA	SEMA4D,ROCK2,ROCK1,RND3,RND1,RHOC,RHOB,RHOA,PLXNB1,LIMK2,GNA13,GNA12,ERBB2,ARHGEF28,ARHGEF12,ARHGEF11,ARHGEF1,ARHGAP5	0	18
c1033	STAT1 JAK2 JAK1 IL20RB IL13RA1 IFNGR2 IFNGR1 IFNG IFNAR2 IFNAR1 DNAJA3 CAMK2G CAMK2D CAMK2B CAMK2A	NA	STAT1,JAK2,JAK1,IL20RB,IL13RA1,IFNGR2,IFNGR1,IFNG,IFNAR2,IFNAR1,DNAJA3,CAMK2G,CAMK2D,CAMK2B,CAMK2A	0	15
c1034	VWA7 TWNK SEPHS2 SEPSECS SEPHS1 PSTK POLG2 POLG DUS2 DALRD3 PVX_118235 PVX_080525 PVX_098040 PVX_087015 PVX_081300	PVX_118235,PVX_080525,PVX_098040,PVX_087015,PVX_081300	VWA7,TWNK,SEPHS2,SEPSECS,SEPHS1,PSTK,POLG2,POLG,DUS2,DALRD3	5	10
c1035	INHBA TDGF1 NODAL LEFTY1 INHBB INHA INHBC DAND5 CFC1 CER1 ACVR2B ACVR2A ACVR1C ACVR1B ACVR1	NA	INHBA,TDGF1,NODAL,LEFTY1,INHBB,INHA,INHBC,DAND5,CFC1,CER1,ACVR2B,ACVR2A,ACVR1C,ACVR1B,ACVR1	0	15
c1036	PCGF5 YAF2 TFCP2 RYBP RUNX1 SERPINB13 RNF2 RING1 STARD10 KDM2B CSNK2B CSNK2A2 CSNK2A1 CBFB AUTS2	NA	PCGF5,YAF2,TFCP2,RYBP,RUNX1,SERPINB13,RNF2,RING1,STARD10,KDM2B,CSNK2B,CSNK2A2,CSNK2A1,CBFB,AUTS2	0	15
c1037	TCF3 TCF4 TCF12 SLC2A14 NEUROD1 MYOG PAX7 MYOD1 MYF6 MYF5 MEF2D MEF2C MEF2A MDFIC MAPK12	NA	TCF3,TCF4,TCF12,SLC2A14,NEUROD1,MYOG,PAX7,MYOD1,MYF6,MYF5,MEF2D,MEF2C,MEF2A,MDFIC,MAPK12	0	15
c1038	EPCAM OCLN TJP3 MFHAS1 CLDN23 CLDN9 CLDN8 CLDN7 CLDN6 CLDN5 CLDN4 CLDN3 CLDN22 CLDN20 CLDN19 CLDN2 CLDN18 CLDN17 CLDN16 CLDN15 CLDN14 CLDN12 CLDN11 CLDN10 CLDN1 CDH5 FLI1	NA	EPCAM,OCLN,TJP3,MFHAS1,CLDN23,CLDN9,CLDN8,CLDN7,CLDN6,CLDN5,CLDN4,CLDN3,CLDN22,CLDN20,CLDN19,CLDN2,CLDN18,CLDN17,CLDN16,CLDN15,CLDN14,CLDN12,CLDN11,CLDN10,CLDN1,CDH5,FLI1	0	27
c1039	USH2A WHRN TPGS2 TTLL1 TPGS1 NICN1 LRRC49 PVX_114925 PVX_118510 PVX_091305 PVX_099130 PVX_119550 PVX_002800 PVX_086930 PVX_092670	PVX_114925,PVX_118510,PVX_091305,PVX_099130,PVX_119550,PVX_002800,PVX_086930,PVX_092670	USH2A,WHRN,TPGS2,TTLL1,TPGS1,NICN1,LRRC49	8	7
c1040	SYVN1 SEL1L RNF185 RNF5 OS9 MARCH6 FOXRED2 FAM8A1 ERLIN2 ERLIN1 ERLEC1 EDEM3 DERL3 DERL2 DERL1 AUP1	NA	SYVN1,SEL1L,RNF185,RNF5,OS9,MARCH6,FOXRED2,FAM8A1,ERLIN2,ERLIN1,ERLEC1,EDEM3,DERL3,DERL2,DERL1,AUP1	0	16
c1041	UCP2 UCP3 UCP1 SLC25A27 SLC25A14 FAM149B1 TBC1D32 DNAJC9 PVX_085465 PVX_092585 PVX_083105 PVX_081280 PVX_087970 PVX_000600 PVX_001805	PVX_085465,PVX_092585,PVX_083105,PVX_081280,PVX_087970,PVX_000600,PVX_001805	UCP2,UCP3,UCP1,SLC25A27,SLC25A14,FAM149B1,TBC1D32,DNAJC9	7	8
c1042	TRAF6 TICAM2 PTPN4 MYD88 IRAK4 IRAK3 IRAK2 IRAK1 IL33 IL1B IL1A IL1RL1 IL1RN IL1R2 IL1R1 IL1RAP	NA	TRAF6,TICAM2,PTPN4,MYD88,IRAK4,IRAK3,IRAK2,IRAK1,IL33,IL1B,IL1A,IL1RL1,IL1RN,IL1R2,IL1R1,IL1RAP	0	16
c1043	TM7SF2 SQLE SC5D NSDHL MVD MSMO1 LSS IDI1 HMGCR FNTA PGGT1B FDPS EBP DHCR24 DHCR7 CYP51A1 CHURC1-FNTB PVX_113540 PVX_123265 PVX_091260 PVX_096130 PVX_003675 PVX_003575	PVX_113540,PVX_123265,PVX_091260,PVX_096130,PVX_003675,PVX_003575	TM7SF2,SQLE,SC5D,NSDHL,MVD,MSMO1,LSS,IDI1,HMGCR,FNTA,PGGT1B,FDPS,EBP,DHCR24,DHCR7,CYP51A1,CHURC1-FNTB	6	17
c1044	STOML2 YME1L1 SPG7 SMDT1 PHB2 PHB PARL OMA1 MICU3 MICU2 MICU1 MCUR1 MCUB MCU MAIP1 LONP1 AFG3L2 PVX_088890 PVX_094950	PVX_088890,PVX_094950	STOML2,YME1L1,SPG7,SMDT1,PHB2,PHB,PARL,OMA1,MICU3,MICU2,MICU1,MCUR1,MCUB,MCU,MAIP1,LONP1,AFG3L2	2	17
c1045	TNF STAT3 JUN IL6 IL18 IL4 IL1B IL1A IL17A IL13 IL10 CXCL8 CCR5 CCL17 CCL3L1 CCL3 CCL2	NA	TNF,STAT3,JUN,IL6,IL18,IL4,IL1B,IL1A,IL17A,IL13,IL10,CXCL8,CCR5,CCL17,CCL3L1,CCL3,CCL2	0	17
c1046	TNF STAT3 IL6 IL18 IL4 IL1B IL1A IL17A IL13 IL10 IL1RN IL1R2 FOXP3 CCL22 CCL3 CCL2	NA	TNF,STAT3,IL6,IL18,IL4,IL1B,IL1A,IL17A,IL13,IL10,IL1RN,IL1R2,FOXP3,CCL22,CCL3,CCL2	0	16
c1047	YWHAH RASGRF1 PLK3 PKMYT1 ILKAP CHEK2 CHEK1 CDK2 CDK5 CDK1 CDC25C CDC25B CDC25A CCNB2 CCNB1 CCNA2	NA	YWHAH,RASGRF1,PLK3,PKMYT1,ILKAP,CHEK2,CHEK1,CDK2,CDK5,CDK1,CDC25C,CDC25B,CDC25A,CCNB2,CCNB1,CCNA2	0	16
c1048	SELENOI PTDSS2 PTDSS1 PLPP5 PLD4 PLD3 PLD2 PISD PEMT PCYT2 LPCAT4 LPCAT3 LPCAT2 CHPT1 CHDH CEPT1	NA	SELENOI,PTDSS2,PTDSS1,PLPP5,PLD4,PLD3,PLD2,PISD,PEMT,PCYT2,LPCAT4,LPCAT3,LPCAT2,CHPT1,CHDH,CEPT1	0	16
c1049	TGFBRAP1 TGFBR3 TGFBR2 TGFBR1 TGFB3 SMURF1 PRKCZ PARD6A PARD3 OCLN NR2C2 FKBP1A F11R CGN BAMBI ARHGEF18	NA	TGFBRAP1,TGFBR3,TGFBR2,TGFBR1,TGFB3,SMURF1,PRKCZ,PARD6A,PARD3,OCLN,NR2C2,FKBP1A,F11R,CGN,BAMBI,ARHGEF18	0	16
c1050	TRIP6 NR3C1 MAPK14 MAPK9 MAPK8 MAPK11 MAPK10 MAPK8IP3 MAPK8IP2 MAPK8IP1 MAP2K7 MAP2K4 JUN FOS DUSP8 DUSP1	NA	TRIP6,NR3C1,MAPK14,MAPK9,MAPK8,MAPK11,MAPK10,MAPK8IP3,MAPK8IP2,MAPK8IP1,MAP2K7,MAP2K4,JUN,FOS,DUSP8,DUSP1	0	16
c1051	SHC3 SHC2 RIT1 RIT2 NTRK3 SHC4 PTPRO NTRK2 NTRK1 NTF4 NTF3 NGF KIDINS220 GIPC1 EHD4 BDNF	NA	SHC3,SHC2,RIT1,RIT2,NTRK3,SHC4,PTPRO,NTRK2,NTRK1,NTF4,NTF3,NGF,KIDINS220,GIPC1,EHD4,BDNF	0	16
c1052	TM7SF2 SQLE SC5D NSDHL MVD MSMO1 LSS IDI1 HMGCR EBP DHCR24 SOAT1 DHCR7 CYP51A1 COQ7 CLK3 PVX_113540 PVX_123265 PVX_091260 PVX_096130 PVX_003675 PVX_003575	PVX_113540,PVX_123265,PVX_091260,PVX_096130,PVX_003675,PVX_003575	TM7SF2,SQLE,SC5D,NSDHL,MVD,MSMO1,LSS,IDI1,HMGCR,EBP,DHCR24,SOAT1,DHCR7,CYP51A1,COQ7,CLK3	6	16
c1053	GGCT GGT5 LAP3 NAT8 GSS TXNDC12 GPX4 GGT7 OPLAH GGT6 GGT1 GCLM GCLC BCAT2 BCAT1 ANPEP	NA	GGCT,GGT5,LAP3,NAT8,GSS,TXNDC12,GPX4,GGT7,OPLAH,GGT6,GGT1,GCLM,GCLC,BCAT2,BCAT1,ANPEP	0	16
c1054	INHBA SMAD9 SMAD5 SMAD1 INHA INHBC GDF2 FKBP1A ENG BMPR2 AMHR2 AMH ACVRL1 ACVR2B ACVR2A ACVR1	NA	INHBA,SMAD9,SMAD5,SMAD1,INHA,INHBC,GDF2,FKBP1A,ENG,BMPR2,AMHR2,AMH,ACVRL1,ACVR2B,ACVR2A,ACVR1	0	16
c1055	SHC2 RIT1 RIT2 NTRK3 SHC4 PTPRO NTRK2 NTRK1 NTF4 NTF3 NGF KIDINS220 FRS3 EHD4 CRKL BDNF	NA	SHC2,RIT1,RIT2,NTRK3,SHC4,PTPRO,NTRK2,NTRK1,NTF4,NTF3,NGF,KIDINS220,FRS3,EHD4,CRKL,BDNF	0	16
c1056	TP53 TAF1 RPA1 RB1 PCNA MAPK8 MAP2K6 GADD45G GADD45B GADD45A EP300 CDKN1A ABCB1 PVX_122235 PVX_118515 PVX_092925	PVX_122235,PVX_118515,PVX_092925	TP53,TAF1,RPA1,RB1,PCNA,MAPK8,MAP2K6,GADD45G,GADD45B,GADD45A,EP300,CDKN1A,ABCB1	3	13
c1057	TRAF6 PELI3 PELI2 PELI1 MYD88 IRAK4 IRAK3 IRAK2 IRAK1 IL33 IL1B IL1A IL1RL1 IL1RN IL1R1 IL1RAP	NA	TRAF6,PELI3,PELI2,PELI1,MYD88,IRAK4,IRAK3,IRAK2,IRAK1,IL33,IL1B,IL1A,IL1RL1,IL1RN,IL1R1,IL1RAP	0	16
c1058	PRKCG PICK1 TSPAN7 LRFN1 GRIP2 GRIP1 GRIN2D GRIN2C GRIN2B GRIA4 GRIA3 GRIA2 GRIA1 SHISA9 DLG4 CACNG2	NA	PRKCG,PICK1,TSPAN7,LRFN1,GRIP2,GRIP1,GRIN2D,GRIN2C,GRIN2B,GRIA4,GRIA3,GRIA2,GRIA1,SHISA9,DLG4,CACNG2	0	16
c1059	WWP1 UBE2L3 TWIST1 STUB1 STAT1 PPARGC1B PPARGC1A PERM1 NRF1 NR3C1 NKX3-2 MSX2 HIVEP3 ESRRA ESR1 DLX6 CBFB	NA	WWP1,UBE2L3,TWIST1,STUB1,STAT1,PPARGC1B,PPARGC1A,PERM1,NRF1,NR3C1,NKX3-2,MSX2,HIVEP3,ESRRA,ESR1,DLX6,CBFB	0	17
c1060	SPRY3 SPRY4 SPRED3 SYNGAP1 SPRED2 SPRED1 RASAL3 RASAL2 RASAL1 RASA4 RASA3 RASA2 RASA1 NF1 FGFRL1 DAB2IP	NA	SPRY3,SPRY4,SPRED3,SYNGAP1,SPRED2,SPRED1,RASAL3,RASAL2,RASAL1,RASA4,RASA3,RASA2,RASA1,NF1,FGFRL1,DAB2IP	0	16
c1061	PCOLCE TLL2 MFAP5 MFAP3 MFAP2 LOXL4 TLL1 LOXL3 LOXL2 LOXL1 LOX HPR FBLN5 ELN BMP1 APOL1 PVX_086080 PVX_117900	PVX_086080,PVX_117900	PCOLCE,TLL2,MFAP5,MFAP3,MFAP2,LOXL4,TLL1,LOXL3,LOXL2,LOXL1,LOX,HPR,FBLN5,ELN,BMP1,APOL1	2	16
c1062	RASSF8 PCOLCE TLL2 MFAP5 MFAP4 MFAP3 MFAP2 LOXL4 LOXL3 LOXL2 LOXL1 LOX FBLN5 FBLN2 FBLN1 ELN EFEMP2 EFEMP1 PVX_086080 PVX_117900	PVX_086080,PVX_117900	RASSF8,PCOLCE,TLL2,MFAP5,MFAP4,MFAP3,MFAP2,LOXL4,LOXL3,LOXL2,LOXL1,LOX,FBLN5,FBLN2,FBLN1,ELN,EFEMP2,EFEMP1	2	18
c1063	PDP2 PDPR PDP1 PDK2 PDK1 PDHX PDK4 PDK3 PDHB PDHA2 PDHA1 LIPT2 LIPT1 GCSH DLST DLD DLAT DHTKD1	NA	PDP2,PDPR,PDP1,PDK2,PDK1,PDHX,PDK4,PDK3,PDHB,PDHA2,PDHA1,LIPT2,LIPT1,GCSH,DLST,DLD,DLAT,DHTKD1	0	18
c1064	UST NCAN DSEL DSE DCN DPT CSPG5 LACRT CSPG4 CSGALNACT2 CSGALNACT1 CHSY3 CHSY1 CHST15 CHST14 CHST13 CHST7 CHST3 CHST12 CHST11 CHPF2 CHPF BGN BCAN	NA	UST,NCAN,DSEL,DSE,DCN,DPT,CSPG5,LACRT,CSPG4,CSGALNACT2,CSGALNACT1,CHSY3,CHSY1,CHST15,CHST14,CHST13,CHST7,CHST3,CHST12,CHST11,CHPF2,CHPF,BGN,BCAN	0	24
c1065	TYK2 STAT2 PTPN1 JAK1 IRF9 IFNL3 IFNL2 IFNB1 IFNAR2 IFNW1 IFNAR1 IFNA21 IFNA8 IFNA7 IFNA6 IFNA4 IFNA17 IFNA2 IFNA16 IFNA14 IFNA10 IFNA1 IFNA13	NA	TYK2,STAT2,PTPN1,JAK1,IRF9,IFNL3,IFNL2,IFNB1,IFNAR2,IFNW1,IFNAR1,IFNA21,IFNA8,IFNA7,IFNA6,IFNA4,IFNA17,IFNA2,IFNA16,IFNA14,IFNA10,IFNA1,IFNA13	0	23
c1066	SLC6A4 MAOB PNMT MAOA LRTOMT HNMT DDC DBH COMT AOC3 AOC2 ALDH3B2 ALDH3A1 ALDH1A3 ADH4 PVX_113465 PVX_082440	PVX_113465,PVX_082440	SLC6A4,MAOB,PNMT,MAOA,LRTOMT,HNMT,DDC,DBH,COMT,AOC3,AOC2,ALDH3B2,ALDH3A1,ALDH1A3,ADH4	2	15
c1067	TPI1 PHGDH PGK2 PGK1 PGAM4 PGAM2 PGAM1 PCK2 MINPP1 GPI GLYCTK GAPDH ENO4 ENO3 ENO2 ENO1 BPGM	NA	TPI1,PHGDH,PGK2,PGK1,PGAM4,PGAM2,PGAM1,PCK2,MINPP1,GPI,GLYCTK,GAPDH,ENO4,ENO3,ENO2,ENO1,BPGM	0	17
c1068	VCP UBXN1 TMEM129 SYVN1 SELENOS SEL1L RNF185 RNF5 OS9 NGLY1 ERLIN2 ERLIN1 ERLEC1 DERL3 DERL2 DERL1 AMFR	NA	VCP,UBXN1,TMEM129,SYVN1,SELENOS,SEL1L,RNF185,RNF5,OS9,NGLY1,ERLIN2,ERLIN1,ERLEC1,DERL3,DERL2,DERL1,AMFR	0	17
c1069	VEGFA NOS3 LDHA JUN HIF3A HIGD1A HIF1A EPO EPAS1 EP300 CREBBP CREB1 COPS5 CITED2 CA9 ASPH ARNT	NA	VEGFA,NOS3,LDHA,JUN,HIF3A,HIGD1A,HIF1A,EPO,EPAS1,EP300,CREBBP,CREB1,COPS5,CITED2,CA9,ASPH,ARNT	0	17
c1070	PTPA PPP2R5C PPP2R3B PPP2R3A PPP2R2D PPP2R2C PPP2R2A PPP2R1B PPP2R1A PPP2CB PPP2CA MASTL LCMT1 IER3 ENSA CCNG1 ARPP19	NA	PTPA,PPP2R5C,PPP2R3B,PPP2R3A,PPP2R2D,PPP2R2C,PPP2R2A,PPP2R1B,PPP2R1A,PPP2CB,PPP2CA,MASTL,LCMT1,IER3,ENSA,CCNG1,ARPP19	0	17
c1071	SGPL1 PCOLCE TLL2 MFAP5 MFAP3 MFAP2 LOXL4 TLL1 LOXL3 LOXL2 LOXL1 LOX FBLN5 ELN ADAMTS14 PVX_086080 PVX_117900	PVX_086080,PVX_117900	SGPL1,PCOLCE,TLL2,MFAP5,MFAP3,MFAP2,LOXL4,TLL1,LOXL3,LOXL2,LOXL1,LOX,FBLN5,ELN,ADAMTS14	2	15
c1072	ZNF274 TRAF6 SORT1 PSENEN PSEN2 PSEN1 NGFR NGF NFIC NCSTN MAGEH1 GNPTAB ECD DOCK3 BDNF APH1B APH1A ADAM17	NA	ZNF274,TRAF6,SORT1,PSENEN,PSEN2,PSEN1,NGFR,NGF,NFIC,NCSTN,MAGEH1,GNPTAB,ECD,DOCK3,BDNF,APH1B,APH1A,ADAM17	0	18
c1073	RIMS2 CHRNG CHRNE CHRND CHRNB4 CHRNB3 CHRNB2 CHRNB1 CHRNA9 CHRNA7 CHRNA6 CHRNA5 CHRNA4 CHRNA3 CHRNA2 CHRNA1 PVX_098735	PVX_098735	RIMS2,CHRNG,CHRNE,CHRND,CHRNB4,CHRNB3,CHRNB2,CHRNB1,CHRNA9,CHRNA7,CHRNA6,CHRNA5,CHRNA4,CHRNA3,CHRNA2,CHRNA1	1	16
c1074	STAT6 TYK2 STAT5A STAT3 STAT1 OSM JAK2 JAK1 IL4 IL1B IL17A IL13RA1 IL4R IL13 IL13RA2 IL12RB2 IL12RB1 IL12B IL12A IL10 CCL22	NA	STAT6,TYK2,STAT5A,STAT3,STAT1,OSM,JAK2,JAK1,IL4,IL1B,IL17A,IL13RA1,IL4R,IL13,IL13RA2,IL12RB2,IL12RB1,IL12B,IL12A,IL10,CCL22	0	21
c1075	PLCE1 PLCD1 PIP5KL1 PLCZ1 PLCH2 PLCH1 PLCD4 PLCD3 PIP5K1C PIP5K1B PIP5K1A PIP4P2 PIP4P1 PIP4K2C PIP4K2B PIP4K2A PI4K2B	NA	PLCE1,PLCD1,PIP5KL1,PLCZ1,PLCH2,PLCH1,PLCD4,PLCD3,PIP5K1C,PIP5K1B,PIP5K1A,PIP4P2,PIP4P1,PIP4K2C,PIP4K2B,PIP4K2A,PI4K2B	0	17
c1076	GATAD2A RBBP7 SUV39H1 ZIC3 SIRT2 SIRT1 RRP8 RBBP4 PASD1 MTA2 MBD3L2 ING5 HOXA10 HDAC2 HDAC1 CHD5 CHD4 BRPF3 BRD7 BRD1 BAHD1	NA	GATAD2A,RBBP7,SUV39H1,ZIC3,SIRT2,SIRT1,RRP8,RBBP4,PASD1,MTA2,MBD3L2,ING5,HOXA10,HDAC2,HDAC1,CHD5,CHD4,BRPF3,BRD7,BRD1,BAHD1	0	21
c1077	PCGF5 YAF2 UXT TFDP1 RYBP RNF2 RING1 PDRG1 PCGF6 MGA MAX L3MBTL2 KDM2B GSC EHMT2 EHMT1 E2F6 E2F1 CDC7 DBF4B CBX3 AUTS2	NA	PCGF5,YAF2,UXT,TFDP1,RYBP,RNF2,RING1,PDRG1,PCGF6,MGA,MAX,L3MBTL2,KDM2B,GSC,EHMT2,EHMT1,E2F6,E2F1,CDC7,DBF4B,CBX3,AUTS2	0	22
c1078	PCOLCE TLL2 MFAP5 MFAP3 MFAP2 LOXL4 TLL1 LOXL3 LOXL2 LOXL1 LOX FBLN5 ELN DSPP DMP1 BMP1 PVX_086080 PVX_117900	PVX_086080,PVX_117900	PCOLCE,TLL2,MFAP5,MFAP3,MFAP2,LOXL4,TLL1,LOXL3,LOXL2,LOXL1,LOX,FBLN5,ELN,DSPP,DMP1,BMP1	2	16
c1079	UROD UROS ZMPSTE24 PPOX PDSS2 NUS1 LSS IPP IDI2 IDI1 ICMT HMBS FNTB FNTA ERG28 DHDDS CPOX COQ7 COQ5 CLK3 ALAD PVX_113540 PVX_123265 PVX_091260 PVX_096130 PVX_088175 PVX_003675 PVX_003575	PVX_113540,PVX_123265,PVX_091260,PVX_096130,PVX_088175,PVX_003675,PVX_003575	UROD,UROS,ZMPSTE24,PPOX,PDSS2,NUS1,LSS,IPP,IDI2,IDI1,ICMT,HMBS,FNTB,FNTA,ERG28,DHDDS,CPOX,COQ7,COQ5,CLK3,ALAD	7	21
c1080	UROD UROS TIMM29 TIMM10B ZMPSTE24 PPOX NUS1 HMBS FNTB FNTA DHDDS CPOX CLK3 ALAD PVX_113540 PVX_123265 PVX_091260 PVX_096130 PVX_088175 PVX_003675 PVX_003575	PVX_113540,PVX_123265,PVX_091260,PVX_096130,PVX_088175,PVX_003675,PVX_003575	UROD,UROS,TIMM29,TIMM10B,ZMPSTE24,PPOX,NUS1,HMBS,FNTB,FNTA,DHDDS,CPOX,CLK3,ALAD	7	14
c1081	PIGW PIGX PIGV PIGO PIGN PSTPIP2 PIGM PIGB PGAP2 PGAP3 DOLK ALG11 RFT1 ALG2 PVX_123395 PVX_115410 PVX_092055 PVX_091725 PVX_082475 PVX_113740 PVX_124130 PVX_113790	PVX_123395,PVX_115410,PVX_092055,PVX_091725,PVX_082475,PVX_113740,PVX_124130,PVX_113790	PIGW,PIGX,PIGV,PIGO,PIGN,PSTPIP2,PIGM,PIGB,PGAP2,PGAP3,DOLK,ALG11,RFT1,ALG2	8	14
c1082	TKTL2 TPI1 TKTL1 TKT TKFC TALDO1 RPIA RPE PKM PGD PFKP PFKM PFKL KHK GPI FBP2 FBP1 DERA ALDOC ALDOB ALDH16A1	NA	TKTL2,TPI1,TKTL1,TKT,TKFC,TALDO1,RPIA,RPE,PKM,PGD,PFKP,PFKM,PFKL,KHK,GPI,FBP2,FBP1,DERA,ALDOC,ALDOB,ALDH16A1	0	21
c1083	TCP1 USP11 RGS11 RGS9 RGS7 RGS6 PDCL KPNA4 KIF13A FKBP9 CCT8 PDCL3 CCT7 VKORC1L1 CCT8L2 CCT6B CCT6A CCT5 CCT4 CFAP52 CCT3 CNBP CCT2 BBS10 ARFGEF2	NA	TCP1,USP11,RGS11,RGS9,RGS7,RGS6,PDCL,KPNA4,KIF13A,FKBP9,CCT8,PDCL3,CCT7,VKORC1L1,CCT8L2,CCT6B,CCT6A,CCT5,CCT4,CFAP52,CCT3,CNBP,CCT2,BBS10,ARFGEF2	0	25
c1084	UGCG UGT8 SMPD4 SMPD3 SMPD2 SMPD1 SGMS2 SGMS1 SAMD8 GALC ENPP7 CERS6 CERS5 CERS4 CERS3 CERS2 CERK ASAH2	NA	UGCG,UGT8,SMPD4,SMPD3,SMPD2,SMPD1,SGMS2,SGMS1,SAMD8,GALC,ENPP7,CERS6,CERS5,CERS4,CERS3,CERS2,CERK,ASAH2	0	18
c1085	TALDO1 PKM PKLR PDHA1 PC ME3 ME2 LDHD LDHC LDHB LDHAL6B LDHAL6A LDHA H6PD GPI G6PD ENO4 ENO1	NA	TALDO1,PKM,PKLR,PDHA1,PC,ME3,ME2,LDHD,LDHC,LDHB,LDHAL6B,LDHAL6A,LDHA,H6PD,GPI,G6PD,ENO4,ENO1	0	18
c1086	VPS37D VTA1 VPS4B VPS4A VPS37C VPS37B VPS37A VPS36 VPS28 VPS25 UBAP1 TSG101 SPAST SNF8 RTN1 RNF103-CHMP3 PDCD6IP NIF3L1 MVB12B MVB12A SMCHD1 CHMP7 CHMP6 CHMP5 CHMP4C CHMP4B CHMP4A CHMP2B CHMP2A CHMP1B CHMP1A BROX ATL1	NA	VPS37D,VTA1,VPS4B,VPS4A,VPS37C,VPS37B,VPS37A,VPS36,VPS28,VPS25,UBAP1,TSG101,SPAST,SNF8,RTN1,RNF103-CHMP3,PDCD6IP,NIF3L1,MVB12B,MVB12A,SMCHD1,CHMP7,CHMP6,CHMP5,CHMP4C,CHMP4B,CHMP4A,CHMP2B,CHMP2A,CHMP1B,CHMP1A,BROX,ATL1	0	33
c1087	PIP5KL1 PLCH2 PLCH1 PLCD4 PLCD3 PIP5K1C PIP5K1B PIP5K1A PIP4P2 PIP4K2C PIP4K2B PIP4K2A PIK3R6 PIK3R5 PI4KB PI4KA PI4K2B PI4K2A	NA	PIP5KL1,PLCH2,PLCH1,PLCD4,PLCD3,PIP5K1C,PIP5K1B,PIP5K1A,PIP4P2,PIP4K2C,PIP4K2B,PIP4K2A,PIK3R6,PIK3R5,PI4KB,PI4KA,PI4K2B,PI4K2A	0	18
c1088	PLPP4 PLPP3 PLPP2 PLPP1 MOGAT3 PLPPR4 PLPPR3 PLPPR2 MOGAT1 MBOAT7 MBOAT2 MBOAT1 LCLAT1 DGAT2 AGPAT4 AGPAT3 AGPAT1 ABHD5	NA	PLPP4,PLPP3,PLPP2,PLPP1,MOGAT3,PLPPR4,PLPPR3,PLPPR2,MOGAT1,MBOAT7,MBOAT2,MBOAT1,LCLAT1,DGAT2,AGPAT4,AGPAT3,AGPAT1,ABHD5	0	18
c1089	RIT1 RIT2 RAPGEF1 PTPN11 NTRK3 SHC4 NTRK2 NTRK1 NTF4 NTF3 NGF KIDINS220 GRB2 GAB1 FRS3 FRS2 EHD4 DGKQ CRKL CRK BDNF	NA	RIT1,RIT2,RAPGEF1,PTPN11,NTRK3,SHC4,NTRK2,NTRK1,NTF4,NTF3,NGF,KIDINS220,GRB2,GAB1,FRS3,FRS2,EHD4,DGKQ,CRKL,CRK,BDNF	0	21
c1090	VWF SERPINE2 SERPIND1 SERPINC1 SERPINA5 PROC GP9 GP5 GP1BB GP1BA FGG HABP2 FGL1 FGB FGA F13B F5 F2 F13A1 F8 F9 F11 F10 AMBP AHSG	NA	VWF,SERPINE2,SERPIND1,SERPINC1,SERPINA5,PROC,GP9,GP5,GP1BB,GP1BA,FGG,HABP2,FGL1,FGB,FGA,F13B,F5,F2,F13A1,F8,F9,F11,F10,AMBP,AHSG	0	25
c1091	TMEM199 VMA21 TFRC TCIRG1 REN INSR INS-IGF2 ATP6V0C ATP6V1D ATP6AP2 ATP6V0E2 ATP6V1H ATP6V1G3 ATP6V1G2 ATP6V1G1 ATP6V1F ATP6V1E2 ATP6V1E1 ATP6V1C2 ATP6V1C1 ATP6V1B2 ATP6V1B1 ATP6V1A ATP6V0E1 ATP6V0D2 KIAA2013 ATP6V0D1 ATP6V0B ATP6V0A4 ATP6V0A2 ATP6V0A1 DMXL1 ATP6AP1 ACE	NA	TMEM199,VMA21,TFRC,TCIRG1,REN,INSR,INS-IGF2,ATP6V0C,ATP6V1D,ATP6AP2,ATP6V0E2,ATP6V1H,ATP6V1G3,ATP6V1G2,ATP6V1G1,ATP6V1F,ATP6V1E2,ATP6V1E1,ATP6V1C2,ATP6V1C1,ATP6V1B2,ATP6V1B1,ATP6V1A,ATP6V0E1,ATP6V0D2,KIAA2013,ATP6V0D1,ATP6V0B,ATP6V0A4,ATP6V0A2,ATP6V0A1,DMXL1,ATP6AP1,ACE	0	34
c1092	UROD UROS ZMPSTE24 PPOX IDI2 HMBS CPOX COQ9 COQ8B COQ8A COQ7 COQ6 COQ5 COQ4 COQ3 SALL3 CLK3 ALAD PVX_113540 PVX_123265 PVX_123860 PVX_084225 PVX_091260 PVX_096130 PVX_088175 PVX_003675 PVX_003575	PVX_113540,PVX_123265,PVX_123860,PVX_084225,PVX_091260,PVX_096130,PVX_088175,PVX_003675,PVX_003575	UROD,UROS,ZMPSTE24,PPOX,IDI2,HMBS,CPOX,COQ9,COQ8B,COQ8A,COQ7,COQ6,COQ5,COQ4,COQ3,SALL3,CLK3,ALAD	9	18
c1093	TNF STAT3 TBX21 JUN IL6 IL18 IL4 IL1B IL1A IL17A IL9 IL2 IL13 IL10 IFNG FOXP3 ETV5 CCL22 CCL2	NA	TNF,STAT3,TBX21,JUN,IL6,IL18,IL4,IL1B,IL1A,IL17A,IL9,IL2,IL13,IL10,IFNG,FOXP3,ETV5,CCL22,CCL2	0	19
c1094	PTPN18 PTK6 NRG4 NRG3 NRG2 NRG1 MEMO1 MATK MAL HBEGF GAB1 EREG ERBIN ERBB4 ERBB3 ERBB2 ERRFI1 EGFR EGF DOCK7 DIAPH1 CDC37 CBFA2T3 BTC ADAM17	NA	PTPN18,PTK6,NRG4,NRG3,NRG2,NRG1,MEMO1,MATK,MAL,HBEGF,GAB1,EREG,ERBIN,ERBB4,ERBB3,ERBB2,ERRFI1,EGFR,EGF,DOCK7,DIAPH1,CDC37,CBFA2T3,BTC,ADAM17	0	25
c1095	USP9X ZFAND6 PHYH PEX26 PEX7 PEX6 PEX19 SLC25A17 PEX5 PEX3 PEX2 PEX16 PEX14 PEX5L PEX13 PEX12 PEX10 PEX1 AGPS	NA	USP9X,ZFAND6,PHYH,PEX26,PEX7,PEX6,PEX19,SLC25A17,PEX5,PEX3,PEX2,PEX16,PEX14,PEX5L,PEX13,PEX12,PEX10,PEX1,AGPS	0	19
c1096	TRAF6 TLR6 TLR2 TLR1 TIRAP SQSTM1 PRKCI PELI3 PELI2 PELI1 MYD88 MAP3K3 IRAK4 IRAK1 IKBKG TRIM40 IKBKB ERC1 CHUK	NA	TRAF6,TLR6,TLR2,TLR1,TIRAP,SQSTM1,PRKCI,PELI3,PELI2,PELI1,MYD88,MAP3K3,IRAK4,IRAK1,IKBKG,TRIM40,IKBKB,ERC1,CHUK	0	19
c1097	TCIRG1 INSRR INSR INS-IGF2 ATP6V0C ATP6V1D ATP6V0E2 ATP6V1H ATP6V1G3 ATP6V1G2 ATP6V1G1 ATP6V1F ATP6V1E2 ATP6V1E1 ATP6V1C2 ATP6V1C1 ATP6V1B2 ATP6V1B1 ATP6V1A ATP6V0E1 ATP6V0D2 KIAA2013 ATP6V0D1 ATP6V0B ATP6V0A4 ATP6V0A2 ATP6V0A1 DMXL1 ATP6AP1	NA	TCIRG1,INSRR,INSR,INS-IGF2,ATP6V0C,ATP6V1D,ATP6V0E2,ATP6V1H,ATP6V1G3,ATP6V1G2,ATP6V1G1,ATP6V1F,ATP6V1E2,ATP6V1E1,ATP6V1C2,ATP6V1C1,ATP6V1B2,ATP6V1B1,ATP6V1A,ATP6V0E1,ATP6V0D2,KIAA2013,ATP6V0D1,ATP6V0B,ATP6V0A4,ATP6V0A2,ATP6V0A1,DMXL1,ATP6AP1	0	29
c1098	SEMA3A SEMA6C SEMA6A SEMA3G SEMA3D SEMA3B PLXNA4 PLXNA3 PLXNA2 PLXNA1 NRP1 FES FARP2 DPYSL5 DPYSL4 DPYSL3 DPYSL2 CRMP1 CDK5R1	NA	SEMA3A,SEMA6C,SEMA6A,SEMA3G,SEMA3D,SEMA3B,PLXNA4,PLXNA3,PLXNA2,PLXNA1,NRP1,FES,FARP2,DPYSL5,DPYSL4,DPYSL3,DPYSL2,CRMP1,CDK5R1	0	19
c1099	RDH12 RDH5 EPHX1 CYP26C1 CYP4A11 CYP3A7-CYP3A51P CYP3A5 CYP3A4 CYP2S1 CYP2B6 CYP2A6 CYP26B1 CYP26A1 CYP1A1 CYP1A2 CYP4A22 CYP2C9 CYP2C18 AOX1 ALDH1A2 ALDH1A1 ADH7 PVX_113465 PVX_082440	PVX_113465,PVX_082440	RDH12,RDH5,EPHX1,CYP26C1,CYP4A11,CYP3A7-CYP3A51P,CYP3A5,CYP3A4,CYP2S1,CYP2B6,CYP2A6,CYP26B1,CYP26A1,CYP1A1,CYP1A2,CYP4A22,CYP2C9,CYP2C18,AOX1,ALDH1A2,ALDH1A1,ADH7	2	22
c1100	STS SULT2B1 HSD3B2 HSD3B1 NUDCD3 DYNC1H1 CYP7A1 CYP7B1 CYP3A7-CYP3A51P CYP3A5 CYP3A4 CYP21A2 CYP1A1 CYP17A1 CYP2E1 CYP1A2 CYP11A1 PVX_100560 PVX_115335 AKR1C3 AKR1C1 PVX_113465 PVX_082440	PVX_100560,PVX_115335,PVX_113465,PVX_082440	STS,SULT2B1,HSD3B2,HSD3B1,NUDCD3,DYNC1H1,CYP7A1,CYP7B1,CYP3A7-CYP3A51P,CYP3A5,CYP3A4,CYP21A2,CYP1A1,CYP17A1,CYP2E1,CYP1A2,CYP11A1,AKR1C3,AKR1C1	4	19
c1101	RIT1 RIT2 RAPGEF1 PAQR3 NTRK3 NTRK2 NTRK1 NTF4 NTF3 NGF KIDINS220 GIPC1 GAB1 FRS3 FRS2 EHD4 DOCK7 CRKL CRK BRAF BDNF	NA	RIT1,RIT2,RAPGEF1,PAQR3,NTRK3,NTRK2,NTRK1,NTF4,NTF3,NGF,KIDINS220,GIPC1,GAB1,FRS3,FRS2,EHD4,DOCK7,CRKL,CRK,BRAF,BDNF	0	21
c1102	PTBP1 PTBP2 EIF4G3 EIF4G2 EIF4G1 EIF4EBP3 EIF4E1B EIF4E EIF4A1 EIF3A CASP10 CASP8 CASP7 CASP4 CASP3 CASP9 CASP6 CASP5 CASP2 CASP1 CARD16 APAF1 PVX_094470	PVX_094470	PTBP1,PTBP2,EIF4G3,EIF4G2,EIF4G1,EIF4EBP3,EIF4E1B,EIF4E,EIF4A1,EIF3A,CASP10,CASP8,CASP7,CASP4,CASP3,CASP9,CASP6,CASP5,CASP2,CASP1,CARD16,APAF1	1	22
c1103	BMP4 RGMB SOSTDC1 RGMA NOG NEO1 HJV GREM1 GDF5 FST CHRD CER1 BMPR2 GDF7 BMPR1B BMPR1A BMP10 BMP7 BMP5 BMP2 BMP6 BAMBI	NA	BMP4,RGMB,SOSTDC1,RGMA,NOG,NEO1,HJV,GREM1,GDF5,FST,CHRD,CER1,BMPR2,GDF7,BMPR1B,BMPR1A,BMP10,BMP7,BMP5,BMP2,BMP6,BAMBI	0	22
c1104	SHC2 RIT1 RIT2 NTRK3 SHC4 NTRK2 NTRK1 NTF4 NTF3 NGF KIDINS220 GRB2 GAB1 FRS3 FRS2 EHD4 DOCK7 CRKL CRK BDNF	NA	SHC2,RIT1,RIT2,NTRK3,SHC4,NTRK2,NTRK1,NTF4,NTF3,NGF,KIDINS220,GRB2,GAB1,FRS3,FRS2,EHD4,DOCK7,CRKL,CRK,BDNF	0	20
c1105	MECR HSD17B10 HIBCH HADHB HADHA HADH GCDH EHHADH ECHS1 ALDH6A1 ACOX3 ACOX1 ACAT2 ACAT1 ACADVL ACADSB ACADS ACADM ACAA2 ACAA1	NA	MECR,HSD17B10,HIBCH,HADHB,HADHA,HADH,GCDH,EHHADH,ECHS1,ALDH6A1,ACOX3,ACOX1,ACAT2,ACAT1,ACADVL,ACADSB,ACADS,ACADM,ACAA2,ACAA1	0	20
c1106	RAPGEF4 RAPGEF3 RAP1GAP2 PRKAR2B PRKAR2A PRKAR1B PRKAR1A PRKACG PRKACB PRKACA PPP1R1B PDE4B KCNJ11 IQGAP1 GNAS AQP2 AKAP10 AKAP5 AKAP1 ABCC8	NA	RAPGEF4,RAPGEF3,RAP1GAP2,PRKAR2B,PRKAR2A,PRKAR1B,PRKAR1A,PRKACG,PRKACB,PRKACA,PPP1R1B,PDE4B,KCNJ11,IQGAP1,GNAS,AQP2,AKAP10,AKAP5,AKAP1,ABCC8	0	20
c1107	INHBA SMAD9 SMAD7 SMAD6 SMAD5 SMAD1 INHBC GDF2 FKBP1A ENG BMPR2 BMPR1A BMP7 BMP2 AMHR2 AMH ACVRL1 ACVR2B ACVR2A ACVR1	NA	INHBA,SMAD9,SMAD7,SMAD6,SMAD5,SMAD1,INHBC,GDF2,FKBP1A,ENG,BMPR2,BMPR1A,BMP7,BMP2,AMHR2,AMH,ACVRL1,ACVR2B,ACVR2A,ACVR1	0	20
c1108	TKTL2 TPI1 TKTL1 TKT TALDO1 XYLB RPIA RPEL1 RPE PKM PGD PFKP PFKM PFKL GPI GAPDH FBP2 FBP1 ALDOC ALDOB	NA	TKTL2,TPI1,TKTL1,TKT,TALDO1,XYLB,RPIA,RPEL1,RPE,PKM,PGD,PFKP,PFKM,PFKL,GPI,GAPDH,FBP2,FBP1,ALDOC,ALDOB	0	20
c1109	SEMA3A RND1 SEMA6C SEMA6A SEMA3C SEMA3B PLXNA4 PLXNA3 PLXNA2 PLXNA1 NRP2 NRP1 FES FARP2 DPYSL5 DPYSL4 DPYSL3 DPYSL2 CRMP1 CDK5R1	NA	SEMA3A,RND1,SEMA6C,SEMA6A,SEMA3C,SEMA3B,PLXNA4,PLXNA3,PLXNA2,PLXNA1,NRP2,NRP1,FES,FARP2,DPYSL5,DPYSL4,DPYSL3,DPYSL2,CRMP1,CDK5R1	0	20
c1110	TULP3 PRKAR2B PRKAR2A PRKAR1B PRKAR1A PRKACG PRKACB PRKACA KCNS3 KCNG2 KCNC2 KCNB1 IQGAP1 GPR161 AQP2 AKAP10 AKAP8 AKAP5 AKAP4 AKAP1	NA	TULP3,PRKAR2B,PRKAR2A,PRKAR1B,PRKAR1A,PRKACG,PRKACB,PRKACA,KCNS3,KCNG2,KCNC2,KCNB1,IQGAP1,GPR161,AQP2,AKAP10,AKAP8,AKAP5,AKAP4,AKAP1	0	20
c1111	TRIM25 TRAF6 TRAF3 TRAF2 TLR3 TKFC TBK1 TANK SIKE1 RNF216 RNF135 RIPK1 OTUD5 NLRX1 NLRC5 MAVS TRAFD1 IRF7 IRF3 IKBKG IKBKE IFIH1 DHX58 DDX58	NA	TRIM25,TRAF6,TRAF3,TRAF2,TLR3,TKFC,TBK1,TANK,SIKE1,RNF216,RNF135,RIPK1,OTUD5,NLRX1,NLRC5,MAVS,TRAFD1,IRF7,IRF3,IKBKG,IKBKE,IFIH1,DHX58,DDX58	0	24
c1112	YWHAQ YWHAZ YWHAH YWHAG YWHAE YWHAB TBC1D4 TBC1D1 SIK3 SIK1 SFN PPP2R2B MST1R MST1 KPNA1 DDIT4 CSNK1G3 CSNK1G1 CRTC2 CBY1	NA	YWHAQ,YWHAZ,YWHAH,YWHAG,YWHAE,YWHAB,TBC1D4,TBC1D1,SIK3,SIK1,SFN,PPP2R2B,MST1R,MST1,KPNA1,DDIT4,CSNK1G3,CSNK1G1,CRTC2,CBY1	0	20
c1113	PIGY PYURF PIGW PIGQ PIGP PIGL PIGH PIGC PIGA PGAP2 PGAP3 ALG9 ALG11 RFT1 ALG2 PVX_123395 PVX_115410 PVX_092055 PVX_091725 PVX_082475 PVX_113740 PVX_124130 PVX_113790	PVX_123395,PVX_115410,PVX_092055,PVX_091725,PVX_082475,PVX_113740,PVX_124130,PVX_113790	PIGY,PYURF,PIGW,PIGQ,PIGP,PIGL,PIGH,PIGC,PIGA,PGAP2,PGAP3,ALG9,ALG11,RFT1,ALG2	8	15
c1114	CABP4 CACNA1F STAC3 LGI1 CACNG8 CACNG7 CACNG6 CACNG4 CACNG3 CACNG2 CACNG1 CACNB4 CACNG5 CACNB3 CACNB2 CACNB1 CACNA2D4 CACNA2D3 CACNA2D2 CACNA2D1 CACNA1S CACNA1E CACNA1D CACNA1C CACNA1B CACNA1A ADAM23 ADAM22	NA	CABP4,CACNA1F,STAC3,LGI1,CACNG8,CACNG7,CACNG6,CACNG4,CACNG3,CACNG2,CACNG1,CACNB4,CACNG5,CACNB3,CACNB2,CACNB1,CACNA2D4,CACNA2D3,CACNA2D2,CACNA2D1,CACNA1S,CACNA1E,CACNA1D,CACNA1C,CACNA1B,CACNA1A,ADAM23,ADAM22	0	28
c1115	SHMT2 SHMT1 MTRR MTR MTHFR MTHFD2L ST20-MTHFS MTHFS MTHFD2 MTHFD1L MTHFD1 MTFMT GART FTCD FPGS DHFR2 DHFR ATIC AMT ALDH1L2 ALDH1L1	NA	SHMT2,SHMT1,MTRR,MTR,MTHFR,MTHFD2L,ST20-MTHFS,MTHFS,MTHFD2,MTHFD1L,MTHFD1,MTFMT,GART,FTCD,FPGS,DHFR2,DHFR,ATIC,AMT,ALDH1L2,ALDH1L1	0	21
c1116	STIP1 S100A1 PTGES3 PPP5C PPID PGR NR3C1 HSPA8 HSPA4 HSPA2 HSPA1L HSPA1B HSPA1A HSP90AB1 HSP90AA1 FKBP5 FKBP4 AR AIP AHSA1 AHR	NA	STIP1,S100A1,PTGES3,PPP5C,PPID,PGR,NR3C1,HSPA8,HSPA4,HSPA2,HSPA1L,HSPA1B,HSPA1A,HSP90AB1,HSP90AA1,FKBP5,FKBP4,AR,AIP,AHSA1,AHR	0	21
c1117	UNC13B UNC13C UNC13A TSPOAP1 SYN3 SYN2 SYN1 STX1A SLC18A2 SLC17A7 RPH3A RIMS2 RIMS1 RAB3A PTPRF PPFIA4 PPFIA3 PPFIA2 PPFIA1 MPP2 LIN7C MPP7 LIN7B LIN7A CPLX1 CASK BSN APBA1	NA	UNC13B,UNC13C,UNC13A,TSPOAP1,SYN3,SYN2,SYN1,STX1A,SLC18A2,SLC17A7,RPH3A,RIMS2,RIMS1,RAB3A,PTPRF,PPFIA4,PPFIA3,PPFIA2,PPFIA1,MPP2,LIN7C,MPP7,LIN7B,LIN7A,CPLX1,CASK,BSN,APBA1	0	28
c1118	PIGW PIGX PIGV PIGO PIGN PIGM PIGB PGAP2 DPAGT1 DOLK ALG14 ALG13 ALG11 PVX_123395 PVX_115410 PVX_092055 PVX_091725 PVX_082475 PVX_113740 PVX_124130 PVX_113790	PVX_123395,PVX_115410,PVX_092055,PVX_091725,PVX_082475,PVX_113740,PVX_124130,PVX_113790	PIGW,PIGX,PIGV,PIGO,PIGN,PIGM,PIGB,PGAP2,DPAGT1,DOLK,ALG14,ALG13,ALG11	8	13
c1119	ULK1 WIPI1 UVRAG PIK3R4 WIPI2 PIK3C3 MAP1LC3C WDFY3 MAP1LC3B MAP1LC3A GABARAPL2 GABARAPL1 GABARAP BECN1 ATG16L1 ATG5 ATG16L2 ATG3 ATG12 ATG10 ATG4D ATG4C ATG4B	NA	ULK1,WIPI1,UVRAG,PIK3R4,WIPI2,PIK3C3,MAP1LC3C,WDFY3,MAP1LC3B,MAP1LC3A,GABARAPL2,GABARAPL1,GABARAP,BECN1,ATG16L1,ATG5,ATG16L2,ATG3,ATG12,ATG10,ATG4D,ATG4C,ATG4B	0	23
c1120	TARBP2 RRP9 RPP40 RPP38 RPP30 TRIM39-RPP21 RPP25L RPP25 RPP21 RPP14 POP7 POP5 POP4 POP1 NOP10 NAF1 MPHOSPH10 HSD17B10 TRMT10C DICER1 CLP1 PVX_094440 AGO2 PVX_080030 PVX_081300	PVX_094440,PVX_080030,PVX_081300	TARBP2,RRP9,RPP40,RPP38,RPP30,TRIM39-RPP21,RPP25L,RPP25,RPP21,RPP14,POP7,POP5,POP4,POP1,NOP10,NAF1,MPHOSPH10,HSD17B10,TRMT10C,DICER1,CLP1,AGO2	3	22
c1121	LELP1 LCE5A LCE4A LCE3E LCE3D LCE3C LCE3B LCE3A LCE2D LCE2C LCE2B LCE2A LCE1F LCE1E LCE1D LCE1C LCE1B LCE1A CSTA SLC12A8 CDSN CASP14	NA	LELP1,LCE5A,LCE4A,LCE3E,LCE3D,LCE3C,LCE3B,LCE3A,LCE2D,LCE2C,LCE2B,LCE2A,LCE1F,LCE1E,LCE1D,LCE1C,LCE1B,LCE1A,CSTA,SLC12A8,CDSN,CASP14	0	22
c1122	STIP1 RPS19BP1 HSPH1 HSPE1 HSPA8 HSPA4 HSPA2 HSPA1L HSPA1B HSPA1A HSP90AB1 HSP90AA1 HSF1 GRPEL1 FKBP5 DNAJB4 DNAJB1 DNAJA4 DNAJA2 DNAJA1 CLPB CCAR2	NA	STIP1,RPS19BP1,HSPH1,HSPE1,HSPA8,HSPA4,HSPA2,HSPA1L,HSPA1B,HSPA1A,HSP90AB1,HSP90AA1,HSF1,GRPEL1,FKBP5,DNAJB4,DNAJB1,DNAJA4,DNAJA2,DNAJA1,CLPB,CCAR2	0	22
c1123	TRIM25 TRAF6 TRAF3 TRAF2 TOPORS TLR3 TICAM2 TBK1 TBKBP1 TANK SIKE1 RNF216 RNF135 OTUD5 MAVS IRF7 IRF3 IKBKG IKBKE IFIH1 DDX58 AZI2	NA	TRIM25,TRAF6,TRAF3,TRAF2,TOPORS,TLR3,TICAM2,TBK1,TBKBP1,TANK,SIKE1,RNF216,RNF135,OTUD5,MAVS,IRF7,IRF3,IKBKG,IKBKE,IFIH1,DDX58,AZI2	0	22
c1124	UBE2L6 TRIM25 PTBP2 PPM1B ISG15 HERC5 FLNB EIF4G3 EIF4G2 EIF4G1 EIF4EBP3 EIF4E3 EIF4E2 EIF4E EIF4A3 EIF4A2 EIF4A1 CASP10 CASP4 CASP5 CASP1 ARIH1	NA	UBE2L6,TRIM25,PTBP2,PPM1B,ISG15,HERC5,FLNB,EIF4G3,EIF4G2,EIF4G1,EIF4EBP3,EIF4E3,EIF4E2,EIF4E,EIF4A3,EIF4A2,EIF4A1,CASP10,CASP4,CASP5,CASP1,ARIH1	0	22
c1125	TNF TRAF2 TRADD TNIK TNFRSF1A RIPK1 RFFL PIDD1 NSMAF NRK MAP4K5 MAP4K4 MAP4K3 MAP4K2 MAP3K5 MAP3K1 MAP2K4 MADD FADD CRADD CASP2 BIRC3	NA	TNF,TRAF2,TRADD,TNIK,TNFRSF1A,RIPK1,RFFL,PIDD1,NSMAF,NRK,MAP4K5,MAP4K4,MAP4K3,MAP4K2,MAP3K5,MAP3K1,MAP2K4,MADD,FADD,CRADD,CASP2,BIRC3	0	22
c1126	STXBP3 STX4 RHO RALA RAB8A RAB11FIP3 RAB11FIP4 RAB3IP RAB11A REP15 PKD2 PKD1 EXOC8 EXOC7 EXOC6B EXOC6 EXOC5 EXOC4 EXOC3 EXOC2 EXOC1 CNGB1 CNGA4 CNGA2 C2CD5 ASPSCR1 ASAP1 AQP5 AQP3	NA	STXBP3,STX4,RHO,RALA,RAB8A,RAB11FIP3,RAB11FIP4,RAB3IP,RAB11A,REP15,PKD2,PKD1,EXOC8,EXOC7,EXOC6B,EXOC6,EXOC5,EXOC4,EXOC3,EXOC2,EXOC1,CNGB1,CNGA4,CNGA2,C2CD5,ASPSCR1,ASAP1,AQP5,AQP3	0	29
c1127	CYCS WDR82 TOX4 SHOC2 SPATA13 PPP4R4 PPP4R2 PPP3R1 RCAN3 PPP3CB PPP3CA PPP2R5C PPP2R5A PPP2R2A PPP2CB PPP1R15B PPP1R9B PPP1R12C PPP1R12A PPP1R11 PPP1R7 PPP1R2 PPP1R3B PPP1CC PPP1R10 PPP1CB PPP1CA PHACTR3 CTDNEP1 CNEP1R1	NA	CYCS,WDR82,TOX4,SHOC2,SPATA13,PPP4R4,PPP4R2,PPP3R1,RCAN3,PPP3CB,PPP3CA,PPP2R5C,PPP2R5A,PPP2R2A,PPP2CB,PPP1R15B,PPP1R9B,PPP1R12C,PPP1R12A,PPP1R11,PPP1R7,PPP1R2,PPP1R3B,PPP1CC,PPP1R10,PPP1CB,PPP1CA,PHACTR3,CTDNEP1,CNEP1R1	0	30
c1128	ULK1 UVRAG TBC1D25 PIK3R4 WIPI2 PIK3C3 MAP1LC3C WDFY3 MAP1LC3B MAP1LC3A GABARAPL2 GABARAPL1 GABARAP CALCOCO2 BECN1 ATG16L1 ATG5 ATG3 ATG12 ATG4D ATG4C ATG4B ATG4A	NA	ULK1,UVRAG,TBC1D25,PIK3R4,WIPI2,PIK3C3,MAP1LC3C,WDFY3,MAP1LC3B,MAP1LC3A,GABARAPL2,GABARAPL1,GABARAP,CALCOCO2,BECN1,ATG16L1,ATG5,ATG3,ATG12,ATG4D,ATG4C,ATG4B,ATG4A	0	23
c1129	TYK2 STAT5A STAT4 STAT3 STAT2 STAT1 SPHK2 LIFR JAK2 JAK1 IL27RA IL6ST IL27 IL23R IL23A IL12RB2 IL12RB1 IL12B IL12A EBI3 CRLF1 CNTFR CLCF1	NA	TYK2,STAT5A,STAT4,STAT3,STAT2,STAT1,SPHK2,LIFR,JAK2,JAK1,IL27RA,IL6ST,IL27,IL23R,IL23A,IL12RB2,IL12RB1,IL12B,IL12A,EBI3,CRLF1,CNTFR,CLCF1	0	23
c1130	WAPL STAG2 STAG1 SMC6 SMC5 SMC4 SMC3 SMC1A RAD21L1 RAD21 PDS5B PDS5A NUF2 NSMCE4A NSMCE3 NSMCE2 NSMCE1 NIPBL MAU2 ESPL1 ESCO2 ESCO1 EID3	NA	WAPL,STAG2,STAG1,SMC6,SMC5,SMC4,SMC3,SMC1A,RAD21L1,RAD21,PDS5B,PDS5A,NUF2,NSMCE4A,NSMCE3,NSMCE2,NSMCE1,NIPBL,MAU2,ESPL1,ESCO2,ESCO1,EID3	0	23
c1131	UNC13B UNC13A TSPOAP1 SYT1 SYN3 SYN2 SYN1 STX1A SLC32A1 SLC18A2 SLC17A8 SLC17A7 SLC17A6 RIMS1 RAB3A PPFIA4 PPFIA3 PPFIA2 PPFIA1 MPP2 LIN7C MPP7 LIN7B LIN7A CPLX1 CASK APBA1	NA	UNC13B,UNC13A,TSPOAP1,SYT1,SYN3,SYN2,SYN1,STX1A,SLC32A1,SLC18A2,SLC17A8,SLC17A7,SLC17A6,RIMS1,RAB3A,PPFIA4,PPFIA3,PPFIA2,PPFIA1,MPP2,LIN7C,MPP7,LIN7B,LIN7A,CPLX1,CASK,APBA1	0	27
c1132	YWHAQ YWHAZ YWHAH YWHAG YWHAE YWHAB VAMP2 TXLNA TBC1D4 TBC1D1 STXBP4 STX4 SLC2A4 SFN RAB8A RAB14 RAB13 RAB10 LNPEP DDIT4 CSNK1G3 CBY1 ASIP	NA	YWHAQ,YWHAZ,YWHAH,YWHAG,YWHAE,YWHAB,VAMP2,TXLNA,TBC1D4,TBC1D1,STXBP4,STX4,SLC2A4,SFN,RAB8A,RAB14,RAB13,RAB10,LNPEP,DDIT4,CSNK1G3,CBY1,ASIP	0	23
c1133	USP17L22 USP17L8 USP17L5 USP17L4 USP17L3 USP17L21 USP17L20 USP17L19 USP17L2 USP17L18 USP17L17 USP17L13 USP17L12 USP17L11 USP17L10 USP17L1 RNF216 RCE1 ZMPSTE24 NLRX1 NLRC5 IFIH1 ICMT DHX58 DDX58	NA	USP17L22,USP17L8,USP17L5,USP17L4,USP17L3,USP17L21,USP17L20,USP17L19,USP17L2,USP17L18,USP17L17,USP17L13,USP17L12,USP17L11,USP17L10,USP17L1,RNF216,RCE1,ZMPSTE24,NLRX1,NLRC5,IFIH1,ICMT,DHX58,DDX58	0	25
c1134	GAMT VCL TPM4 TPM3 TPM2 TPM1 TLN1 SORBS3 SORBS1 PXN MYLPF MYLK MYL12B MYLK3 MYL9 MYL7 MYL6B MYL6 MYL5 MYL12A MYLK2 MYL10 MYH11 MYH7B MYH4 LMOD1 ITGB5 ITGA1 CKM CKB CALD1 ACTG2 CNN1	NA	GAMT,VCL,TPM4,TPM3,TPM2,TPM1,TLN1,SORBS3,SORBS1,PXN,MYLPF,MYLK,MYL12B,MYLK3,MYL9,MYL7,MYL6B,MYL6,MYL5,MYL12A,MYLK2,MYL10,MYH11,MYH7B,MYH4,LMOD1,ITGB5,ITGA1,CKM,CKB,CALD1,ACTG2,CNN1	0	33
c1135	RUFY1 NGEF RGS3 GIT1 EPHB6 EPHB4 EPHB3 EPHB2 EPHB1 EPHA10 EPHA8 EPHA7 EPHA6 EPHA5 EPHA4 EPHA3 EPHA2 EPHA1 EFNB3 EFNB2 EFNB1 EFNA5 EFNA4 EFNA3 EFNA2 EFNA1 ACP1	NA	RUFY1,NGEF,RGS3,GIT1,EPHB6,EPHB4,EPHB3,EPHB2,EPHB1,EPHA10,EPHA8,EPHA7,EPHA6,EPHA5,EPHA4,EPHA3,EPHA2,EPHA1,EFNB3,EFNB2,EFNB1,EFNA5,EFNA4,EFNA3,EFNA2,EFNA1,ACP1	0	27
c1136	TCF4 TLE4 TLE3 TLE2 TLE1 TCF7L2 TCF7L1 TCF7 ZEB1 SOX17 SOX13 SOX4 RBBP5 WDR5B PYGO2 PYGO1 NLK LEF1 LDB1 KMT2D HDAC1 HBP1 CTNNB1 CTNNBIP1 CTBP2 CTBP1 CDX1 BTRC BCL9L BCL9 ASH2L APC	NA	TCF4,TLE4,TLE3,TLE2,TLE1,TCF7L2,TCF7L1,TCF7,ZEB1,SOX17,SOX13,SOX4,RBBP5,WDR5B,PYGO2,PYGO1,NLK,LEF1,LDB1,KMT2D,HDAC1,HBP1,CTNNB1,CTNNBIP1,CTBP2,CTBP1,CDX1,BTRC,BCL9L,BCL9,ASH2L,APC	0	32
c1137	VAV2 SYK SH3BP5 PLCG2 PIK3CD PIK3AP1 LYN IGLL5 IBTK FCGR2B DAPP1 CLEC7A CLEC6A CLEC4E CD79B CD79A CD72 CD22 CD19 BTK BLNK BLK BCR BCL6	NA	VAV2,SYK,SH3BP5,PLCG2,PIK3CD,PIK3AP1,LYN,IGLL5,IBTK,FCGR2B,DAPP1,CLEC7A,CLEC6A,CLEC4E,CD79B,CD79A,CD72,CD22,CD19,BTK,BLNK,BLK,BCR,BCL6	0	24
c1138	STAT6 TYK2 STAT5A STAT4 STAT3 STAT2 STAT1 SPHK2 RELB JAK2 JAK1 IL27RA IL6ST IL27 IL23R IL23A IL4 IL1B IL12RB2 IL12RB1 IL12B IL12A EBI3 BCL3	NA	STAT6,TYK2,STAT5A,STAT4,STAT3,STAT2,STAT1,SPHK2,RELB,JAK2,JAK1,IL27RA,IL6ST,IL27,IL23R,IL23A,IL4,IL1B,IL12RB2,IL12RB1,IL12B,IL12A,EBI3,BCL3	0	24
c1139	UPRT QPRT PNP NUDT12 NT5M NT5E NT5C3B NT5C2 NT5C1B-RDH14 NT5C1B NT5C1A NT5C NAMPT ITPA HPRT1 GUK1 GMPS DGUOK DCTPP1 DCTD DCK CMPK2 APRT ADA	NA	UPRT,QPRT,PNP,NUDT12,NT5M,NT5E,NT5C3B,NT5C2,NT5C1B-RDH14,NT5C1B,NT5C1A,NT5C,NAMPT,ITPA,HPRT1,GUK1,GMPS,DGUOK,DCTPP1,DCTD,DCK,CMPK2,APRT,ADA	0	24
c1140	WAPL UBE2I SUMO1 STAG3 STAG2 STAG1 SMC6 SMC5 SMC3 SMC1B SMC1A RAD21L1 RAD21 PDS5B PDS5A NSMCE4A NSMCE3 NSMCE2 NSMCE1 NIPBL MAU2 ESCO2 ESCO1 EID3	NA	WAPL,UBE2I,SUMO1,STAG3,STAG2,STAG1,SMC6,SMC5,SMC3,SMC1B,SMC1A,RAD21L1,RAD21,PDS5B,PDS5A,NSMCE4A,NSMCE3,NSMCE2,NSMCE1,NIPBL,MAU2,ESCO2,ESCO1,EID3	0	24
c1141	TCF3 TCF4 TCF12 SPAG9 SLC2A14 NEUROD1 MYOG PAX7 MYOD1 MYF6 MYF5 MEF2D MEF2C MEF2A MAPK14 MAPK12 MAPK11 MAP2K6 CTNNB1 CTNNA2 CTNNA1 CDON CDH4 CDH2 CDH15 BNIP2 ABL1	NA	TCF3,TCF4,TCF12,SPAG9,SLC2A14,NEUROD1,MYOG,PAX7,MYOD1,MYF6,MYF5,MEF2D,MEF2C,MEF2A,MAPK14,MAPK12,MAPK11,MAP2K6,CTNNB1,CTNNA2,CTNNA1,CDON,CDH4,CDH2,CDH15,BNIP2,ABL1	0	27
c1142	ULK1 ULK2 SESN3 RBSN RB1CC1 PRKAG3 PRKAG2 PRKAG1 PRKAB2 PRKAB1 PRKAA2 PRKAA1 PIK3R4 PIK3C3 NRBF2 MTOR EHD3 CAMKK2 BECN1 ATG101 ATG14 ATG13 ATG9A AMBRA1	NA	ULK1,ULK2,SESN3,RBSN,RB1CC1,PRKAG3,PRKAG2,PRKAG1,PRKAB2,PRKAB1,PRKAA2,PRKAA1,PIK3R4,PIK3C3,NRBF2,MTOR,EHD3,CAMKK2,BECN1,ATG101,ATG14,ATG13,ATG9A,AMBRA1	0	24
c1143	UBE2D2 TNF TRIM21 MGRN1 NEDD8 SKP1 UBR4 BTBD3 BTBD6 RBBP7 ARRDC3 NEDD4 CUL3 ZNRF1 ZNRF2 ZBTB16 YWHAE XAB2 WWP1 WSB2 WSB1 WDR5 VHL UNKL UFL1 UBR2 UBR1 UBOX5 UBE4A UBE3D UBE3C UBE3B UBE3A UBE2Z UBE2W UBE2V2 UBE2V1 UBE2U UBE2S UBE2R2 UBE2Q2 UBE2Q1 UBE2O UBE2N UBE2M UBE2L6 UBE2K WDR1 UBE2J2 UBE2J1 UBE2I UBE2H UBE2G2 UBE2G1 UBE2F UBE2E3 UBE2E2 UBE2E1 UBE2D4 UBE2D3 UBE2D1 UBE2C UBE2B UBE2A UBC UBB UBAC…	PVX_088840,PVX_099930,PVX_095385,PVX_119710,PVX_086005,PVX_089130,PVX_085705,PVX_098815,PVX_123210,PVX_114977,PVX_092305,PVX_083310,PVX_085905,PVX_091040,PVX_119490,PVX_124160,PVX_091780,PVX_079825,PVX_001725,PVX_084815,PVX_113780,PVX_115430,PVX_089695,PVX_094970,PVX_083180,PVX_100895,PVX_097625,PVX_003775,PVX_001745,PVX_091315,PVX_082735,PVX_002565,PVX_096995,PVX_085375,PVX_116895,PVX_100795,PVX…	UBE2D2,TNF,TRIM21,MGRN1,NEDD8,SKP1,UBR4,BTBD3,BTBD6,RBBP7,ARRDC3,NEDD4,CUL3,ZNRF1,ZNRF2,ZBTB16,YWHAE,XAB2,WWP1,WSB2,WSB1,WDR5,VHL,UNKL,UFL1,UBR2,UBR1,UBOX5,UBE4A,UBE3D,UBE3C,UBE3B,UBE3A,UBE2Z,UBE2W,UBE2V2,UBE2V1,UBE2U,UBE2S,UBE2R2,UBE2Q2,UBE2Q1,UBE2O,UBE2N,UBE2M,UBE2L6,UBE2K,WDR1,UBE2J2,UBE2J1,UBE2I,UBE2H,UBE2G2,UBE2G1,UBE2F,UBE2E3,UBE2E2,UBE2E1,UBE2D4,UBE2D3,UBE2D1,UBE2C,UBE2B,UBE2A,UBC,UBB,UBAC…	380	483
c1144	UBE2D2 TRIM21 MGRN1 NEDD8 SKP1 UBR4 BTBD6 RBBP7 NEDD4 CUL3 ZNRF1 ZNRF2 ZBTB16 XAB2 WWP1 WSB1 WDR5 VHL UPF3B UNKL UFL1 UBR2 UBR1 UBOX5 UBE4A UBE3D UBE3C UBE3B UBE3A UBE2Z UBE2W UBE2V2 UBE2V1 UBE2U UBE2S UBE2R2 UBE2Q2 UBE2Q1 UBE2O UBE2N UBE2M UBE2L6 UBE2K UBE2J2 UBE2J1 UBE2I UBE2H UBE2G2 UBE2G1 UBE2F UBE2E3 UBE2E2 UBE2E1 UBE2D4 UBE2D3 UBE2D1 UBE2C UBE2B UBE2A UBC UBB UBAC1 UBA52 UBA7 UBA6 UBA5 UBA3…	PVX_086195,PVX_088840,PVX_099930,PVX_095385,PVX_119710,PVX_086005,PVX_089130,PVX_085705,PVX_118630,PVX_123210,PVX_114977,PVX_092305,PVX_094440,PVX_083310,PVX_085905,PVX_097865,PVX_119490,PVX_124160,PVX_117895,PVX_121897,PVX_124015,PVX_092670,PVX_091780,PVX_001725,PVX_091230,PVX_084815,PVX_113780,PVX_115430,PVX_089695,PVX_094970,PVX_083180,PVX_100895,PVX_097625,PVX_003775,PVX_001745,PVX_091315,PVX…	UBE2D2,TRIM21,MGRN1,NEDD8,SKP1,UBR4,BTBD6,RBBP7,NEDD4,CUL3,ZNRF1,ZNRF2,ZBTB16,XAB2,WWP1,WSB1,WDR5,VHL,UPF3B,UNKL,UFL1,UBR2,UBR1,UBOX5,UBE4A,UBE3D,UBE3C,UBE3B,UBE3A,UBE2Z,UBE2W,UBE2V2,UBE2V1,UBE2U,UBE2S,UBE2R2,UBE2Q2,UBE2Q1,UBE2O,UBE2N,UBE2M,UBE2L6,UBE2K,UBE2J2,UBE2J1,UBE2I,UBE2H,UBE2G2,UBE2G1,UBE2F,UBE2E3,UBE2E2,UBE2E1,UBE2D4,UBE2D3,UBE2D1,UBE2C,UBE2B,UBE2A,UBC,UBB,UBAC1,UBA52,UBA7,UBA6,UBA5,UBA3…	348	383
c1145	YBX1 XAB2 WDR33 WDR12 WBP11 WBP4 USP39 UPF3B UBE2I UBA52 U2SURP U2AF2 U2AF1L4 TXNL4A TRA2B TPR TFIP11 SYMPK SYF2 SUMO2 ZNF451 SUMO1 SRSF11 SRSF9 SRSF7 SRSF6 SRSF5 SRSF4 SRSF3 SRSF2 SRSF1 SRRT SRRM2 SRRM1 SPAG17 SPAG6 SPAG16 SNW1 SNU13 SNRPN SNRPG SNRPF SNRPE SNRPD3 SNRPD2 SNRPD1 SNRPC SNRPB2 SNRPB SNRPA1 SNRPA SNRNP200 SNRNP70 SNRNP40 SNRNP27 SMNDC1 SLU7 SF3B6 SF3B5 SF3B4 SF3B3 SF3B2 SF3B1 SF3A3 …	PVX_088840,PVX_094365,PVX_101105,PVX_081310,PVX_088280,PVX_086005,PVX_089130,PVX_085705,PVX_118630,PVX_118485,PVX_118190,PVX_092595,PVX_123210,PVX_114977,PVX_092305,PVX_089915,PVX_098875,PVX_095405,PVX_094470,PVX_094440,PVX_083385,PVX_083310,PVX_085905,PVX_079855,PVX_081215,PVX_088000,PVX_087735,PVX_097865,PVX_119490,PVX_124160,PVX_093530,PVX_099140,PVX_091780,PVX_115430,PVX_091315,PVX_002565,PVX…	YBX1,XAB2,WDR33,WDR12,WBP11,WBP4,USP39,UPF3B,UBE2I,UBA52,U2SURP,U2AF2,U2AF1L4,TXNL4A,TRA2B,TPR,TFIP11,SYMPK,SYF2,SUMO2,ZNF451,SUMO1,SRSF11,SRSF9,SRSF7,SRSF6,SRSF5,SRSF4,SRSF3,SRSF2,SRSF1,SRRT,SRRM2,SRRM1,SPAG17,SPAG6,SPAG16,SNW1,SNU13,SNRPN,SNRPG,SNRPF,SNRPE,SNRPD3,SNRPD2,SNRPD1,SNRPC,SNRPB2,SNRPB,SNRPA1,SNRPA,SNRNP200,SNRNP70,SNRNP40,SNRNP27,SMNDC1,SLU7,SF3B6,SF3B5,SF3B4,SF3B3,SF3B2,SF3B1,SF3A3,…	296	313
c1146	WDR75 WDR46 WDR43 WDR36 WDR18 WDR3 WDR12 UTP25 UTP6 UTP4 UTP3 UTP20 UTP18 UTP15 UTP14C UTP14A UTP11 UPF3B UPF3A UPF2 UPF1 UBA52 TSR1 TRAM1 TEX10 TBL3 STAU1 SSR4 SSR3 SSR2 SSR1 TWNK SRPRB SRPRA SRP72 SRP9 SRP68 SRP54 SRP19 SRP14 SPCS3 SPCS2 SPCS1 SNU13 SMG9 SMG8 SMG7 SMG6 SMG5 SMG1 SENP3 SEC61G SEC61B SEC61A2 SEC61A1 SEC11C SEC11A SDAD1 RSL24D1 RSL1D1 RRS1 RRP36 RRP9 RRP7A RRP12 RRP1 RPSA RPS29 RP…	PVX_088840,PVX_117360,PVX_095255,PVX_096235,PVX_089130,PVX_085705,PVX_098815,PVX_118630,PVX_118485,PVX_118190,PVX_092595,PVX_123210,PVX_114977,PVX_092305,PVX_089915,PVX_098875,PVX_095405,PVX_094470,PVX_094440,PVX_083385,PVX_083310,PVX_085905,PVX_079855,PVX_091040,PVX_081215,PVX_088000,PVX_087735,PVX_097865,PVX_119490,PVX_124160,PVX_093530,PVX_099140,PVX_114345,PVX_091780,PVX_115430,PVX_091315,PVX…	WDR75,WDR46,WDR43,WDR36,WDR18,WDR3,WDR12,UTP25,UTP6,UTP4,UTP3,UTP20,UTP18,UTP15,UTP14C,UTP14A,UTP11,UPF3B,UPF3A,UPF2,UPF1,UBA52,TSR1,TRAM1,TEX10,TBL3,STAU1,SSR4,SSR3,SSR2,SSR1,TWNK,SRPRB,SRPRA,SRP72,SRP9,SRP68,SRP54,SRP19,SRP14,SPCS3,SPCS2,SPCS1,SNU13,SMG9,SMG8,SMG7,SMG6,SMG5,SMG1,SENP3,SEC61G,SEC61B,SEC61A2,SEC61A1,SEC11C,SEC11A,SDAD1,RSL24D1,RSL1D1,RRS1,RRP36,RRP9,RRP7A,RRP12,RRP1,RPSA,RPS29,RP…	273	304
c1147	RAD50 RBBP7 YBX1 XAB2 WDR33 WDR5 WBP11 WBP4 USP39 UPF3B UBE2V2 UBE2I UBC UBB UBA52 U2SURP U2AF2 U2AF1L4 TXNL4A TRA2B TPR TFIP11 TCEA1 TBP TAF6 SYMPK SYF2 SUPT5H SUMO2 SUMO1 SRSF11 SRSF9 SRSF7 SRSF6 SRSF5 SRSF4 SRSF3 SRSF2 SRSF1 SRRT SRRM2 SRRM1 SP1 SNW1 SNU13 SNRPN SNRPG SNRPF SNRPE SNRPD3 SNRPD2 SNRPD1 SNRPC SNRPB2 SNRPB SNRPA1 SNRPA SNRNP200 SNRNP70 SNRNP40 SNRNP27 SMNDC1 SLU7 SF3B6 SF3B5 SF3B4…	PVX_101105,PVX_089130,PVX_118630,PVX_118485,PVX_118190,PVX_092595,PVX_123210,PVX_114977,PVX_092305,PVX_089915,PVX_098875,PVX_095405,PVX_094440,PVX_083385,PVX_083310,PVX_085905,PVX_081215,PVX_088000,PVX_087735,PVX_097865,PVX_124160,PVX_093530,PVX_099140,PVX_091780,PVX_115430,PVX_091315,PVX_002565,PVX_096995,PVX_099395,PVX_119685,PVX_123080,PVX_122065,PVX_114205,PVX_084965,PVX_084855,PVX_085450,PVX…	RAD50,RBBP7,YBX1,XAB2,WDR33,WDR5,WBP11,WBP4,USP39,UPF3B,UBE2V2,UBE2I,UBC,UBB,UBA52,U2SURP,U2AF2,U2AF1L4,TXNL4A,TRA2B,TPR,TFIP11,TCEA1,TBP,TAF6,SYMPK,SYF2,SUPT5H,SUMO2,SUMO1,SRSF11,SRSF9,SRSF7,SRSF6,SRSF5,SRSF4,SRSF3,SRSF2,SRSF1,SRRT,SRRM2,SRRM1,SP1,SNW1,SNU13,SNRPN,SNRPG,SNRPF,SNRPE,SNRPD3,SNRPD2,SNRPD1,SNRPC,SNRPB2,SNRPB,SNRPA1,SNRPA,SNRNP200,SNRNP70,SNRNP40,SNRNP27,SMNDC1,SLU7,SF3B6,SF3B5,SF3B4…	249	272
c1148	WDR18 WDR12 UPF3B UPF3A UPF2 UPF1 UBA52 TUFM TSFM TRAM1 TEX10 SSR4 SSR3 SSR2 SSR1 SRPRB SRPRA SRP72 SRP9 SRP68 SRP54 SRP19 SRP14 SPCS3 SPCS2 SPCS1 SMG9 SMG8 SMG7 SMG6 SMG5 SMG1 SENP3 SECISBP2 SEC61G SEC61B SEC61A2 SEC61A1 SEC11C SEC11A RSL24D1 RPSA RPS29 RPS9 RPS8 RPS7 RPS6 RPS5 RPS4X RPS3A RPS3 RPS28 RPS27L RPS27A RPS27 RPS26 RPS25 RPS24 RPS23 RPS21 RPS20 RPS19 RPS2 RPS18 RPS17 RPS16 RPS15A RPS1…	PVX_098815,PVX_092595,PVX_123210,PVX_114977,PVX_094470,PVX_094440,PVX_083310,PVX_085905,PVX_079855,PVX_091040,PVX_124160,PVX_099395,PVX_119685,PVX_123090,PVX_123040,PVX_122375,PVX_085220,PVX_114205,PVX_084750,PVX_095200,PVX_084205,PVX_118270,PVX_122100,PVX_117600,PVX_092765,PVX_123415,PVX_090980,PVX_099330,PVX_099095,PVX_098825,PVX_095175,PVX_083260,PVX_083215,PVX_083270,PVX_082500,PVX_101165,PVX…	WDR18,WDR12,UPF3B,UPF3A,UPF2,UPF1,UBA52,TUFM,TSFM,TRAM1,TEX10,SSR4,SSR3,SSR2,SSR1,SRPRB,SRPRA,SRP72,SRP9,SRP68,SRP54,SRP19,SRP14,SPCS3,SPCS2,SPCS1,SMG9,SMG8,SMG7,SMG6,SMG5,SMG1,SENP3,SECISBP2,SEC61G,SEC61B,SEC61A2,SEC61A1,SEC11C,SEC11A,RSL24D1,RPSA,RPS29,RPS9,RPS8,RPS7,RPS6,RPS5,RPS4X,RPS3A,RPS3,RPS28,RPS27L,RPS27A,RPS27,RPS26,RPS25,RPS24,RPS23,RPS21,RPS20,RPS19,RPS2,RPS18,RPS17,RPS16,RPS15A,RPS1…	208	286
c1149	EDN1 CXCR4 GNG5 PSAP CCR3 CCL25 USH2A WHRN USH1C TRIO TPGS2 TTLL1 TPGS1 TBXA2R TAS2R60 TMIGD3 TAS2R9 TAS2R8 TAS2R7 TAS2R50 TAS2R46 TAS2R5 TAS2R43 TAS2R42 TAS2R41 TAS2R40 TAS2R39 TAS2R4 TAS2R38 TAS2R31 TAS2R30 TAS2R20 TAS2R3 TAS2R19 TAS2R16 TAS2R14 TAS2R13 TAS2R10 TAS2R1 TAS1R3 TAS1R2 TAS1R1 TACR1 TAC1 SUCNR1 SSTR4 SSTR2 SST SAA1 S1PR5 S1PR4 S1PR3 S1PR1 RXFP4 RXFP3 RLN3 RHOA PYY PTGER3 PTGDR2 PTAF…	PVX_123045,PVX_122845,PVX_122340,PVX_086205,PVX_114925,PVX_118510,PVX_117465,PVX_091305,PVX_099390,PVX_099130,PVX_095285,PVX_094545,PVX_100710,PVX_080130,PVX_079835,PVX_097920,PVX_119550,PVX_003935,PVX_088920,PVX_002800,PVX_093585,PVX_111155,PVX_086930,PVX_099930,PVX_117895,PVX_121897,PVX_000930,PVX_111175,PVX_124015,PVX_092670,PVX_100765,PVX_079825,PVX_001725,PVX_092615,PVX_091230,PVX_084815,PVX…	EDN1,CXCR4,GNG5,PSAP,CCR3,CCL25,USH2A,WHRN,USH1C,TRIO,TPGS2,TTLL1,TPGS1,TBXA2R,TAS2R60,TMIGD3,TAS2R9,TAS2R8,TAS2R7,TAS2R50,TAS2R46,TAS2R5,TAS2R43,TAS2R42,TAS2R41,TAS2R40,TAS2R39,TAS2R4,TAS2R38,TAS2R31,TAS2R30,TAS2R20,TAS2R3,TAS2R19,TAS2R16,TAS2R14,TAS2R13,TAS2R10,TAS2R1,TAS1R3,TAS1R2,TAS1R1,TACR1,TAC1,SUCNR1,SSTR4,SSTR2,SST,SAA1,S1PR5,S1PR4,S1PR3,S1PR1,RXFP4,RXFP3,RLN3,RHOA,PYY,PTGER3,PTGDR2,PTAF…	166	295
c1150	YBX1 XAB2 WDR33 WBP11 WBP4 USP39 UPF3B U2SURP U2AF2 U2AF1L4 TXNL4A TRA2B TFIP11 SYMPK SYF2 SRSF11 SRSF9 SRSF7 SRSF6 SRSF5 SRSF4 SRSF3 SRSF2 SRSF1 SRRT SRRM2 SRRM1 SPAG17 SPAG6 SPAG16 SNW1 SNU13 SNRPN SNRPG SNRPF SNRPE SNRPD3 SNRPD2 SNRPD1 SNRPC SNRPB2 SNRPB SNRPA1 SNRPA SNRNP200 SNRNP70 SNRNP40 SNRNP27 SMNDC1 SLU7 SF3B6 SF3B5 SF3B4 SF3B3 SF3B2 SF3B1 SF3A3 SF3A2 SF3A1 SF1 SART1 RPS26 RNPS1 RBMX RB…	PVX_086195,PVX_081355,PVX_101105,PVX_086005,PVX_085705,PVX_118630,PVX_118485,PVX_118190,PVX_092595,PVX_092305,PVX_089915,PVX_098875,PVX_095405,PVX_094470,PVX_094440,PVX_083385,PVX_083310,PVX_079855,PVX_081215,PVX_088000,PVX_087735,PVX_097865,PVX_119490,PVX_124160,PVX_093530,PVX_099140,PVX_114345,PVX_121897,PVX_091780,PVX_115430,PVX_091315,PVX_002565,PVX_096995,PVX_099395,PVX_123435,PVX_123080,PVX…	YBX1,XAB2,WDR33,WBP11,WBP4,USP39,UPF3B,U2SURP,U2AF2,U2AF1L4,TXNL4A,TRA2B,TFIP11,SYMPK,SYF2,SRSF11,SRSF9,SRSF7,SRSF6,SRSF5,SRSF4,SRSF3,SRSF2,SRSF1,SRRT,SRRM2,SRRM1,SPAG17,SPAG6,SPAG16,SNW1,SNU13,SNRPN,SNRPG,SNRPF,SNRPE,SNRPD3,SNRPD2,SNRPD1,SNRPC,SNRPB2,SNRPB,SNRPA1,SNRPA,SNRNP200,SNRNP70,SNRNP40,SNRNP27,SMNDC1,SLU7,SF3B6,SF3B5,SF3B4,SF3B3,SF3B2,SF3B1,SF3A3,SF3A2,SF3A1,SF1,SART1,RPS26,RNPS1,RBMX,RB…	215	182
c1151	EDN1 CXCR4 GNG5 PSAP CCR3 CCL25 USH2A WHRN USH1C TPGS2 TTLL1 TPGS1 TAS2R60 TMIGD3 TAS2R9 TAS2R8 TAS2R7 TAS2R50 TAS2R46 TAS2R5 TAS2R43 TAS2R42 TAS2R41 TAS2R40 TAS2R39 TAS2R4 TAS2R38 TAS2R31 TAS2R30 TAS2R20 TAS2R3 TAS2R19 TAS2R16 TAS2R14 TAS2R13 TAS2R10 TAS2R1 TAS1R3 TAS1R2 TAS1R1 SUCNR1 SSTR4 SSTR2 SST SAA1 S1PR5 S1PR4 S1PR3 S1PR1 RXFP4 RXFP3 RLN3 PYY PTGER3 PTGDR2 PRKD2 PRKD3 PPY PPBP POMC PNOC P…	PVX_084720,PVX_116915,PVX_091470,PVX_090960,PVX_091700,PVX_123045,PVX_122845,PVX_122340,PVX_086205,PVX_114925,PVX_118510,PVX_117465,PVX_091305,PVX_099390,PVX_099130,PVX_095285,PVX_094545,PVX_100710,PVX_080130,PVX_079835,PVX_097920,PVX_119550,PVX_003935,PVX_002800,PVX_093585,PVX_111155,PVX_086930,PVX_099930,PVX_100560,PVX_115335,PVX_117895,PVX_121897,PVX_000930,PVX_111175,PVX_124015,PVX_092670,PVX…	EDN1,CXCR4,GNG5,PSAP,CCR3,CCL25,USH2A,WHRN,USH1C,TPGS2,TTLL1,TPGS1,TAS2R60,TMIGD3,TAS2R9,TAS2R8,TAS2R7,TAS2R50,TAS2R46,TAS2R5,TAS2R43,TAS2R42,TAS2R41,TAS2R40,TAS2R39,TAS2R4,TAS2R38,TAS2R31,TAS2R30,TAS2R20,TAS2R3,TAS2R19,TAS2R16,TAS2R14,TAS2R13,TAS2R10,TAS2R1,TAS1R3,TAS1R2,TAS1R1,SUCNR1,SSTR4,SSTR2,SST,SAA1,S1PR5,S1PR4,S1PR3,S1PR1,RXFP4,RXFP3,RLN3,PYY,PTGER3,PTGDR2,PRKD2,PRKD3,PPY,PPBP,POMC,PNOC,P…	114	262
c1152	ZW10 ZWILCH YWHAG YWHAE XPO1 WAPL TUBGCP6 TUBGCP5 TUBGCP4 TUBGCP3 TUBGCP2 TUBG2 TUBG1 TUBD1 TUBB4B TUBB4A TUBB TUBA4A TUBA1A TTBK2 TPX2 TOP2A TMEM67 TMEM216 TMED10 TMED9 TMED7 TMED3 TMED2 TCTN3 TCTN2 TCTN1 TAOK1 STAG2 STAG1 SSNA1 SPTBN2 SPDL1 SPC25 SPC24 SMC3 SMC1A SKA2 SKA1 SGO2 SGO1 SFI1 SEC13 SDCCAG8 SCLT1 RPS27 RCC2 RANGAP1 RANBP2 RAD21 RACGAP1 RAB8A RAB1B RAB1A RAB3IP RAB11A PRKAR2B PRKACA P…	PVX_123045,PVX_089130,PVX_098815,PVX_123210,PVX_091040,PVX_122610,PVX_117825,PVX_100765,PVX_080370,PVX_079820,PVX_079825,PVX_096175,PVX_113725,PVX_099980,PVX_119355,PVX_122100,PVX_003785,PVX_114835,PVX_091505,PVX_091920,PVX_088145,PVX_113750,PVX_119635,PVX_098990,PVX_124005,PVX_123885,PVX_123795,PVX_123745,PVX_123380,PVX_123283,PVX_123140,PVX_123085,PVX_122905,PVX_122670,PVX_122665,PVX_122620,PVX…	ZW10,ZWILCH,YWHAG,YWHAE,XPO1,WAPL,TUBGCP6,TUBGCP5,TUBGCP4,TUBGCP3,TUBGCP2,TUBG2,TUBG1,TUBD1,TUBB4B,TUBB4A,TUBB,TUBA4A,TUBA1A,TTBK2,TPX2,TOP2A,TMEM67,TMEM216,TMED10,TMED9,TMED7,TMED3,TMED2,TCTN3,TCTN2,TCTN1,TAOK1,STAG2,STAG1,SSNA1,SPTBN2,SPDL1,SPC25,SPC24,SMC3,SMC1A,SKA2,SKA1,SGO2,SGO1,SFI1,SEC13,SDCCAG8,SCLT1,RPS27,RCC2,RANGAP1,RANBP2,RAD21,RACGAP1,RAB8A,RAB1B,RAB1A,RAB3IP,RAB11A,PRKAR2B,PRKACA,P…	187	252
c1153	NEDD8 SKP1 CUL3 ZW10 YWHAG YWHAE XPO1 WWP1 VHL UBE2E1 UBE2D1 UBE2C UBC UBB UBA52 TUBB4B TUBB TP53 TMED10 TMED2 STAG2 STAG1 SMURF2 SMC3 SMC1A SKP2 SGO1 SEM1 SEC13 RPS27A RPS27 RELA RBX1 RANGAP1 RANBP2 RAD21 RACGAP1 RAB8A RAB1B RAB1A RAB11A PSMF1 PSME4 PSME3 PSME2 PSME1 PSMD14 PSMD9 PSMD8 PSMD7 PSMD6 PSMD5 PSMD4 PSMD3 PSMD2 PSMD13 PSMD12 PSMD11 PSMD10 PSMD1 PSMC6 PSMC5 PSMC4 PSMC3 PSMC2 PSMC1 PSMB1…	PVX_089130,PVX_114977,PVX_085905,PVX_117825,PVX_100765,PVX_080370,PVX_079820,PVX_096175,PVX_084815,PVX_113780,PVX_115430,PVX_089695,PVX_094970,PVX_083180,PVX_100895,PVX_097625,PVX_003775,PVX_001745,PVX_091315,PVX_082735,PVX_002565,PVX_096995,PVX_085375,PVX_116895,PVX_100795,PVX_000555,PVX_003585,PVX_111580,PVX_110885,PVX_087105,PVX_119685,PVX_122970,PVX_085540,PVX_114205,PVX_084965,PVX_084855,PVX…	NEDD8,SKP1,CUL3,ZW10,YWHAG,YWHAE,XPO1,WWP1,VHL,UBE2E1,UBE2D1,UBE2C,UBC,UBB,UBA52,TUBB4B,TUBB,TP53,TMED10,TMED2,STAG2,STAG1,SMURF2,SMC3,SMC1A,SKP2,SGO1,SEM1,SEC13,RPS27A,RPS27,RELA,RBX1,RANGAP1,RANBP2,RAD21,RACGAP1,RAB8A,RAB1B,RAB1A,RAB11A,PSMF1,PSME4,PSME3,PSME2,PSME1,PSMD14,PSMD9,PSMD8,PSMD7,PSMD6,PSMD5,PSMD4,PSMD3,PSMD2,PSMD13,PSMD12,PSMD11,PSMD10,PSMD1,PSMC6,PSMC5,PSMC4,PSMC3,PSMC2,PSMC1,PSMB1…	159	209
c1154	RAD50 ZC3H8 ZNF143 XRCC6 XRCC1 ZNF830 XPA XAB2 WRN WDR61 UVSSA USP7 UBC UBB UBA52 TP53 TOP3A TCEA1 TBP TAF15 TAF9B TAF7L TAF7 TAF6 TAF5 TAF4B TAF4 TAF3 TAF2 TAF1L TAF13 TAF9 TAF8 TAF12 TAF11 TAF10 TAF1 SUPT16H SUPT6H SUPT5H SUPT4H1 SUMO3 SUMO2 SUMO1 SSU72 SSRP1 SRRT SP1 SNAPC5 SNAPC4 SNAPC3 SNAPC2 SNAPC1 RTF1 RPS27A RPRD2 RPRD1B RPRD1A RPAP2 RPA3 RPA2 RPA1 RMI2 RMI1 RFC5 RFC4 RFC3 RFC2 RFC1 RBX1 …	PVX_089130,PVX_098815,PVX_123210,PVX_114977,PVX_091040,PVX_122610,PVX_122100,PVX_091505,PVX_091920,PVX_088145,PVX_113750,PVX_119635,PVX_098990,PVX_115375,PVX_124185,PVX_124005,PVX_123885,PVX_123795,PVX_123380,PVX_123283,PVX_123085,PVX_122905,PVX_122670,PVX_122665,PVX_122470,PVX_122235,PVX_122220,PVX_122105,PVX_122010,PVX_121995,PVX_086310,PVX_086055,PVX_111320,PVX_085745,PVX_085730,PVX_085460,PVX…	RAD50,ZC3H8,ZNF143,XRCC6,XRCC1,ZNF830,XPA,XAB2,WRN,WDR61,UVSSA,USP7,UBC,UBB,UBA52,TP53,TOP3A,TCEA1,TBP,TAF15,TAF9B,TAF7L,TAF7,TAF6,TAF5,TAF4B,TAF4,TAF3,TAF2,TAF1L,TAF13,TAF9,TAF8,TAF12,TAF11,TAF10,TAF1,SUPT16H,SUPT6H,SUPT5H,SUPT4H1,SUMO3,SUMO2,SUMO1,SSU72,SSRP1,SRRT,SP1,SNAPC5,SNAPC4,SNAPC3,SNAPC2,SNAPC1,RTF1,RPS27A,RPRD2,RPRD1B,RPRD1A,RPAP2,RPA3,RPA2,RPA1,RMI2,RMI1,RFC5,RFC4,RFC3,RFC2,RFC1,RBX1,…	152	219
c1155	MGMT MLH1 RAD50 ZC3H8 XRCC2 XRCC3 XRCC1 ZNF830 XPC XPA XAB2 WRN WDR61 UVSSA USP7 UBE2V2 UBC UBB UBA52 TP53 TOPBP1 TOP3A TIPIN TIMELESS TCEA1 TBP TAF9B TAF7 TAF6 TAF5 TAF4 TAF2 TAF13 TAF8 TAF12 TAF11 TAF10 TAF1 SUPT16H SUPT6H SUPT5H SUPT4H1 SUMO2 SUMO1 SSRP1 RTF1 RPS27A RPRD2 RPRD1B RPRD1A RPA3 RPA2 RPA1 RMI2 RMI1 RHNO1 RFC5 RFC4 RFC3 RFC2 RFC1 RBX1 RBBP8 RAD52 RAD54B RAD9B RAD9A RAD51C RAD51B RAD…	PVX_089130,PVX_098815,PVX_123210,PVX_122780,PVX_091040,PVX_122610,PVX_115430,PVX_123495,PVX_122100,PVX_111015,PVX_113750,PVX_119635,PVX_098990,PVX_124185,PVX_124005,PVX_123795,PVX_123660,PVX_123565,PVX_123283,PVX_122905,PVX_122670,PVX_122665,PVX_122615,PVX_122470,PVX_122235,PVX_122220,PVX_122105,PVX_122070,PVX_122010,PVX_086055,PVX_085745,PVX_085555,PVX_085445,PVX_085320,PVX_085150,PVX_084975,PVX…	MGMT,MLH1,RAD50,ZC3H8,XRCC2,XRCC3,XRCC1,ZNF830,XPC,XPA,XAB2,WRN,WDR61,UVSSA,USP7,UBE2V2,UBC,UBB,UBA52,TP53,TOPBP1,TOP3A,TIPIN,TIMELESS,TCEA1,TBP,TAF9B,TAF7,TAF6,TAF5,TAF4,TAF2,TAF13,TAF8,TAF12,TAF11,TAF10,TAF1,SUPT16H,SUPT6H,SUPT5H,SUPT4H1,SUMO2,SUMO1,SSRP1,RTF1,RPS27A,RPRD2,RPRD1B,RPRD1A,RPA3,RPA2,RPA1,RMI2,RMI1,RHNO1,RFC5,RFC4,RFC3,RFC2,RFC1,RBX1,RBBP8,RAD52,RAD54B,RAD9B,RAD9A,RAD51C,RAD51B,RAD…	167	209
c1156	RAD50 XRCC2 XRCC3 XRCC1 ZNF830 XPC XPA XAB2 WRN WRNIP1 WDR48 WDR61 UVSSA USP7 USP1 UBE2V2 UBE2T UBC UBB UBA52 TP53 TOPBP1 TOP3A TIPIN TIMELESS TCEA1 TBP TAF15 TAF9B TAF7 TAF5 TAF4 TAF2 TAF13 TAF8 TAF12 TAF11 TAF10 TAF1 SUPT16H SUPT6H SUPT5H SUPT4H1 SUMO1 SSRP1 SLX4 RTF1 RPS27A RPA3 RPA2 RPA1 RMI2 RMI1 RHNO1 RFC5 RFC4 RFC3 RFC2 RFC1 RBX1 RBBP8 RAD52 RAD9B RAD9A RAD51C RAD51B RAD51AP1 RAD51 RAD23B …	PVX_089130,PVX_123210,PVX_122780,PVX_122610,PVX_123495,PVX_111015,PVX_084650,PVX_123340,PVX_119635,PVX_124005,PVX_123660,PVX_122670,PVX_122665,PVX_122470,PVX_122235,PVX_122105,PVX_122010,PVX_086055,PVX_085745,PVX_085445,PVX_085320,PVX_085150,PVX_122185,PVX_115185,PVX_096320,PVX_084975,PVX_084870,PVX_084370,PVX_094750,PVX_094590,PVX_084360,PVX_111520,PVX_114975,PVX_114832,PVX_114590,PVX_114295,PVX…	RAD50,XRCC2,XRCC3,XRCC1,ZNF830,XPC,XPA,XAB2,WRN,WRNIP1,WDR48,WDR61,UVSSA,USP7,USP1,UBE2V2,UBE2T,UBC,UBB,UBA52,TP53,TOPBP1,TOP3A,TIPIN,TIMELESS,TCEA1,TBP,TAF15,TAF9B,TAF7,TAF5,TAF4,TAF2,TAF13,TAF8,TAF12,TAF11,TAF10,TAF1,SUPT16H,SUPT6H,SUPT5H,SUPT4H1,SUMO1,SSRP1,SLX4,RTF1,RPS27A,RPA3,RPA2,RPA1,RMI2,RMI1,RHNO1,RFC5,RFC4,RFC3,RFC2,RFC1,RBX1,RBBP8,RAD52,RAD9B,RAD9A,RAD51C,RAD51B,RAD51AP1,RAD51,RAD23B,…	169	204
c1157	RUVBL1 RAD50 RBBP7 XAB2 WDR5 UBE2V2 UBE2N UBE2I UBE2B UBC UBB UBA52 TP53 TCEA1 TBP TAF6 SUMO2 SUMO1 SRRT SP1 SMC3 SMC1A SF3B1 RXRA RPS27A RPA3 RPA2 RPA1 RNF2 RFC5 RFC4 RFC3 RFC2 RFC1 RBX1 RBBP8 RBBP5 RBBP4 RAD51 PRPF19 PPIE POU2F1 POLR2L POLR2K POLR2J POLR2I POLR2H POLR2G POLR2F POLR2E POLR2D POLR2C POLR2B POLE4 POLE3 POLE2 POLE POLD3 POLD1 PML PLK1 PCNA NCOR1 NCOA3 NCBP2 NCBP1 NBN MRE11 MNAT1 KA…	PVX_114977,PVX_085905,PVX_124160,PVX_091780,PVX_115430,PVX_091315,PVX_119685,PVX_114205,PVX_084855,PVX_085450,PVX_122015,PVX_117545,PVX_091885,PVX_090890,PVX_089540,PVX_083095,PVX_099525,PVX_098000,PVX_119485,PVX_116820,PVX_114660,PVX_119240,PVX_115375,PVX_124105,PVX_123845,PVX_123565,PVX_123520,PVX_123450,PVX_123385,PVX_123240,PVX_123195,PVX_123150,PVX_123145,PVX_123140,PVX_122855,PVX_122615,PVX…	RUVBL1,RAD50,RBBP7,XAB2,WDR5,UBE2V2,UBE2N,UBE2I,UBE2B,UBC,UBB,UBA52,TP53,TCEA1,TBP,TAF6,SUMO2,SUMO1,SRRT,SP1,SMC3,SMC1A,SF3B1,RXRA,RPS27A,RPA3,RPA2,RPA1,RNF2,RFC5,RFC4,RFC3,RFC2,RFC1,RBX1,RBBP8,RBBP5,RBBP4,RAD51,PRPF19,PPIE,POU2F1,POLR2L,POLR2K,POLR2J,POLR2I,POLR2H,POLR2G,POLR2F,POLR2E,POLR2D,POLR2C,POLR2B,POLE4,POLE3,POLE2,POLE,POLD3,POLD1,PML,PLK1,PCNA,NCOR1,NCOA3,NCBP2,NCBP1,NBN,MRE11,MNAT1,KA…	139	160
c1158	RUVBL1 RBBP7 ZW10 XPO1 WDR5 UBE2I UBC UBB UBA52 TP53 TBP SUMO1 STAG2 STAG1 SMC3 SMC1A SEC13 RXRA RPS27A RPS27 RPA3 RPA2 RPA1 RBX1 RBBP5 RBBP4 RANGAP1 RANBP2 RAD21 PPP2R5E PPP2R5D PPP2R5C PPP2R5B PPP2R5A PPP2R1B PPP2R1A PPP2CB PPP2CA PPP1CC POLR2L POLR2K POLR2J POLR2I POLR2H POLR2G POLR2F POLR2E POLR2D POLR2C POLR2B PLK1 PAFAH1B1 NUP85 NUP43 NUP37 NUP160 NUP133 NUP107 NEK2 NDE1 NDC80 NCOR1 NCOA3 M…	PVX_114977,PVX_085905,PVX_117825,PVX_091780,PVX_080370,PVX_079820,PVX_096175,PVX_084815,PVX_113780,PVX_115430,PVX_089695,PVX_094970,PVX_083180,PVX_100895,PVX_097625,PVX_003775,PVX_001745,PVX_091315,PVX_082735,PVX_002565,PVX_096995,PVX_085375,PVX_116895,PVX_100795,PVX_000555,PVX_003585,PVX_111580,PVX_087105,PVX_119685,PVX_123005,PVX_122970,PVX_085540,PVX_114205,PVX_084965,PVX_084855,PVX_085450,PVX…	RUVBL1,RBBP7,ZW10,XPO1,WDR5,UBE2I,UBC,UBB,UBA52,TP53,TBP,SUMO1,STAG2,STAG1,SMC3,SMC1A,SEC13,RXRA,RPS27A,RPS27,RPA3,RPA2,RPA1,RBX1,RBBP5,RBBP4,RANGAP1,RANBP2,RAD21,PPP2R5E,PPP2R5D,PPP2R5C,PPP2R5B,PPP2R5A,PPP2R1B,PPP2R1A,PPP2CB,PPP2CA,PPP1CC,POLR2L,POLR2K,POLR2J,POLR2I,POLR2H,POLR2G,POLR2F,POLR2E,POLR2D,POLR2C,POLR2B,PLK1,PAFAH1B1,NUP85,NUP43,NUP37,NUP160,NUP133,NUP107,NEK2,NDE1,NDC80,NCOR1,NCOA3,M…	138	155
c1159	ZW10 ZWILCH YWHAG YWHAE XPO1 WAPL UBE2C TUBB4B TUBB TPX2 TOP2A TMED10 TMED2 TAOK1 STAG2 STAG1 SPTAN1 SPDL1 SPC25 SPC24 SMC3 SMC1A SKA2 SKA1 SGO2 SGO1 SEC13 RPS27 RCC2 RANGAP1 RANBP2 RAD21 RACGAP1 RAB8A RAB1B RAB1A RAB11A PTPN11 PRKAR2B PRKACA PPP2R5E PPP2R5D PPP2R5C PPP2R5B PPP2R5A PPP2R1B PPP2R1A PPP2CB PPP2CA PPP1CC PMF1-BGLAP PLK1 PDS5B PDS5A PAFAH1B1 NUP85 NUP43 NUP37 NUP160 NUP133 NUP107 NUF…	PVX_123045,PVX_089130,PVX_123210,PVX_117825,PVX_100765,PVX_080370,PVX_079820,PVX_079825,PVX_096175,PVX_084815,PVX_113780,PVX_115430,PVX_089695,PVX_094970,PVX_083180,PVX_100895,PVX_097625,PVX_003775,PVX_001745,PVX_082735,PVX_002565,PVX_085375,PVX_116895,PVX_100795,PVX_000555,PVX_003585,PVX_111580,PVX_087105,PVX_119685,PVX_122970,PVX_085540,PVX_084965,PVX_085450,PVX_113800,PVX_117545,PVX_091885,PVX…	ZW10,ZWILCH,YWHAG,YWHAE,XPO1,WAPL,UBE2C,TUBB4B,TUBB,TPX2,TOP2A,TMED10,TMED2,TAOK1,STAG2,STAG1,SPTAN1,SPDL1,SPC25,SPC24,SMC3,SMC1A,SKA2,SKA1,SGO2,SGO1,SEC13,RPS27,RCC2,RANGAP1,RANBP2,RAD21,RACGAP1,RAB8A,RAB1B,RAB1A,RAB11A,PTPN11,PRKAR2B,PRKACA,PPP2R5E,PPP2R5D,PPP2R5C,PPP2R5B,PPP2R5A,PPP2R1B,PPP2R1A,PPP2CB,PPP2CA,PPP1CC,PMF1-BGLAP,PLK1,PDS5B,PDS5A,PAFAH1B1,NUP85,NUP43,NUP37,NUP160,NUP133,NUP107,NUF…	134	163
c1160	RUVBL1 RBBP7 ZW10 YWHAG YWHAE XPO1 UBE2I UBE2C UBC UBB UBA52 TUBB4B TUBB SUMO1 STAG2 STAG1 SMC3 SMC1A SGO1 SEC13 RPS27A RPS27 RBBP4 RANGAP1 RANBP2 RAD21 RACGAP1 RAB8A RAB1B RAB1A RAB11A PSMD1 PSMA3 PRKAR2B PRKACA PPP2R5E PPP2R5D PPP2R5C PPP2R5B PPP2R5A PPP2R1B PPP2R1A PPP2CB PPP2CA PPP1CC PLK1 PAFAH1B1 NUP85 NUP43 NUP37 NUP160 NUP133 NUP107 NUF2 NEK2 NDE1 NDC80 MAPRE1 MAD2L1 KNL1 KIF4A KIF2C KIF2…	PVX_114977,PVX_085905,PVX_117825,PVX_100765,PVX_080370,PVX_079820,PVX_096175,PVX_084815,PVX_113780,PVX_115430,PVX_089695,PVX_094970,PVX_083180,PVX_100895,PVX_097625,PVX_003775,PVX_001745,PVX_091315,PVX_082735,PVX_002565,PVX_096995,PVX_085375,PVX_116895,PVX_100795,PVX_000555,PVX_003585,PVX_111580,PVX_110885,PVX_087105,PVX_119685,PVX_122970,PVX_085540,PVX_114205,PVX_084965,PVX_084855,PVX_085450,PVX…	RUVBL1,RBBP7,ZW10,YWHAG,YWHAE,XPO1,UBE2I,UBE2C,UBC,UBB,UBA52,TUBB4B,TUBB,SUMO1,STAG2,STAG1,SMC3,SMC1A,SGO1,SEC13,RPS27A,RPS27,RBBP4,RANGAP1,RANBP2,RAD21,RACGAP1,RAB8A,RAB1B,RAB1A,RAB11A,PSMD1,PSMA3,PRKAR2B,PRKACA,PPP2R5E,PPP2R5D,PPP2R5C,PPP2R5B,PPP2R5A,PPP2R1B,PPP2R1A,PPP2CB,PPP2CA,PPP1CC,PLK1,PAFAH1B1,NUP85,NUP43,NUP37,NUP160,NUP133,NUP107,NUF2,NEK2,NDE1,NDC80,MAPRE1,MAD2L1,KNL1,KIF4A,KIF2C,KIF2…	135	154
c1161	NLN NTS MAS1 NPFF LIPH LPAR6 GPR153 UTS2R EDN1 GNG5 XCL2 XCR1 XCL1 UTS2B UTS2 USH2A WHRN USH1C TRIO TRHR TRH TPGS2 TTLL1 TPGS1 TBXA2R TGM2 TACR3 TACR2 TACR1 TAC3 TAC1 SAA1 QRFPR QRFP PTGFR PTAFR PROKR2 PROK2 PROK1 RGS2 PRKD2 PRKD3 PMCH PLCB4 PLCB3 PLCB2 PLCB1 PIK3R3 PIK3R2 PIK3R1 PIK3CA PCDH15 P2RY11 P2RY6 P2RY2 P2RY10 P2RY1 OXTR OXT OPN4 NTSR2 NTSR1 NPSR1 NPS NPFFR2 NPFFR1 NMUR2 NMUR1 NMU NMS NM…	PVX_123045,PVX_122845,PVX_122340,PVX_086205,PVX_114925,PVX_118510,PVX_117465,PVX_091305,PVX_099390,PVX_099130,PVX_095285,PVX_094545,PVX_100710,PVX_080130,PVX_079835,PVX_097920,PVX_119550,PVX_003935,PVX_002800,PVX_093585,PVX_111155,PVX_086930,PVX_099930,PVX_117895,PVX_121897,PVX_000930,PVX_111175,PVX_124015,PVX_092670,PVX_100765,PVX_001725,PVX_091230,PVX_084815,PVX_113780,PVX_089695,PVX_094970,PVX…	NLN,NTS,MAS1,NPFF,LIPH,LPAR6,GPR153,UTS2R,EDN1,GNG5,XCL2,XCR1,XCL1,UTS2B,UTS2,USH2A,WHRN,USH1C,TRIO,TRHR,TRH,TPGS2,TTLL1,TPGS1,TBXA2R,TGM2,TACR3,TACR2,TACR1,TAC3,TAC1,SAA1,QRFPR,QRFP,PTGFR,PTAFR,PROKR2,PROK2,PROK1,RGS2,PRKD2,PRKD3,PMCH,PLCB4,PLCB3,PLCB2,PLCB1,PIK3R3,PIK3R2,PIK3R1,PIK3CA,PCDH15,P2RY11,P2RY6,P2RY2,P2RY10,P2RY1,OXTR,OXT,OPN4,NTSR2,NTSR1,NPSR1,NPS,NPFFR2,NPFFR1,NMUR2,NMUR1,NMU,NMS,NM…	75	187
c1162	PPARG MEAF6 SIN3A RAD50 GATAD2A RBBP7 YY1 WDR5 UBE2I UBC UBB UBA52 TRRAP TP53 TOP3A TNRC6C TNRC6B TNRC6A TFDP1 TCEA1 TBP SUZ12 SUMO2 SUMO1 SNAI2 SNAI1 SIN3B SALL4 RXRA RUNX1 RPS27A RPA3 RPA2 RPA1 RNF2 RING1 RFC5 RFC4 RFC3 RFC2 RFC1 REST RCOR1 RBX1 RBBP8 RBBP5 RBBP4 RB1 RARG RARB RARA RAD51 PRMT1 PPIE POU2F1 POLR2L POLR2K POLR2J POLR2I POLR2H POLR2G POLR2F POLR2E POLR2D POLR2C POLR2B POLK POLE4 PO…	PVX_089130,PVX_122780,PVX_085905,PVX_122610,PVX_085450,PVX_115375,PVX_124185,PVX_123845,PVX_123660,PVX_123565,PVX_123283,PVX_123140,PVX_122615,PVX_122235,PVX_122105,PVX_122070,PVX_121995,PVX_086055,PVX_111320,PVX_085745,PVX_085555,PVX_085150,PVX_122185,PVX_115185,PVX_084975,PVX_084870,PVX_113645,PVX_084370,PVX_094750,PVX_094590,PVX_084305,PVX_111520,PVX_084235,PVX_114975,PVX_114295,PVX_123890,PVX…	PPARG,MEAF6,SIN3A,RAD50,GATAD2A,RBBP7,YY1,WDR5,UBE2I,UBC,UBB,UBA52,TRRAP,TP53,TOP3A,TNRC6C,TNRC6B,TNRC6A,TFDP1,TCEA1,TBP,SUZ12,SUMO2,SUMO1,SNAI2,SNAI1,SIN3B,SALL4,RXRA,RUNX1,RPS27A,RPA3,RPA2,RPA1,RNF2,RING1,RFC5,RFC4,RFC3,RFC2,RFC1,REST,RCOR1,RBX1,RBBP8,RBBP5,RBBP4,RB1,RARG,RARB,RARA,RAD51,PRMT1,PPIE,POU2F1,POLR2L,POLR2K,POLR2J,POLR2I,POLR2H,POLR2G,POLR2F,POLR2E,POLR2D,POLR2C,POLR2B,POLK,POLE4,PO…	132	189
c1163	ZW10 YKT6 VAMP4 USO1 USH2A WHRN USH1C TRAPPC1 TPGS2 TTLL1 TPGS1 TMEM115 TMED10 TMED9 TMED7 TMED3 TMED2 SURF4 STX5 SPTBN5 SPTBN4 SPTBN2 SPTBN1 SPTB SPTAN1 SPTA1 SH3GL2 SERPINA1 SEC24D SEC24C SEC24B SEC24A SEC23A SEC22B SEC13 RACGAP1 RAB7A RAB6B RAB6A RAB33B RAB1B RAB1A RAB18 TBC1D20 PRKD2 PRKD3 PCDH15 PAFAH1B1 NSF NICN1 NAPG NAPB NAPA MYO15A MYO7A LRRC49 KLC4 KLC3 KLC2 KLC1 KIFC1 KIFAP3 KIF5B KIF5…	PVX_123045,PVX_101105,PVX_088920,PVX_099930,PVX_117825,PVX_100765,PVX_080370,PVX_079820,PVX_079825,PVX_096175,PVX_092615,PVX_084815,PVX_113780,PVX_089695,PVX_094970,PVX_099320,PVX_083180,PVX_113725,PVX_100895,PVX_097625,PVX_003775,PVX_099980,PVX_001745,PVX_082735,PVX_119355,PVX_085375,PVX_085980,PVX_116895,PVX_100795,PVX_000555,PVX_003585,PVX_096185,PVX_111580,PVX_110885,PVX_087105,PVX_084965,PVX…	ZW10,YKT6,VAMP4,USO1,USH2A,WHRN,USH1C,TRAPPC1,TPGS2,TTLL1,TPGS1,TMEM115,TMED10,TMED9,TMED7,TMED3,TMED2,SURF4,STX5,SPTBN5,SPTBN4,SPTBN2,SPTBN1,SPTB,SPTAN1,SPTA1,SH3GL2,SERPINA1,SEC24D,SEC24C,SEC24B,SEC24A,SEC23A,SEC22B,SEC13,RACGAP1,RAB7A,RAB6B,RAB6A,RAB33B,RAB1B,RAB1A,RAB18,TBC1D20,PRKD2,PRKD3,PCDH15,PAFAH1B1,NSF,NICN1,NAPG,NAPB,NAPA,MYO15A,MYO7A,LRRC49,KLC4,KLC3,KLC2,KLC1,KIFC1,KIFAP3,KIF5B,KIF5…	117	171
c1164	RAD50 RBBP7 XRCC1 ZNF830 XPA XAB2 WDR5 UVSSA USP7 UBE2V2 UBE2N UBE2I UBE2B UBC UBB UBA52 TRA2B TFIP11 TCEA1 TBP TAF6 SYF2 SUPT5H SUMO2 SUMO1 SRRT SP1 SF3B1 SF3A1 RXRA RPS27A RPA3 RPA2 RPA1 RFC5 RFC4 RFC3 RFC2 RFC1 RBX1 RBBP5 PRPF19 PPWD1 PPIE POLR2L POLR2K POLR2J POLR2I POLR2H POLR2G POLR2F POLR2E POLR2D POLR2C POLR2B POLK POLE4 POLE3 POLE2 POLE POLD4 POLD3 POLD2 POLD1 PCNA PCF11 PARP2 PARP1 NCOR…	PVX_089130,PVX_123210,PVX_114977,PVX_124160,PVX_115430,PVX_091315,PVX_084855,PVX_085450,PVX_122015,PVX_117545,PVX_091885,PVX_090890,PVX_098000,PVX_119485,PVX_116820,PVX_114660,PVX_119240,PVX_124185,PVX_123565,PVX_123450,PVX_123240,PVX_123195,PVX_123145,PVX_122855,PVX_122615,PVX_122235,PVX_122175,PVX_122070,PVX_121970,PVX_086310,PVX_085950,PVX_085825,PVX_092065,PVX_085730,PVX_085555,PVX_085215,PVX…	RAD50,RBBP7,XRCC1,ZNF830,XPA,XAB2,WDR5,UVSSA,USP7,UBE2V2,UBE2N,UBE2I,UBE2B,UBC,UBB,UBA52,TRA2B,TFIP11,TCEA1,TBP,TAF6,SYF2,SUPT5H,SUMO2,SUMO1,SRRT,SP1,SF3B1,SF3A1,RXRA,RPS27A,RPA3,RPA2,RPA1,RFC5,RFC4,RFC3,RFC2,RFC1,RBX1,RBBP5,PRPF19,PPWD1,PPIE,POLR2L,POLR2K,POLR2J,POLR2I,POLR2H,POLR2G,POLR2F,POLR2E,POLR2D,POLR2C,POLR2B,POLK,POLE4,POLE3,POLE2,POLE,POLD4,POLD3,POLD2,POLD1,PCNA,PCF11,PARP2,PARP1,NCOR…	113	158
c1165	WNT5A WASL VAMP8 VAMP7 VAMP4 VAMP3 VAMP2 USH2A WHRN USH1C UBQLN2 UBC UBB UBA52 TRIP10 TPGS2 TTLL1 TPGS1 TGOLN2 TFRC TF TACR1 SYT11 SYT9 SYT8 SYT2 SYT1 SYNJ2 SYNJ1 STON2 STON1 STAM2 STAM SNX18 SNX9 SNAP91 SLC18A3 SLC2A8 SH3KBP1 SH3GL3 SH3GL2 SH3GL1 SGIP1 SCARB2 RPS27A REPS2 REPS1 RAB5C RAB5B RAB5A PRKD2 PRKD3 PIK3C2A PICALM PCDH15 PACSIN3 PACSIN2 OCRL NICN1 NECAP2 NECAP1 NAPA MYO15A MYO7A M6PR LRR…	PVX_123045,PVX_088920,PVX_099930,PVX_124015,PVX_117825,PVX_092670,PVX_100765,PVX_080370,PVX_079820,PVX_079825,PVX_096175,PVX_092615,PVX_091230,PVX_084815,PVX_113780,PVX_089695,PVX_094970,PVX_099320,PVX_083180,PVX_113725,PVX_100895,PVX_097625,PVX_003775,PVX_099980,PVX_001745,PVX_082735,PVX_119355,PVX_085375,PVX_085980,PVX_116895,PVX_100795,PVX_000555,PVX_003585,PVX_096185,PVX_111580,PVX_110885,PVX…	WNT5A,WASL,VAMP8,VAMP7,VAMP4,VAMP3,VAMP2,USH2A,WHRN,USH1C,UBQLN2,UBC,UBB,UBA52,TRIP10,TPGS2,TTLL1,TPGS1,TGOLN2,TFRC,TF,TACR1,SYT11,SYT9,SYT8,SYT2,SYT1,SYNJ2,SYNJ1,STON2,STON1,STAM2,STAM,SNX18,SNX9,SNAP91,SLC18A3,SLC2A8,SH3KBP1,SH3GL3,SH3GL2,SH3GL1,SGIP1,SCARB2,RPS27A,REPS2,REPS1,RAB5C,RAB5B,RAB5A,PRKD2,PRKD3,PIK3C2A,PICALM,PCDH15,PACSIN3,PACSIN2,OCRL,NICN1,NECAP2,NECAP1,NAPA,MYO15A,MYO7A,M6PR,LRR…	102	156
c1166	RAD50 XRCC2 XRCC3 XRCC1 ZNF830 XPC XPA XAB2 WRN WDR61 UVSSA USP43 USP7 UBC UBB UBA52 TP53 TOPBP1 TOP3A TIPIN TIMELESS TCEA1 TAF9B TAF5 TAF2 TAF13 TAF8 TAF12 TAF11 TAF10 TAF1 SUPT16H SUPT6H SUPT5H SUPT4H1 SSRP1 RTF1 RPS27A RPA3 RPA2 RPA1 RMI2 RMI1 RHNO1 RFC5 RFC4 RFC3 RFC2 RFC1 REV3L RBX1 RBBP8 RAD52 RAD9B RAD9A RAD51C RAD51B RAD51AP1 RAD51 RAD23B RAD18 RAD17 RAD1 PRPF19 PPIE POLR2L POLR2K POLR2J …	PVX_089130,PVX_122780,PVX_122610,PVX_123495,PVX_111015,PVX_123660,PVX_122670,PVX_122665,PVX_122470,PVX_122235,PVX_122105,PVX_086055,PVX_085745,PVX_085555,PVX_085320,PVX_085150,PVX_122185,PVX_115185,PVX_096320,PVX_084975,PVX_084370,PVX_094750,PVX_094590,PVX_101260,PVX_114975,PVX_114590,PVX_114295,PVX_122645,PVX_123890,PVX_113660,PVX_117845,PVX_118025,PVX_113335,PVX_118655,PVX_118515,PVX_117905,PVX…	RAD50,XRCC2,XRCC3,XRCC1,ZNF830,XPC,XPA,XAB2,WRN,WDR61,UVSSA,USP43,USP7,UBC,UBB,UBA52,TP53,TOPBP1,TOP3A,TIPIN,TIMELESS,TCEA1,TAF9B,TAF5,TAF2,TAF13,TAF8,TAF12,TAF11,TAF10,TAF1,SUPT16H,SUPT6H,SUPT5H,SUPT4H1,SSRP1,RTF1,RPS27A,RPA3,RPA2,RPA1,RMI2,RMI1,RHNO1,RFC5,RFC4,RFC3,RFC2,RFC1,REV3L,RBX1,RBBP8,RAD52,RAD9B,RAD9A,RAD51C,RAD51B,RAD51AP1,RAD51,RAD23B,RAD18,RAD17,RAD1,PRPF19,PPIE,POLR2L,POLR2K,POLR2J,…	120	176
c1167	SIN3A RUVBL1 GATAD2A HIST2H3PS2 RBBP7 ZFPM1 YY1 WDR5 UBE2I UBC UBB UBA52 TTF1 TRIM33 TP53BP1 TP53 TNRC6C ZNF217 TNRC6B TNRC6A SUZ12 SUDS3 SIN3B SETD1B SETD1A SAP30L SAP30 SAP18 RUNX1 RPS27A RNF2 RING1 REST RCOR1 RBBP5 RBBP4 PYGO1 PRMT6 PRMT1 PHF21A PHC3 PHC2 PHC1 PCGF2 NCOR1 NCOA3 MTA3 MTA2 MTA1 MPHOSPH8 MOV10 MBD3 KMT5A KMT2E KMT2D KMT2C KMT2B KMT2A KDM6B KDM6A KDM1A KAT2B KAT2A KAT6A KAT5 JUN H…	PVX_122780,PVX_095480,PVX_094935,PVX_123340,PVX_118000,PVX_124020,PVX_122665,PVX_122010,PVX_085745,PVX_115010,PVX_085150,PVX_122185,PVX_115185,PVX_096320,PVX_084975,PVX_117380,PVX_101260,PVX_098935,PVX_122645,PVX_113710,PVX_123890,PVX_117845,PVX_113335,PVX_118655,PVX_118515,PVX_117475,PVX_122300,PVX_099075,PVX_091765,PVX_094415,PVX_091115,PVX_092555,PVX_113920,PVX_118625,PVX_113845,PVX_099605,PVX…	SIN3A,RUVBL1,GATAD2A,HIST2H3PS2,RBBP7,ZFPM1,YY1,WDR5,UBE2I,UBC,UBB,UBA52,TTF1,TRIM33,TP53BP1,TP53,TNRC6C,ZNF217,TNRC6B,TNRC6A,SUZ12,SUDS3,SIN3B,SETD1B,SETD1A,SAP30L,SAP30,SAP18,RUNX1,RPS27A,RNF2,RING1,REST,RCOR1,RBBP5,RBBP4,PYGO1,PRMT6,PRMT1,PHF21A,PHC3,PHC2,PHC1,PCGF2,NCOR1,NCOA3,MTA3,MTA2,MTA1,MPHOSPH8,MOV10,MBD3,KMT5A,KMT2E,KMT2D,KMT2C,KMT2B,KMT2A,KDM6B,KDM6A,KDM1A,KAT2B,KAT2A,KAT6A,KAT5,JUN,H…	126	177
c1168	NDUFAB1 NDUFA4 ATP5MG UROD UROS UQCRQ UQCRH UQCRFS1 UQCRC2 UQCRC1 UQCRB UQCR11 UQCR10 TIMMDC1 TMEM126B PPOX NDUFV3 NDUFV2 NDUFV1 NDUFS8 NDUFS7 NDUFS6 NDUFS5 NDUFS4 NDUFS3 NDUFS2 NDUFS1 NDUFC2 NDUFC1 NDUFB11 NDUFB9 NDUFB8 NDUFB7 NDUFB6 NDUFB5 NDUFB4 NDUFB3 NDUFB2 NDUFB10 NDUFB1 NDUFAF7 NDUFAF6 NDUFAF5 NDUFAF4 NDUFAF3 NDUFAF2 NDUFAF1 NDUFA13 NDUFA9 NDUFA8 NDUFA7 NDUFA6 NDUFA5 NDUFA3 NDUFA2 NDUFA12 …	PVX_115000,PVX_088890,PVX_094950,PVX_094475,PVX_123935,PVX_123005,PVX_085465,PVX_084315,PVX_113400,PVX_091330,PVX_084135,PVX_113325,PVX_117100,PVX_092960,PVX_092945,PVX_092585,PVX_092110,PVX_093650,PVX_092040,PVX_092035,PVX_122730,PVX_091225,PVX_089040,PVX_082790,PVX_100835,PVX_080095,PVX_081535,PVX_111575,PVX_081425,PVX_081280,PVX_000925,PVX_000600,PVX_097970,PVX_099415,PVX_097660,PVX_003920,PVX…	NDUFAB1,NDUFA4,ATP5MG,UROD,UROS,UQCRQ,UQCRH,UQCRFS1,UQCRC2,UQCRC1,UQCRB,UQCR11,UQCR10,TIMMDC1,TMEM126B,PPOX,NDUFV3,NDUFV2,NDUFV1,NDUFS8,NDUFS7,NDUFS6,NDUFS5,NDUFS4,NDUFS3,NDUFS2,NDUFS1,NDUFC2,NDUFC1,NDUFB11,NDUFB9,NDUFB8,NDUFB7,NDUFB6,NDUFB5,NDUFB4,NDUFB3,NDUFB2,NDUFB10,NDUFB1,NDUFAF7,NDUFAF6,NDUFAF5,NDUFAF4,NDUFAF3,NDUFAF2,NDUFAF1,NDUFA13,NDUFA9,NDUFA8,NDUFA7,NDUFA6,NDUFA5,NDUFA3,NDUFA2,NDUFA12,…	66	107
c1169	PPARG SIN3A RUVBL1 RAD50 GATAD2A RBBP7 YY1 WDR5 UBE2I UBC UBB UBA52 TP53 TNRC6C TNRC6B TNRC6A TBP SUZ12 SUMO2 SUMO1 SNAI2 SNAI1 SALL4 RXRA RUNX1 RPS27A RPA3 RPA2 RPA1 RNF2 RING1 REST RCOR1 RBBP5 RBBP4 RB1 RAD51 POU2F1 POLR2L POLR2K POLR2J POLR2I POLR2H POLR2G POLR2F POLR2E POLR2D POLR2C POLR2B PHC3 PHC2 PHC1 PCGF2 PAXIP1 NR2E1 NCOR2 NCOR1 NCOA6 NCOA3 NBN MYC MTA3 MTA2 MTA1 MRE11 MOV10 MECOM MBD3 …	PVX_089130,PVX_085905,PVX_122610,PVX_115430,PVX_119685,PVX_085450,PVX_118100,PVX_115375,PVX_124185,PVX_123845,PVX_123565,PVX_123520,PVX_123385,PVX_123195,PVX_123140,PVX_122615,PVX_122235,PVX_122070,PVX_121995,PVX_086055,PVX_111320,PVX_085730,PVX_085555,PVX_085215,PVX_113645,PVX_084385,PVX_084305,PVX_084235,PVX_084190,PVX_114830,PVX_113930,PVX_113650,PVX_118025,PVX_113335,PVX_118595,PVX_118515,PVX…	PPARG,SIN3A,RUVBL1,RAD50,GATAD2A,RBBP7,YY1,WDR5,UBE2I,UBC,UBB,UBA52,TP53,TNRC6C,TNRC6B,TNRC6A,TBP,SUZ12,SUMO2,SUMO1,SNAI2,SNAI1,SALL4,RXRA,RUNX1,RPS27A,RPA3,RPA2,RPA1,RNF2,RING1,REST,RCOR1,RBBP5,RBBP4,RB1,RAD51,POU2F1,POLR2L,POLR2K,POLR2J,POLR2I,POLR2H,POLR2G,POLR2F,POLR2E,POLR2D,POLR2C,POLR2B,PHC3,PHC2,PHC1,PCGF2,PAXIP1,NR2E1,NCOR2,NCOR1,NCOA6,NCOA3,NBN,MYC,MTA3,MTA2,MTA1,MRE11,MOV10,MECOM,MBD3,…	94	139
c1170	UBR4 TMEM30A VAMP8 USH2A WHRN USH1C USH1G TSPAN14 TRPM2 TPGS2 TTLL1 TPGS1 TOM1 TNFRSF1B TMEM63A TMC6 TMBIM1 TARM1 SVIP STOM STK10 STBD1 SNAP25 SNAP23 SLCO4C1 SLC44A2 SLC27A2 SLC2A5 SLC2A3 SLC15A4 SLC11A1 SIRPG SIRPA SIGLEC14 SERPINB6 SCAMP1 RAP2C RAP2B RAP1B RAP1A RAB44 RAB3D RAB37 RAB14 PTPRJ PTPRB PTAFR PLD1 PLAUR PLAU PGRMC1 PDZD7 PCDH15 P2RX1 ORMDL3 OLR1 NRAS NICN1 NBEAL2 MYO15A MYO7A MS4A3 M…	PVX_123045,PVX_088920,PVX_099930,PVX_092670,PVX_100765,PVX_079825,PVX_092615,PVX_099320,PVX_083180,PVX_113725,PVX_099980,PVX_119355,PVX_085980,PVX_003585,PVX_096185,PVX_117045,PVX_115165,PVX_118280,PVX_080450,PVX_097960,PVX_117425,PVX_080650,PVX_122460,PVX_085470,PVX_084580,PVX_092080,PVX_091185,PVX_090865,PVX_124060,PVX_099380,PVX_099350,PVX_094905,PVX_083330,PVX_080140,PVX_080115,PVX_080105,PVX…	UBR4,TMEM30A,VAMP8,USH2A,WHRN,USH1C,USH1G,TSPAN14,TRPM2,TPGS2,TTLL1,TPGS1,TOM1,TNFRSF1B,TMEM63A,TMC6,TMBIM1,TARM1,SVIP,STOM,STK10,STBD1,SNAP25,SNAP23,SLCO4C1,SLC44A2,SLC27A2,SLC2A5,SLC2A3,SLC15A4,SLC11A1,SIRPG,SIRPA,SIGLEC14,SERPINB6,SCAMP1,RAP2C,RAP2B,RAP1B,RAP1A,RAB44,RAB3D,RAB37,RAB14,PTPRJ,PTPRB,PTAFR,PLD1,PLAUR,PLAU,PGRMC1,PDZD7,PCDH15,P2RX1,ORMDL3,OLR1,NRAS,NICN1,NBEAL2,MYO15A,MYO7A,MS4A3,M…	71	142
c1171	PPARG SIN3A PCGF5 PAX6 GATAD2A RBBP7 ZFPM1 YY1 WDR5 UBE2I UBC UBB UBA52 TP53 TNRC6C TNRC6B TNRC6A TBP SUZ12 UBAP2L SNAI2 SNAI1 SCML2 SALL4 RXRA RUNX1 RPS27A RNF2 RING1 REST RCOR1 RBBP5 RBBP4 RARG RARB RARA PRMT1 POLR2L POLR2K POLR2J POLR2I POLR2H POLR2G POLR2F POLR2E POLR2D POLR2C POLR2B PHC3 PHC2 PHC1 PCGF6 PCGF3 PCGF2 PCGF1 PBX1 PAXIP1 NR2E1 NCOR1 NCOA6 NCOA3 MTA3 MTA2 MTA1 MOV10 MECOM MBD3 MAP…	PVX_089130,PVX_122780,PVX_122610,PVX_091230,PVX_123005,PVX_085205,PVX_085450,PVX_118100,PVX_097970,PVX_099415,PVX_001740,PVX_123660,PVX_123565,PVX_122665,PVX_122615,PVX_122470,PVX_122235,PVX_122070,PVX_085745,PVX_085445,PVX_085150,PVX_122185,PVX_115185,PVX_096320,PVX_084975,PVX_084870,PVX_084305,PVX_111520,PVX_114975,PVX_114590,PVX_114295,PVX_113660,PVX_117845,PVX_113335,PVX_118655,PVX_118515,PVX…	PPARG,SIN3A,PCGF5,PAX6,GATAD2A,RBBP7,ZFPM1,YY1,WDR5,UBE2I,UBC,UBB,UBA52,TP53,TNRC6C,TNRC6B,TNRC6A,TBP,SUZ12,UBAP2L,SNAI2,SNAI1,SCML2,SALL4,RXRA,RUNX1,RPS27A,RNF2,RING1,REST,RCOR1,RBBP5,RBBP4,RARG,RARB,RARA,PRMT1,POLR2L,POLR2K,POLR2J,POLR2I,POLR2H,POLR2G,POLR2F,POLR2E,POLR2D,POLR2C,POLR2B,PHC3,PHC2,PHC1,PCGF6,PCGF3,PCGF2,PCGF1,PBX1,PAXIP1,NR2E1,NCOR1,NCOA6,NCOA3,MTA3,MTA2,MTA1,MOV10,MECOM,MBD3,MAP…	106	138
c1172	GNG5 DRD1 VIPR1 VIPR2 VIP USH1C TSHR TSHB TPGS2 TTLL1 TPGS1 TAAR9 TAAR8 TAAR6 TAAR5 TAAR2 TAAR1 SCTR SCT RXFP2 RXFP1 RLN3 RLN2 RAMP3 RAMP2 RAMP1 PTHLH UCN PTH2R PTH2 PTH1R PTH PTGIR PTGER4 PTGER2 PTGDR POMC P2RY11 NPSR1 NPS NICN1 MC5R MC4R MC3R MC1R LRRC49 LHCGR LHB INSL3 IAPP HTR7 HTR6 HTR4 HRH2 GPR176 GPR84 GPR83 GPR45 GPR39 GPR32 GPR27 GPR25 GPR20 GPR150 GPR15 GPHB5 GPHA2 GPBAR1 GNGT2 GNGT1 GN…	PVX_122845,PVX_122340,PVX_086205,PVX_114925,PVX_118510,PVX_117465,PVX_091305,PVX_099390,PVX_099130,PVX_095285,PVX_094545,PVX_100710,PVX_080130,PVX_079835,PVX_097920,PVX_119550,PVX_003935,PVX_002800,PVX_093585,PVX_111155,PVX_086930,PVX_117895,PVX_121897,PVX_000930,PVX_111175,PVX_124015,PVX_092670,PVX_100765,PVX_001725,PVX_091230,PVX_084815,PVX_113780,PVX_083180,PVX_097625,PVX_003775,PVX_082735,PVX…	GNG5,DRD1,VIPR1,VIPR2,VIP,USH1C,TSHR,TSHB,TPGS2,TTLL1,TPGS1,TAAR9,TAAR8,TAAR6,TAAR5,TAAR2,TAAR1,SCTR,SCT,RXFP2,RXFP1,RLN3,RLN2,RAMP3,RAMP2,RAMP1,PTHLH,UCN,PTH2R,PTH2,PTH1R,PTH,PTGIR,PTGER4,PTGER2,PTGDR,POMC,P2RY11,NPSR1,NPS,NICN1,MC5R,MC4R,MC3R,MC1R,LRRC49,LHCGR,LHB,INSL3,IAPP,HTR7,HTR6,HTR4,HRH2,GPR176,GPR84,GPR83,GPR45,GPR39,GPR32,GPR27,GPR25,GPR20,GPR150,GPR15,GPHB5,GPHA2,GPBAR1,GNGT2,GNGT1,GN…	38	124
c1173	PPARG SIN3A PCGF5 GATAD2A RBBP7 YY1 WDR5 UBE2I UBC UBB UBA52 TP53 TNRC6C TNRC6B TNRC6A TBP SUZ12 UBAP2L SNAI2 SNAI1 SCML2 SALL4 RXRA RUNX1 RPS27A RNF2 RING1 REST RCOR1 RBBP5 RBBP4 RARA POLR2L POLR2K POLR2J POLR2I POLR2H POLR2G POLR2F POLR2E POLR2D POLR2C POLR2B PHC3 PHC2 PHC1 PCGF6 PCGF3 PCGF2 PCGF1 PAXIP1 NR2E1 NCOR1 NCOA6 NCOA3 MYC MTA3 MTA2 MTA1 MOV10 MECOM MBD3 MAPK14 MAPK11 MAF1 KMT2D KMT2C …	PVX_089130,PVX_122610,PVX_115430,PVX_085450,PVX_124185,PVX_123660,PVX_123565,PVX_123283,PVX_122665,PVX_122615,PVX_122235,PVX_122105,PVX_122070,PVX_121995,PVX_086055,PVX_111320,PVX_085745,PVX_085555,PVX_085445,PVX_085150,PVX_084975,PVX_084870,PVX_113645,PVX_084305,PVX_084235,PVX_114590,PVX_113660,PVX_118025,PVX_113335,PVX_118515,PVX_118085,PVX_118080,PVX_117245,PVX_117025,PVX_092925,PVX_092920,PVX…	PPARG,SIN3A,PCGF5,GATAD2A,RBBP7,YY1,WDR5,UBE2I,UBC,UBB,UBA52,TP53,TNRC6C,TNRC6B,TNRC6A,TBP,SUZ12,UBAP2L,SNAI2,SNAI1,SCML2,SALL4,RXRA,RUNX1,RPS27A,RNF2,RING1,REST,RCOR1,RBBP5,RBBP4,RARA,POLR2L,POLR2K,POLR2J,POLR2I,POLR2H,POLR2G,POLR2F,POLR2E,POLR2D,POLR2C,POLR2B,PHC3,PHC2,PHC1,PCGF6,PCGF3,PCGF2,PCGF1,PAXIP1,NR2E1,NCOR1,NCOA6,NCOA3,MYC,MTA3,MTA2,MTA1,MOV10,MECOM,MBD3,MAPK14,MAPK11,MAF1,KMT2D,KMT2C,…	81	131
c1174	RAD50 XRCC2 XRCC3 XRCC1 WRN WDR48 UBC UBB UBA52 TP53 TOPBP1 TOP3A TIPIN WDHD1 TIMELESS TCEA1 SLX4 RPS27A RPA3 RPA4 RPA2 RPA1 RMI2 RMI1 RFC5 RFC4 RFC3 RFC2 RFC1 RBBP8 RAD9B RAD9A RAD51C RAD51B RAD51AP1 RAD51 RAD17 RAD1 PRIM2 PRIM1 POLK POLE4 POLE3 POLE2 POLE POLD4 POLD3 POLD2 POLD1 POLA2 POLA1 PCNA PARP1 PALB2 ORC6 ORC5 ORC4 ORC3 ORC2 ORC1 NBN MUS81 MRE11 MNAT1 MCMBP MCM10 MCM9 MCM8 MCM7 MCM6 MCM5…	PVX_089130,PVX_122780,PVX_122610,PVX_123495,PVX_123660,PVX_122665,PVX_122235,PVX_085745,PVX_085445,PVX_085150,PVX_122185,PVX_115185,PVX_084975,PVX_084870,PVX_094750,PVX_114975,PVX_114590,PVX_114295,PVX_113660,PVX_117845,PVX_118515,PVX_117245,PVX_092925,PVX_092920,PVX_098780,PVX_122300,PVX_091980,PVX_089730,PVX_113845,PVX_117970,PVX_099675,PVX_099605,PVX_098830,PVX_095345,PVX_095320,PVX_094945,PVX…	RAD50,XRCC2,XRCC3,XRCC1,WRN,WDR48,UBC,UBB,UBA52,TP53,TOPBP1,TOP3A,TIPIN,WDHD1,TIMELESS,TCEA1,SLX4,RPS27A,RPA3,RPA4,RPA2,RPA1,RMI2,RMI1,RFC5,RFC4,RFC3,RFC2,RFC1,RBBP8,RAD9B,RAD9A,RAD51C,RAD51B,RAD51AP1,RAD51,RAD17,RAD1,PRIM2,PRIM1,POLK,POLE4,POLE3,POLE2,POLE,POLD4,POLD3,POLD2,POLD1,POLA2,POLA1,PCNA,PARP1,PALB2,ORC6,ORC5,ORC4,ORC3,ORC2,ORC1,NBN,MUS81,MRE11,MNAT1,MCMBP,MCM10,MCM9,MCM8,MCM7,MCM6,MCM5…	78	122
c1175	KDM4B RAD50 RBBP7 XRCC6 XRCC5 UIMC1 UBE2V2 UBE2N UBE2I UBC UBB UBA52 TP53BP1 TP53 SUMO2 SUMO1 SF3B1 RXRA RPS27A RPA3 RPA2 RPA1 RNF4 RNF168 RNF8 RIF1 RBX1 RBBP8 RBBP4 PRKDC POLR2L POLR2K POLR2J POLR2I POLR2H POLR2G POLR2F POLR2E POLR2D POLR2C POLR2B PLK1 PIAS4 PAXIP1 NSD2 NBN MRE11 MDC1 KDM4A KAT2B KAT5 JUN HIST3H3 HIST2H2BE HIST2H2AC HIST1H2BO HIST1H2BN HIST1H2BM HIST1H2BL HIST1H2BK HIST1H2BJ HIS…	PVX_086195,PVX_088840,PVX_086005,PVX_089130,PVX_092305,PVX_091780,PVX_091315,PVX_084910,PVX_123005,PVX_122970,PVX_085540,PVX_084855,PVX_084675,PVX_085450,PVX_114870,PVX_114635,PVX_113935,PVX_113800,PVX_113340,PVX_122015,PVX_118180,PVX_118100,PVX_117660,PVX_092765,PVX_091885,PVX_090890,PVX_090105,PVX_087780,PVX_098000,PVX_119485,PVX_119440,PVX_003920,PVX_096305,PVX_001945,PVX_001740,PVX_116820,PVX…	KDM4B,RAD50,RBBP7,XRCC6,XRCC5,UIMC1,UBE2V2,UBE2N,UBE2I,UBC,UBB,UBA52,TP53BP1,TP53,SUMO2,SUMO1,SF3B1,RXRA,RPS27A,RPA3,RPA2,RPA1,RNF4,RNF168,RNF8,RIF1,RBX1,RBBP8,RBBP4,PRKDC,POLR2L,POLR2K,POLR2J,POLR2I,POLR2H,POLR2G,POLR2F,POLR2E,POLR2D,POLR2C,POLR2B,PLK1,PIAS4,PAXIP1,NSD2,NBN,MRE11,MDC1,KDM4A,KAT2B,KAT5,JUN,HIST3H3,HIST2H2BE,HIST2H2AC,HIST1H2BO,HIST1H2BN,HIST1H2BM,HIST1H2BL,HIST1H2BK,HIST1H2BJ,HIS…	76	95
c1176	MORF4L1 SIN3A PHF12 PAX6 GATAD2A RBBP7 YY1 WDR5 UBC UBB UBA52 ZNF217 SUZ12 SUDS3 SINHCAF SIN3B SAP30L SAP30 SAP18 RXRA RPS27A REST RBBP5 RBBP4 RARG RARB RARA POLR2L POLR2K POLR2J POLR2I POLR2H POLR2G POLR2F POLR2E POLR2D POLR2C POLR2B PHF21A PCGF2 PBX1 PAXIP1 NCOR1 NCOA6 NCOA3 MTA2 MBD2 KMT2D KMT2C KDM6A KAT2B KAT2A JUN ING2 HIST3H2A HIST2H2BF HIST2H2BE HIST2H2AC HIST2H2AB HIST1H2BO HIST1H2BN HIS…	PVX_086005,PVX_122610,PVX_121897,PVX_091230,PVX_084910,PVX_123005,PVX_085205,PVX_084675,PVX_113775,PVX_118100,PVX_092040,PVX_000995,PVX_097970,PVX_099415,PVX_001740,PVX_123660,PVX_123283,PVX_122665,PVX_122470,PVX_122235,PVX_085745,PVX_085445,PVX_085150,PVX_084870,PVX_111520,PVX_114590,PVX_113335,PVX_118655,PVX_118515,PVX_118085,PVX_118080,PVX_117245,PVX_092925,PVX_091980,PVX_091600,PVX_092555,PVX…	MORF4L1,SIN3A,PHF12,PAX6,GATAD2A,RBBP7,YY1,WDR5,UBC,UBB,UBA52,ZNF217,SUZ12,SUDS3,SINHCAF,SIN3B,SAP30L,SAP30,SAP18,RXRA,RPS27A,REST,RBBP5,RBBP4,RARG,RARB,RARA,POLR2L,POLR2K,POLR2J,POLR2I,POLR2H,POLR2G,POLR2F,POLR2E,POLR2D,POLR2C,POLR2B,PHF21A,PCGF2,PBX1,PAXIP1,NCOR1,NCOA6,NCOA3,MTA2,MBD2,KMT2D,KMT2C,KDM6A,KAT2B,KAT2A,JUN,ING2,HIST3H2A,HIST2H2BF,HIST2H2BE,HIST2H2AC,HIST2H2AB,HIST1H2BO,HIST1H2BN,HIS…	62	104
c1177	SIN3A RBBP7 ZFPM1 YY1 WDR5 UBC UBB UBA52 TNRC6C TNRC6B TNRC6A THBS1 SUZ12 SIN3B SETD1B SETD1A RXRA RUNX1 RPS27A RBBP5 WDR5B RBBP4 RARG RARB RARA PRMT6 PRMT1 POLR2L POLR2K POLR2J POLR2I POLR2H POLR2G POLR2F POLR2E POLR2D POLR2C POLR2B PCGF2 PAXIP1 PAGR1 NCOR1 NCOA6 NCOA3 MOV10 KMT2E KMT2D KMT2C KMT2B KMT2A KDM6A KAT2B JUN ITGA2B HOXB3 HOXA1 HIST2H2BE HIST2H2AC HIST1H2BO HIST1H2BN HIST1H2BM HIST1H2…	PVX_086195,PVX_086005,PVX_089130,PVX_121897,PVX_124015,PVX_092670,PVX_091230,PVX_084910,PVX_123005,PVX_085205,PVX_084675,PVX_085450,PVX_114870,PVX_113775,PVX_118100,PVX_092040,PVX_090105,PVX_094445,PVX_083105,PVX_087970,PVX_087780,PVX_000995,PVX_097970,PVX_099415,PVX_001740,PVX_110980,PVX_123660,PVX_122665,PVX_122615,PVX_122235,PVX_122070,PVX_122010,PVX_085745,PVX_085555,PVX_085150,PVX_084305,PVX…	SIN3A,RBBP7,ZFPM1,YY1,WDR5,UBC,UBB,UBA52,TNRC6C,TNRC6B,TNRC6A,THBS1,SUZ12,SIN3B,SETD1B,SETD1A,RXRA,RUNX1,RPS27A,RBBP5,WDR5B,RBBP4,RARG,RARB,RARA,PRMT6,PRMT1,POLR2L,POLR2K,POLR2J,POLR2I,POLR2H,POLR2G,POLR2F,POLR2E,POLR2D,POLR2C,POLR2B,PCGF2,PAXIP1,PAGR1,NCOR1,NCOA6,NCOA3,MOV10,KMT2E,KMT2D,KMT2C,KMT2B,KMT2A,KDM6A,KAT2B,JUN,ITGA2B,HOXB3,HOXA1,HIST2H2BE,HIST2H2AC,HIST1H2BO,HIST1H2BN,HIST1H2BM,HIST1H2…	63	94
c1178	SIN3A RBBP7 ZFPM1 WDR5 UBC UBB UBA52 TP53 TNRC6C TNRC6B TNRC6A THBS1 SUZ12 SIN3B SETD1B SETD1A RXRA RUNX1 RPS27A RBX1 RBBP5 RBBP4 PRMT6 PRMT1 POLR2L POLR2K POLR2J POLR2I POLR2H POLR2G POLR2F POLR2E POLR2D POLR2C POLR2B PLK1 NCOR1 NCOA3 MOV10 KMT2E KMT2D KMT2C KMT2B KMT2A KAT2B JUN ITGA2B HIST2H2BE HIST2H2AC HIST1H2BO HIST1H2BN HIST1H2BM HIST1H2BL HIST1H2BK HIST1H2BJ HIST1H2BH HIST1H2BD HIST1H2BB …	PVX_086195,PVX_088840,PVX_086005,PVX_121897,PVX_124015,PVX_092670,PVX_091230,PVX_084910,PVX_123490,PVX_123005,PVX_122970,PVX_085540,PVX_085205,PVX_084675,PVX_085450,PVX_114870,PVX_113800,PVX_113775,PVX_118100,PVX_092960,PVX_092040,PVX_091380,PVX_090105,PVX_094445,PVX_083105,PVX_087970,PVX_087780,PVX_000995,PVX_097970,PVX_099415,PVX_001740,PVX_110980,PVX_122665,PVX_122615,PVX_122235,PVX_122070,PVX…	SIN3A,RBBP7,ZFPM1,WDR5,UBC,UBB,UBA52,TP53,TNRC6C,TNRC6B,TNRC6A,THBS1,SUZ12,SIN3B,SETD1B,SETD1A,RXRA,RUNX1,RPS27A,RBX1,RBBP5,RBBP4,PRMT6,PRMT1,POLR2L,POLR2K,POLR2J,POLR2I,POLR2H,POLR2G,POLR2F,POLR2E,POLR2D,POLR2C,POLR2B,PLK1,NCOR1,NCOA3,MOV10,KMT2E,KMT2D,KMT2C,KMT2B,KMT2A,KAT2B,JUN,ITGA2B,HIST2H2BE,HIST2H2AC,HIST1H2BO,HIST1H2BN,HIST1H2BM,HIST1H2BL,HIST1H2BK,HIST1H2BJ,HIST1H2BH,HIST1H2BD,HIST1H2BB,…	60	85
c1179	LRRC4C NTNG2 NTNG1 LRRC4 GML LY6H LY6E CHID1 PSAP AGR2 LYPD3 VNN2 XPNPEP2 VNN1 ULBP2 THY1 TEX101 TECTB TECTA TBCEL SPRN SPACA4 RTN4RL2 RTN4RL1 RECK RAET1L RAET1G PSCA PRSS21 PRND PLET1 OTOA OTOG OPCML NTM NRN1L NRN1 PCSK5 NEGR1 MSLN MELTF MDGA2 MDGA1 LYPD8 LYPD6B LYPD5 LYPD4 LYPD2 LYPD1 LY6K LY6G6D LY6G6C LY6D LSAMP IZUMO1R IZUMO1 GPLD1 GPIHBP1 GP2 GTPBP1 GCHFR GCH1 FOLR2 FCGR3B CPM CNTN5 CNTN4 C…	PVX_000930,PVX_111175	LRRC4C,NTNG2,NTNG1,LRRC4,GML,LY6H,LY6E,CHID1,PSAP,AGR2,LYPD3,VNN2,XPNPEP2,VNN1,ULBP2,THY1,TEX101,TECTB,TECTA,TBCEL,SPRN,SPACA4,RTN4RL2,RTN4RL1,RECK,RAET1L,RAET1G,PSCA,PRSS21,PRND,PLET1,OTOA,OTOG,OPCML,NTM,NRN1L,NRN1,PCSK5,NEGR1,MSLN,MELTF,MDGA2,MDGA1,LYPD8,LYPD6B,LYPD5,LYPD4,LYPD2,LYPD1,LY6K,LY6G6D,LY6G6C,LY6D,LSAMP,IZUMO1R,IZUMO1,GPLD1,GPIHBP1,GP2,GTPBP1,GCHFR,GCH1,FOLR2,FCGR3B,CPM,CNTN5,CNTN4,C…	2	78
c1180	RBBP7 UBE2N UBE2I UBC UBB UBA52 TINF2 TEX12 TERF2IP TERF2 TERF1 SYNE2 SYNE1 SYCP3 SYCP2 SYCP1 SYCE3 SYCE2 SYCE1 SUN2 SUN1 STAG3 STAG2 STAG1 SMC3 SMC1B SMC1A RXRA RPS27A REC8 RBX1 RBBP4 RAD21 POT1 POLR2L POLR2K POLR2J POLR2I POLR2H POLR2G POLR2F POLR2E POLR2D POLR2C POLR2B PLK1 LMNB1 JUN HSPA2 HIST3H3 HIST2H2BE HIST2H2AC HIST1H2BO HIST1H2BN HIST1H2BM HIST1H2BL HIST1H2BK HIST1H2BJ HIST1H2BH HIST1H2…	PVX_086195,PVX_086005,PVX_122610,PVX_114345,PVX_121897,PVX_124015,PVX_092670,PVX_091230,PVX_100895,PVX_001745,PVX_084910,PVX_123490,PVX_123435,PVX_123005,PVX_085465,PVX_085205,PVX_084675,PVX_085450,PVX_114870,PVX_113775,PVX_118100,PVX_092960,PVX_092040,PVX_091380,PVX_122730,PVX_094915,PVX_094445,PVX_083105,PVX_087970,PVX_000995,PVX_097970,PVX_099415,PVX_001740,PVX_110980,PVX_085665,PVX_123660,PVX…	RBBP7,UBE2N,UBE2I,UBC,UBB,UBA52,TINF2,TEX12,TERF2IP,TERF2,TERF1,SYNE2,SYNE1,SYCP3,SYCP2,SYCP1,SYCE3,SYCE2,SYCE1,SUN2,SUN1,STAG3,STAG2,STAG1,SMC3,SMC1B,SMC1A,RXRA,RPS27A,REC8,RBX1,RBBP4,RAD21,POT1,POLR2L,POLR2K,POLR2J,POLR2I,POLR2H,POLR2G,POLR2F,POLR2E,POLR2D,POLR2C,POLR2B,PLK1,LMNB1,JUN,HSPA2,HIST3H3,HIST2H2BE,HIST2H2AC,HIST1H2BO,HIST1H2BN,HIST1H2BM,HIST1H2BL,HIST1H2BK,HIST1H2BJ,HIST1H2BH,HIST1H2…	57	79
c1181	RBBP7 WDR5 SUZ12 RXRA RBBP5 RBBP4 RARG RARB RARA POLR2L POLR2K POLR2J POLR2I POLR2H POLR2G POLR2F POLR2E POLR2D POLR2C POLR2B PKNOX1 PCGF2 PBX1 PAXIP1 PAGR1 NCOR1 NCOA6 NCOA3 MEIS1 MAFB KMT2D KMT2C KDM6A HOXB3 HOXB2 HOXB1 HOXA3 HOXA1 HIST2H2BE HIST2H2AC HIST1H2BO HIST1H2BN HIST1H2BM HIST1H2BL HIST1H2BK HIST1H2BJ HIST1H2BH HIST1H2BD HIST1H2BB HIST1H2BA HIST1H2AJ HIST1H2AD HIST1H2AC H2BFS H2AFZ H2A…	PVX_086195,PVX_086205,PVX_095285,PVX_100710,PVX_079835,PVX_097920,PVX_093585,PVX_111155,PVX_086005,PVX_114345,PVX_117895,PVX_121897,PVX_124015,PVX_092670,PVX_091230,PVX_084910,PVX_123490,PVX_123435,PVX_123005,PVX_085465,PVX_085205,PVX_084675,PVX_084270,PVX_113775,PVX_118100,PVX_092960,PVX_092040,PVX_091380,PVX_094915,PVX_094445,PVX_083105,PVX_087970,PVX_000995,PVX_097970,PVX_099415,PVX_001740,PVX…	RBBP7,WDR5,SUZ12,RXRA,RBBP5,RBBP4,RARG,RARB,RARA,POLR2L,POLR2K,POLR2J,POLR2I,POLR2H,POLR2G,POLR2F,POLR2E,POLR2D,POLR2C,POLR2B,PKNOX1,PCGF2,PBX1,PAXIP1,PAGR1,NCOR1,NCOA6,NCOA3,MEIS1,MAFB,KMT2D,KMT2C,KDM6A,HOXB3,HOXB2,HOXB1,HOXA3,HOXA1,HIST2H2BE,HIST2H2AC,HIST1H2BO,HIST1H2BN,HIST1H2BM,HIST1H2BL,HIST1H2BK,HIST1H2BJ,HIST1H2BH,HIST1H2BD,HIST1H2BB,HIST1H2BA,HIST1H2AJ,HIST1H2AD,HIST1H2AC,H2BFS,H2AFZ,H2A…	41	67
c1182	SLC3A1 PRODH2 PREPL PPIB SERPINH1 PLOD2 PLOD3 PLOD1 PCOLCE TLL2 P4HB P4HA3 P4HA2 P4HA1 P3H3 P3H2 P3H1 MARCO SCGB3A2 TLL1 IBSP FKBP2 ERO1B CRTAP COLGALT2 COLGALT1 COL28A1 COL9A3 COL9A2 COL9A1 COL8A2 COL8A1 COL7A1 COL6A6 COL6A5 COL6A3 COL6A2 COL6A1 COL5A3 COL5A2 COL5A1 COL4A6 COL4A5 COL4A4 COL4A3 COL4A2 COL4A1 COL3A1 COL2A1 COL27A1 PCOLCE2 COL26A1 COL25A1 COL24A1 COL23A1 COL22A1 COL21A1 COL20A1 COL…	PVX_086080,PVX_117900,PVX_000930,PVX_111175	SLC3A1,PRODH2,PREPL,PPIB,SERPINH1,PLOD2,PLOD3,PLOD1,PCOLCE,TLL2,P4HB,P4HA3,P4HA2,P4HA1,P3H3,P3H2,P3H1,MARCO,SCGB3A2,TLL1,IBSP,FKBP2,ERO1B,CRTAP,COLGALT2,COLGALT1,COL28A1,COL9A3,COL9A2,COL9A1,COL8A2,COL8A1,COL7A1,COL6A6,COL6A5,COL6A3,COL6A2,COL6A1,COL5A3,COL5A2,COL5A1,COL4A6,COL4A5,COL4A4,COL4A3,COL4A2,COL4A1,COL3A1,COL2A1,COL27A1,PCOLCE2,COL26A1,COL25A1,COL24A1,COL23A1,COL22A1,COL21A1,COL20A1,COL…	4	77
c1183	TBC1D17 RABGGTB RABGGTA RAB44 RAB9B RAB9A RAB8B RAB8A RAB7B RAB7A RAB6B RAB6A RAB5C RAB5B RAB5A RAB4B RAB4A RAB43 RAB42 RAB41 RAB40C RAB40B RAB40A RAB39B RAB3D RAB3C RAB3B RAB3A RAB39A RAB38 RAB37 RAB36 RAB35 RAB34 RAB33B RAB33A RAB32 RAB31 RIN3 RAB30 RAB29 RAB2B RAB2A RAB27B RAB27A RAB26 RAB25 RAB24 RAB23 RAB22A RAB21 RAB20 RAB19 RAB1B RAB1A RAB18 RAB17 RAB15 RAB14 RAB13 ST5 RAB12 RAB11FIP2 RAB1…	PVX_117825,PVX_100765,PVX_080370,PVX_079820,PVX_079825,PVX_096175,PVX_113725,PVX_118500,PVX_101265	TBC1D17,RABGGTB,RABGGTA,RAB44,RAB9B,RAB9A,RAB8B,RAB8A,RAB7B,RAB7A,RAB6B,RAB6A,RAB5C,RAB5B,RAB5A,RAB4B,RAB4A,RAB43,RAB42,RAB41,RAB40C,RAB40B,RAB40A,RAB39B,RAB3D,RAB3C,RAB3B,RAB3A,RAB39A,RAB38,RAB37,RAB36,RAB35,RAB34,RAB33B,RAB33A,RAB32,RAB31,RIN3,RAB30,RAB29,RAB2B,RAB2A,RAB27B,RAB27A,RAB26,RAB25,RAB24,RAB23,RAB22A,RAB21,RAB20,RAB19,RAB1B,RAB1A,RAB18,RAB17,RAB15,RAB14,RAB13,ST5,RAB12,RAB11FIP2,RAB1…	9	89
c1184	TRIM68 VCAM1 TRIM62 TRIM48 TRIM46 TRIM45 TRIM38 TRIM35 TRIM31 TRIM29 TRIM26 TRIM25 TRIM22 TRIM17 TRIM14 TRIM10 TRIM8 TRIM6 TRIM5 TRIM3 TRIM2 STAT2 XAF1 SP100 SAMHD1 RSAD2 RNASEL PTAFR PML OASL OAS3 OAS2 OAS1 NCAM1 MX2 MX1 MT2A ISG20 ISG15 IRF9 IRF8 IRF7 IRF6 IRF5 IRF4 IRF3 IRF2 IRF1 IP6K2 IFITM3 IFITM2 IFITM1 IFIT3 IFIT2 IFIT1 IFI44L IFI6 IFI44 IFI35 IFI30 IFI27 ICAM1 HLA-G HLA-F HLA-E HLA-DRB5 H…	PVX_117825,PVX_080370,PVX_079820,PVX_096175	TRIM68,VCAM1,TRIM62,TRIM48,TRIM46,TRIM45,TRIM38,TRIM35,TRIM31,TRIM29,TRIM26,TRIM25,TRIM22,TRIM17,TRIM14,TRIM10,TRIM8,TRIM6,TRIM5,TRIM3,TRIM2,STAT2,XAF1,SP100,SAMHD1,RSAD2,RNASEL,PTAFR,PML,OASL,OAS3,OAS2,OAS1,NCAM1,MX2,MX1,MT2A,ISG20,ISG15,IRF9,IRF8,IRF7,IRF6,IRF5,IRF4,IRF3,IRF2,IRF1,IP6K2,IFITM3,IFITM2,IFITM1,IFIT3,IFIT2,IFIT1,IFI44L,IFI6,IFI44,IFI35,IFI30,IFI27,ICAM1,HLA-G,HLA-F,HLA-E,HLA-DRB5,H…	4	93
c1185	SPARC VWF VTI1B VEGFD VEGFC VEGFB VEGFA TOR4A TMSB4X TIMP1 THBS1 TGFB3 TGFB2 TEX264 SRGN SERPING1 SERPINF2 SERPINE1 SERPINA1 SCCPDH QSOX1 PROS1 PPBP PLG PF4 PDGFB PCYOX1L ORMDL1 ORM2 ORMDL2 ORM1 OLA1 NHLRC2 MMRN1 MERTK MAGED2 LTBP3 LEFTY2 KNG1 KLK13 ISLR PAPPA2 KLK1 IGFBP2 IGF2 IGFBP6 IGF1 HRG HGF GZMH GTPBP2 GAS6 FN1 FGG HABP2 FGL1 FGB FGA FERMT3 FAM49B F13B F5 F13A1 F8 EGF CLU CILP CFD ASPN APP…	PVX_100560,PVX_115335,PVX_086080,PVX_117900,PVX_000930,PVX_111175,PVX_100765	SPARC,VWF,VTI1B,VEGFD,VEGFC,VEGFB,VEGFA,TOR4A,TMSB4X,TIMP1,THBS1,TGFB3,TGFB2,TEX264,SRGN,SERPING1,SERPINF2,SERPINE1,SERPINA1,SCCPDH,QSOX1,PROS1,PPBP,PLG,PF4,PDGFB,PCYOX1L,ORMDL1,ORM2,ORMDL2,ORM1,OLA1,NHLRC2,MMRN1,MERTK,MAGED2,LTBP3,LEFTY2,KNG1,KLK13,ISLR,PAPPA2,KLK1,IGFBP2,IGF2,IGFBP6,IGF1,HRG,HGF,GZMH,GTPBP2,GAS6,FN1,FGG,HABP2,FGL1,FGB,FGA,FERMT3,FAM49B,F13B,F5,F13A1,F8,EGF,CLU,CILP,CFD,ASPN,APP…	7	78
c1186	YKT6 USO1 TRAPPC9 TRAPPC6B TRAPPC6A TRAPPC5 TRAPPC4 TRAPPC3 TRAPPC2L TRAPPC2 TRAPPC3L TRAPPC10 TRAPPC2B TRAPPC1 TMED10 TMED4 TMED2 TMED1 TGFA TFG STX5 STX17 SERPINA1 SEC31A SEC24D SEC24C SEC24B SEC24A SEC23IP SEC23B SEC23A SEC22C SEC22B SEC22A SEC16B SEC16A SEC13 SCFD1 SCAP SAR1B RGN RAB1B RAB1A TBC1D20 RUSC2 PREB PPP6R3 PPP6R1 NSF NAPG NAPB NAPA MIA2 MCFD2 LMAN2L LMAN2 LMAN1L LMAN1 IDNK GRIA1 SH…	PVX_117825,PVX_100765,PVX_080370,PVX_079820,PVX_079825,PVX_096175,PVX_118500	YKT6,USO1,TRAPPC9,TRAPPC6B,TRAPPC6A,TRAPPC5,TRAPPC4,TRAPPC3,TRAPPC2L,TRAPPC2,TRAPPC3L,TRAPPC10,TRAPPC2B,TRAPPC1,TMED10,TMED4,TMED2,TMED1,TGFA,TFG,STX5,STX17,SERPINA1,SEC31A,SEC24D,SEC24C,SEC24B,SEC24A,SEC23IP,SEC23B,SEC23A,SEC22C,SEC22B,SEC22A,SEC16B,SEC16A,SEC13,SCFD1,SCAP,SAR1B,RGN,RAB1B,RAB1A,TBC1D20,RUSC2,PREB,PPP6R3,PPP6R1,NSF,NAPG,NAPB,NAPA,MIA2,MCFD2,LMAN2L,LMAN2,LMAN1L,LMAN1,IDNK,GRIA1,SH…	7	78
c1187	YWHAB ZC3HAV1 VWF VCL TRIM24 TRAK1 TLN1 TENT4A SRC SND1 RASGRP3 RAP1B RAP1A RAF1 WDR83 QKI RBPMS PEBP1 PAQR3 PAPSS1 NRAS RASGRP4 RASGEF1A MPRIP MARK3 MAPK3 MAPK1 MAP2K2 MAP2K1 LMNA KSR2 KSR1 KRAS KIAA1549 KDM7A JAK2 ITGB3 ITGA2B IQGAP1 IL17RD HRAS GPATCH1 FXR1 FN1 FGG FGL1 FGB FGA FAM131B FAM114A2 ESRP1 CSK CNKSR2 CNKSR1 CLCN6 BRAP BRAF BCL2L11 ATG7 ARRB2 ARRB1 ARAF PVX_086205 APBB1IP AP3B1 AKAP9…	PVX_086205,PVX_117895,PVX_086080,PVX_117900,PVX_000930,PVX_111175,PVX_124015,PVX_117825,PVX_092670,PVX_100765,PVX_080370,PVX_079820,PVX_096175,PVX_091230,PVX_117410	YWHAB,ZC3HAV1,VWF,VCL,TRIM24,TRAK1,TLN1,TENT4A,SRC,SND1,RASGRP3,RAP1B,RAP1A,RAF1,WDR83,QKI,RBPMS,PEBP1,PAQR3,PAPSS1,NRAS,RASGRP4,RASGEF1A,MPRIP,MARK3,MAPK3,MAPK1,MAP2K2,MAP2K1,LMNA,KSR2,KSR1,KRAS,KIAA1549,KDM7A,JAK2,ITGB3,ITGA2B,IQGAP1,IL17RD,HRAS,GPATCH1,FXR1,FN1,FGG,FGL1,FGB,FGA,FAM131B,FAM114A2,ESRP1,CSK,CNKSR2,CNKSR1,CLCN6,BRAP,BRAF,BCL2L11,ATG7,ARRB2,ARRB1,ARAF,APBB1IP,AP3B1,AKAP9,AGTRAP,AGK…	15	68
c1188	MUCL1 ST6GALNAC2 MUC21 MUC7 MUC6 MUC5B MUC5AC MUC4 MUC3A MUC20 MUC17 MUC16 MUC15 MUC13 MUC12 MUC1 GCNT7 GCNT3 GCNT1 GALNTL6 GALNTL5 GALNT18 GALNT17 GALNT16 GALNT15 GALNT14 GALNT12 GALNT11 GALNT10 GALNT9 GALNT8 GALNT7 GALNT6 GALNT5 GALNT4 GALNT3 CLEC10A C1GALT1C1 C1GALT1 B3GNTL1 B3GNT9 B3GNT8 B3GNT6 A4GNT	NA	MUCL1,ST6GALNAC2,MUC21,MUC7,MUC6,MUC5B,MUC5AC,MUC4,MUC3A,MUC20,MUC17,MUC16,MUC15,MUC13,MUC12,MUC1,GCNT7,GCNT3,GCNT1,GALNTL6,GALNTL5,GALNT18,GALNT17,GALNT16,GALNT15,GALNT14,GALNT12,GALNT11,GALNT10,GALNT9,GALNT8,GALNT7,GALNT6,GALNT5,GALNT4,GALNT3,CLEC10A,C1GALT1C1,C1GALT1,B3GNTL1,B3GNT9,B3GNT8,B3GNT6,A4GNT	0	44
c1189	OSBP2 VAPA CHID1 PSAP ATP8B2 TMEM30A ATP8A2 VNN1 VAMP8 TOM1 TMEM179B SYNGR1 SYNPR SURF4 SURF2 STOM SNAP29 TSNARE1 SLCO4C1 RAP1B RAB44 RAB5C RAB3D RAB37 PSEN1 PRCP PIGR NFAM1 NDUFC2 NCSTN MGST1 MANBA MAGT1 LRMP LPCAT1 LAMTOR1 LAMP2 LAMP1 HEG1 GLIPR1 GAA FPR1 ERGIC1 DNAJC13 DNAJC5 DDOST CPNE3 CPNE1 CMTM7 CMTM8 CMTM6 CEACAM8 CEACAM6 CD68 CD63 C3AR1 BST2 BRI3 B4GALT1 ATP11B ATP8A1 ATP6V0C ASIC5 ASIC3…	PVX_100765	OSBP2,VAPA,CHID1,PSAP,ATP8B2,TMEM30A,ATP8A2,VNN1,VAMP8,TOM1,TMEM179B,SYNGR1,SYNPR,SURF4,SURF2,STOM,SNAP29,TSNARE1,SLCO4C1,RAP1B,RAB44,RAB5C,RAB3D,RAB37,PSEN1,PRCP,PIGR,NFAM1,NDUFC2,NCSTN,MGST1,MANBA,MAGT1,LRMP,LPCAT1,LAMTOR1,LAMP2,LAMP1,HEG1,GLIPR1,GAA,FPR1,ERGIC1,DNAJC13,DNAJC5,DDOST,CPNE3,CPNE1,CMTM7,CMTM8,CMTM6,CEACAM8,CEACAM6,CD68,CD63,C3AR1,BST2,BRI3,B4GALT1,ATP11B,ATP8A1,ATP6V0C,ASIC5,ASIC3…	1	69
c1190	RUVBL1 HIST2H3PS2 TRIM33 TNPO1 SPIN1 SPINDOC PYGO1 SETDB1 ZMYND11 MPHOSPH8 KAT6A IPO4 HIST4H4 HIST3H3 HIST3H2A HIST2H4B HIST2H4A HIST2H3D HIST2H3C HIST2H3A HIST1H4L HIST1H4K HIST1H4J HIST1H4I HIST1H4H HIST1H4F HIST1H4E HIST1H4D HIST1H4C HIST1H4B HIST1H4A HIST1H3J HIST1H3I HIST1H3H HIST1H3G HIST1H3F HIST1H3E HIST1H3D HIST1H3C HIST1H3B HIST1H3A HIST1H2BK HIST1H2BJ HIST1H2BI HIST1H2BG HIST1H2BF HIST…	PVX_122610,PVX_122665,PVX_118515,PVX_091115,PVX_000725,PVX_003915,PVX_096355	RUVBL1,HIST2H3PS2,TRIM33,TNPO1,SPIN1,SPINDOC,PYGO1,SETDB1,ZMYND11,MPHOSPH8,KAT6A,IPO4,HIST4H4,HIST3H3,HIST3H2A,HIST2H4B,HIST2H4A,HIST2H3D,HIST2H3C,HIST2H3A,HIST1H4L,HIST1H4K,HIST1H4J,HIST1H4I,HIST1H4H,HIST1H4F,HIST1H4E,HIST1H4D,HIST1H4C,HIST1H4B,HIST1H4A,HIST1H3J,HIST1H3I,HIST1H3H,HIST1H3G,HIST1H3F,HIST1H3E,HIST1H3D,HIST1H3C,HIST1H3B,HIST1H3A,HIST1H2BK,HIST1H2BJ,HIST1H2BI,HIST1H2BG,HIST1H2BF,HIST…	7	71
c1191	UBE2D2 MBD3L3 PECR SCP2 PIPOX UBE2D3 UBE2D1 TYSND1 SLC27A2 SLC27A5 TECR PEX2 PEX14 PEX13 PEX12 PEX10 PAOX NUDT19 NUDT7 NOS2 MPV17 LONP2 IDH1 IDE HSD17B4 HMGCL HAO2 HAO1 HACL1 HACD4 HACD3 HACD2 HACD1 GSTK1 GNPAT ERMAP EPHX2 ELOVL4 TENT5A IMPG1 EHHADH ECH1 DHRS4 DECR2 DDO DAO CROT CRAT CAT BAAT AMACR AGXT ACOX3 ACOX2 ACOX1 ACOT8 ACOT7 ACOT4 SCD5 ACOT2 ACOT1 PVX_113465 PVX_082440	PVX_113465,PVX_082440	UBE2D2,MBD3L3,PECR,SCP2,PIPOX,UBE2D3,UBE2D1,TYSND1,SLC27A2,SLC27A5,TECR,PEX2,PEX14,PEX13,PEX12,PEX10,PAOX,NUDT19,NUDT7,NOS2,MPV17,LONP2,IDH1,IDE,HSD17B4,HMGCL,HAO2,HAO1,HACL1,HACD4,HACD3,HACD2,HACD1,GSTK1,GNPAT,ERMAP,EPHX2,ELOVL4,TENT5A,IMPG1,EHHADH,ECH1,DHRS4,DECR2,DDO,DAO,CROT,CRAT,CAT,BAAT,AMACR,AGXT,ACOX3,ACOX2,ACOX1,ACOT8,ACOT7,ACOT4,SCD5,ACOT2,ACOT1	2	61
c1192	RUVBL1 TRIM33 TP53BP1 SPIN1 MPHOSPH8 L3MBTL1 KMT5A IPO4 HIST4H4 HIST3H3 HIST3H2A HIST2H4B HIST2H4A HIST2H3D HIST2H3C HIST2H3A HIST2H2BE HIST2H2AA3 HIST1H4L HIST1H4K HIST1H4J HIST1H4I HIST1H4H HIST1H4F HIST1H4E HIST1H4D HIST1H4C HIST1H4B HIST1H4A HIST1H3J HIST1H3I HIST1H3H HIST1H3G HIST1H3F HIST1H3E HIST1H3D HIST1H3C HIST1H3B HIST1H3A HIST1H2BK HIST1H2BJ HIST1H2BI HIST1H2BG HIST1H2BF HIST1H2BE HIS…	PVX_118515,PVX_091115	RUVBL1,TRIM33,TP53BP1,SPIN1,MPHOSPH8,L3MBTL1,KMT5A,IPO4,HIST4H4,HIST3H3,HIST3H2A,HIST2H4B,HIST2H4A,HIST2H3D,HIST2H3C,HIST2H3A,HIST2H2BE,HIST2H2AA3,HIST1H4L,HIST1H4K,HIST1H4J,HIST1H4I,HIST1H4H,HIST1H4F,HIST1H4E,HIST1H4D,HIST1H4C,HIST1H4B,HIST1H4A,HIST1H3J,HIST1H3I,HIST1H3H,HIST1H3G,HIST1H3F,HIST1H3E,HIST1H3D,HIST1H3C,HIST1H3B,HIST1H3A,HIST1H2BK,HIST1H2BJ,HIST1H2BI,HIST1H2BG,HIST1H2BF,HIST1H2BE,HIS…	2	67
c1193	WIPF2 WIPF3 WIPF1 WASL WASF3 WASF2 WASF1 WAS VAV3 VAV2 VAV1 SYK USP6NL SOCS7 SHB RAC1 PTK2 PIR NCKIPSD NCKAP1L NCKAP1 NCK1 MYO1C MYO10 MYO9B MYO5A MYH9 MYH2 KDR ITSN1 IGLL5 FCHSD2 FCGR3A FCGR2A FCGR1A EPS8 ELMO3 ELMO2 ELMO1 DOCK3 DOCK1 DIAPH3 CYFIP1 CRK CDC42 CD3G BRK1 BCAR1 BAIAP2 ARPC5 ARPC4-TTLL3 ARPC5L ARPC4 ARPC3 ARPC2 ARPC1B ARPC1A ACTR2 ACTR3C ACTR3B ACTR3 CORO1A ACTG1 ACTB ABL2 ABI2 ABI1	NA	WIPF2,WIPF3,WIPF1,WASL,WASF3,WASF2,WASF1,WAS,VAV3,VAV2,VAV1,SYK,USP6NL,SOCS7,SHB,RAC1,PTK2,PIR,NCKIPSD,NCKAP1L,NCKAP1,NCK1,MYO1C,MYO10,MYO9B,MYO5A,MYH9,MYH2,KDR,ITSN1,IGLL5,FCHSD2,FCGR3A,FCGR2A,FCGR1A,EPS8,ELMO3,ELMO2,ELMO1,DOCK3,DOCK1,DIAPH3,CYFIP1,CRK,CDC42,CD3G,BRK1,BCAR1,BAIAP2,ARPC5,ARPC4-TTLL3,ARPC5L,ARPC4,ARPC3,ARPC2,ARPC1B,ARPC1A,ACTR2,ACTR3C,ACTR3B,ACTR3,CORO1A,ACTG1,ACTB,ABL2,ABI2,ABI1	0	67
c1194	YKT6 VTI1A VPS54 VPS53 VPS52 VPS51 VAMP4 VAMP3 TMF1 TGOLN2 SYS1 STX8 STX7 STX6 STX5 STX16 STX12 STX10 STX3 SNAP47 RIC1 RHOBTB3 RGP1 RABEPK RAB9B RAB9A RAB6B RAB6A RAB43 PLIN3 NSF NAPG NAPB NAPA MAN2A2 GOSR2 GOSR1 GOLIM4 GOLGA5 GOLGA4 GOLGA1 GCC2 GCC1 COG8 COG7 COG6 COG5 COG4 COG3 COG2 ARL1 PVX_101105 ARFRP1 PVX_117825 PVX_100765 PVX_080370 PVX_079820 PVX_079825 PVX_096175	PVX_101105,PVX_117825,PVX_100765,PVX_080370,PVX_079820,PVX_079825,PVX_096175	YKT6,VTI1A,VPS54,VPS53,VPS52,VPS51,VAMP4,VAMP3,TMF1,TGOLN2,SYS1,STX8,STX7,STX6,STX5,STX16,STX12,STX10,STX3,SNAP47,RIC1,RHOBTB3,RGP1,RABEPK,RAB9B,RAB9A,RAB6B,RAB6A,RAB43,PLIN3,NSF,NAPG,NAPB,NAPA,MAN2A2,GOSR2,GOSR1,GOLIM4,GOLGA5,GOLGA4,GOLGA1,GCC2,GCC1,COG8,COG7,COG6,COG5,COG4,COG3,COG2,ARL1,ARFRP1	7	52
c1195	TPGS2 TTLL1 TPGS1 NICN1 LRRC49 PVX_122845 PVX_122340 PVX_086205 PVX_114925 PVX_118510 PVX_117465 PVX_091305 PVX_099390 PVX_099130 PVX_095285 PVX_094545 PVX_100710 PVX_080130 PVX_079835 PVX_097920 PVX_119550 PVX_003935 PVX_002800 PVX_093585 PVX_111155 PVX_086930 PVX_117895	PVX_122845,PVX_122340,PVX_086205,PVX_114925,PVX_118510,PVX_117465,PVX_091305,PVX_099390,PVX_099130,PVX_095285,PVX_094545,PVX_100710,PVX_080130,PVX_079835,PVX_097920,PVX_119550,PVX_003935,PVX_002800,PVX_093585,PVX_111155,PVX_086930,PVX_117895	TPGS2,TTLL1,TPGS1,NICN1,LRRC49	22	5
c1196	WNT16 WNT9B WNT9A WNT8B WNT8A WNT7B WNT7A WNT6 WNT5B WNT5A WNT4 WNT3A WNT3 WNT2B WNT2 WNT11 WNT10B WNT10A WNT1 WLS WIF1 TMED5 SOST SFRP5 SFRP4 SFRP2 SFRP1 RYK PORCN LRP6 SERPINF1 LRP5 KREMEN2 FZD10 FZD9 FZD8 FZD7 FZD6 FZD5 FZD3 FZD2 FZD1 DKK4 DKK2 DKK1 DAAM1 CTHRC1	NA	WNT16,WNT9B,WNT9A,WNT8B,WNT8A,WNT7B,WNT7A,WNT6,WNT5B,WNT5A,WNT4,WNT3A,WNT3,WNT2B,WNT2,WNT11,WNT10B,WNT10A,WNT1,WLS,WIF1,TMED5,SOST,SFRP5,SFRP4,SFRP2,SFRP1,RYK,PORCN,LRP6,SERPINF1,LRP5,KREMEN2,FZD10,FZD9,FZD8,FZD7,FZD6,FZD5,FZD3,FZD2,FZD1,DKK4,DKK2,DKK1,DAAM1,CTHRC1	0	47
c1197	UROD UROS PPOX HMBS FXYD4 FECH CPOX ATP1B1 ATP1B3 FXYD7 FXYD6-FXYD2 FXYD3 FXYD1 ATP1B2 ATP1A4 ATP1A3 ATP1A2 ATP1A1 ALAD PVX_113540 PVX_123265 PVX_123860 PVX_092725 PVX_111315 PVX_084225 PVX_091260 PVX_096130 PVX_003675 PVX_003575	PVX_113540,PVX_123265,PVX_123860,PVX_092725,PVX_111315,PVX_084225,PVX_091260,PVX_096130,PVX_003675,PVX_003575	UROD,UROS,PPOX,HMBS,FXYD4,FECH,CPOX,ATP1B1,ATP1B3,FXYD7,FXYD6-FXYD2,FXYD3,FXYD1,ATP1B2,ATP1A4,ATP1A3,ATP1A2,ATP1A1,ALAD	10	19
c1198	WDR35 WDR60 WDR34 WDR19 TTC30B TTC30A TTC26 TTC21B TRAF3IP1 TCTEX1D2 TCTEX1D1 TCTE3 KIFAP3 KIF3C KIF3B KIF3A KIF17 IFT172 IFT88 IFT81 IFT80 IFT74 IFT57 IFT52 IFT46 IFT43 IFT27 IFT22 IFT20 IFT140 IFT122 TRIP11 HSPB11 FHL5 DYNLRB2 DYNLRB1 DYNLL2 DYNC2LI1 DYNC2H1 NEK1 CLUAP1 ARL13B ALPP PVX_079825	PVX_079825	WDR35,WDR60,WDR34,WDR19,TTC30B,TTC30A,TTC26,TTC21B,TRAF3IP1,TCTEX1D2,TCTEX1D1,TCTE3,KIFAP3,KIF3C,KIF3B,KIF3A,KIF17,IFT172,IFT88,IFT81,IFT80,IFT74,IFT57,IFT52,IFT46,IFT43,IFT27,IFT22,IFT20,IFT140,IFT122,TRIP11,HSPB11,FHL5,DYNLRB2,DYNLRB1,DYNLL2,DYNC2LI1,DYNC2H1,NEK1,CLUAP1,ARL13B,ALPP	1	43
c1199	STAT3 SRC SOS1 SHC1 RHOA PTPN11 PTPN6 PIK3R3 PIK3R2 PIK3R1 PIK3CD PIK3CB PIK3CA NRAS MAPK3 MAPK1 LYN LCK KRAS JAK3 JAK2 JAK1 IRS2 IRS1 INPPL1 INPP5D IL2RG IL2 IL15RA IL2RB IL15 IL7 IL2RA IL5 IL5RA IL3RA IL3 IKZF3 HRAS GRB2 GAB2 FYN EGFR CSF2RB CSF2RA CSF2 CBL AKT1 PVX_117825 PVX_100765 PVX_080370 PVX_079820 PVX_096175 PVX_084815 PVX_113780 PVX_083180 PVX_097625 PVX_003775 PVX_082735	PVX_117825,PVX_100765,PVX_080370,PVX_079820,PVX_096175,PVX_084815,PVX_113780,PVX_083180,PVX_097625,PVX_003775,PVX_082735	STAT3,SRC,SOS1,SHC1,RHOA,PTPN11,PTPN6,PIK3R3,PIK3R2,PIK3R1,PIK3CD,PIK3CB,PIK3CA,NRAS,MAPK3,MAPK1,LYN,LCK,KRAS,JAK3,JAK2,JAK1,IRS2,IRS1,INPPL1,INPP5D,IL2RG,IL2,IL15RA,IL2RB,IL15,IL7,IL2RA,IL5,IL5RA,IL3RA,IL3,IKZF3,HRAS,GRB2,GAB2,FYN,EGFR,CSF2RB,CSF2RA,CSF2,CBL,AKT1	11	48
c1200	UTRN SRC RAPSN PXN PTK2 PRNP PAK5 PAK4 PAK3 PAK2 PAK1 NTN4 NID1 NID2 PMP22 MMP19 MMP15 MMP14 MMP12 LAMC3 LAMC2 TMPRSS6 LAMC1 LAMB3 LAMB2 LAMB1 LAMA5 LAMA4 LAMA3 LAMA2 LAMA1 ITGB4 ITGB1 ITGA3 ITGA2 ITGA7 ITGA1 HSPG2 GIT2 DMD DAG1 CTTN CHRNB1 CHRNA1 CHRM1 ARHGEF7 ARHGEF6 AGRN PVX_086080 PVX_117900 ACTA1	PVX_086080,PVX_117900	UTRN,SRC,RAPSN,PXN,PTK2,PRNP,PAK5,PAK4,PAK3,PAK2,PAK1,NTN4,NID1,NID2,PMP22,MMP19,MMP15,MMP14,MMP12,LAMC3,LAMC2,TMPRSS6,LAMC1,LAMB3,LAMB2,LAMB1,LAMA5,LAMA4,LAMA3,LAMA2,LAMA1,ITGB4,ITGB1,ITGA3,ITGA2,ITGA7,ITGA1,HSPG2,GIT2,DMD,DAG1,CTTN,CHRNB1,CHRNA1,CHRM1,ARHGEF7,ARHGEF6,AGRN,ACTA1	2	49
c1201	TUBB6 VBP1 TUBB8 TUBB4B TUBB4A TUBB2B TUBB2A TUBB1 TUBAL3 TUBA8 TUBA4A TUBB3 TUBA3E TUBA3C TUBA1C TUBA1B TUBA1A TTL TCP1 USP11 TBCE TBCD TBCC TBCB TBCA STMN4 PFDN6 PFDN5 PFDN4 PFDN2 PFDN1 PDCD5 KIF13A FKBP9 FAM111A CCT8 PDCL3 CCT7 CCT8L2 CCT6B CCT6A CCT5 CCT4 CCT3 CCT2 CAMSAP1 ARL2 ARFGEF2 ACTB	NA	TUBB6,VBP1,TUBB8,TUBB4B,TUBB4A,TUBB2B,TUBB2A,TUBB1,TUBAL3,TUBA8,TUBA4A,TUBB3,TUBA3E,TUBA3C,TUBA1C,TUBA1B,TUBA1A,TTL,TCP1,USP11,TBCE,TBCD,TBCC,TBCB,TBCA,STMN4,PFDN6,PFDN5,PFDN4,PFDN2,PFDN1,PDCD5,KIF13A,FKBP9,FAM111A,CCT8,PDCL3,CCT7,CCT8L2,CCT6B,CCT6A,CCT5,CCT4,CCT3,CCT2,CAMSAP1,ARL2,ARFGEF2,ACTB	0	49
c1202	SKP1 TFDP1 SKP2 RBL2 TFDP2 RBL1 RBBP4 RB1 PCNA MYBL2 LIN54 MYBL1 LIN9 LIN52 LIN37 HDAC1 FOXM1 E2F5 TFDP3 E2F4 E2F3 E2F2 E2F1 DYRK1A CUL1 CKS1B CDKN2A CDKN1C CDKN1B CDKN1A CDK4 CDK2 CDK6 CDK1 CDC6 CDC25A CCNE2 CCNE1 CCND3 CCND2 CCND1 CCNB2 CCNB1 CCNA2 CCNA1 ABL1 PVX_085150 PVX_114590 PVX_113660 PVX_118515 PVX_117245 PVX_092920 PVX_098780 PVX_091980 PVX_098830 PVX_095320 PVX_094945 PVX_083055 PVX_0…	PVX_085150,PVX_114590,PVX_113660,PVX_118515,PVX_117245,PVX_092920,PVX_098780,PVX_091980,PVX_098830,PVX_095320,PVX_094945,PVX_083055,PVX_080135,PVX_081305,PVX_099465	SKP1,TFDP1,SKP2,RBL2,TFDP2,RBL1,RBBP4,RB1,PCNA,MYBL2,LIN54,MYBL1,LIN9,LIN52,LIN37,HDAC1,FOXM1,E2F5,TFDP3,E2F4,E2F3,E2F2,E2F1,DYRK1A,CUL1,CKS1B,CDKN2A,CDKN1C,CDKN1B,CDKN1A,CDK4,CDK2,CDK6,CDK1,CDC6,CDC25A,CCNE2,CCNE1,CCND3,CCND2,CCND1,CCNB2,CCNB1,CCNA2,CCNA1,ABL1	15	46
c1203	SULT2A1 NCOA2 APOA1 UGT1A9 TXNRD1 TNFRSF21 TRIB3 TGS1 TBL1XR1 TBL1X SMARCD3 SLC27A1 RXRA SRA1 RGL1 PPARGC1A PPARA PLIN2 PEX11A NRIP1 NR1H3 NCOR2 NCOA6 NCOA1 MED1 ME1 LPL HSD17B4 HELZ2 G0S2 GRHL1 FHL2 FADS1 FABP1 EHHADH CREBBP CPT2 CPT1A CITED2 CHD9 CARM1 APOA2 ANKRD1 ACSL1 ACOX1 ACADM ABCB4 ABCA1 PVX_090140 PVX_092410 PVX_082515	PVX_090140,PVX_092410,PVX_082515	SULT2A1,NCOA2,APOA1,UGT1A9,TXNRD1,TNFRSF21,TRIB3,TGS1,TBL1XR1,TBL1X,SMARCD3,SLC27A1,RXRA,SRA1,RGL1,PPARGC1A,PPARA,PLIN2,PEX11A,NRIP1,NR1H3,NCOR2,NCOA6,NCOA1,MED1,ME1,LPL,HSD17B4,HELZ2,G0S2,GRHL1,FHL2,FADS1,FABP1,EHHADH,CREBBP,CPT2,CPT1A,CITED2,CHD9,CARM1,APOA2,ANKRD1,ACSL1,ACOX1,ACADM,ABCB4,ABCA1	3	48
c1204	SKP1 TFDP1 SKP2 RBL2 RBL1 RBBP4 RB1 WEE1 PKMYT1 PCNA MYBL2 LIN54 LIN9 LIN52 LIN37 HDAC1 FOXM1 E2F5 E2F4 E2F3 E2F2 E2F1 CUL1 CKS1B CDKN1C CDKN1B CDKN1A CDK4 CDK2 CDK6 CDK1 CDC6 CDC25C CDC25B CDC25A CCNH CCNE2 CCNE1 CCND3 CCND2 CCND1 CCNB2 CCNB1 CCNA2 CCNA1 PVX_085555 PVX_084235 PVX_113660 PVX_118515 PVX_117245 PVX_092920 PVX_098780 PVX_091980 PVX_095320 PVX_083055 PVX_101245 PVX_080135 PVX_080010 …	PVX_085555,PVX_084235,PVX_113660,PVX_118515,PVX_117245,PVX_092920,PVX_098780,PVX_091980,PVX_095320,PVX_083055,PVX_101245,PVX_080135,PVX_080010,PVX_081305	SKP1,TFDP1,SKP2,RBL2,RBL1,RBBP4,RB1,WEE1,PKMYT1,PCNA,MYBL2,LIN54,LIN9,LIN52,LIN37,HDAC1,FOXM1,E2F5,E2F4,E2F3,E2F2,E2F1,CUL1,CKS1B,CDKN1C,CDKN1B,CDKN1A,CDK4,CDK2,CDK6,CDK1,CDC6,CDC25C,CDC25B,CDC25A,CCNH,CCNE2,CCNE1,CCND3,CCND2,CCND1,CCNB2,CCNB1,CCNA2,CCNA1	14	45
c1205	VCL TPM4 TPM3 TPM2 TPM1 TLN1 SORBS3 SORBS1 PXN MYLPF MYLK MYL12B MYLK3 MYL9 MYL7 MYL6B MYL6 MYL5 MYL12A MYL10 MYL3 MYL2 MYL1 MYH14 MYH9 MYH8 MYH7 MYH6 MYH2 MYH13 MYH11 MYH10 MYH7B MYH4 MYH1 LMOD1 ITGB5 ITGA1 CIT CALD1 ACTG2 ACTC1	NA	VCL,TPM4,TPM3,TPM2,TPM1,TLN1,SORBS3,SORBS1,PXN,MYLPF,MYLK,MYL12B,MYLK3,MYL9,MYL7,MYL6B,MYL6,MYL5,MYL12A,MYL10,MYL3,MYL2,MYL1,MYH14,MYH9,MYH8,MYH7,MYH6,MYH2,MYH13,MYH11,MYH10,MYH7B,MYH4,MYH1,LMOD1,ITGB5,ITGA1,CIT,CALD1,ACTG2,ACTC1	0	42
c1206	ULK1 ULK2 TSC2 SLC38A9 SESN3 RRAGD RRAGC RRAGB RRAGA RPTOR RHEB RB1CC1 PRKAG3 PRKAG2 PRKAG1 PRKAB2 PRKAB1 PRKAA2 PRKAA1 PIK3R4 PIK3C3 NRBF2 MTOR MLST8 LEPR LAMTOR5 LAMTOR4 LAMTOR3 LAMTOR2 LAMTOR1 IGBP1 EIF4EBP2 EIF4EBP1 DEPTOR CAMKK2 CAB39L BECN1 ATG101 ATG14 ATG13 ATG9A AMBRA1 AKT1S1	NA	ULK1,ULK2,TSC2,SLC38A9,SESN3,RRAGD,RRAGC,RRAGB,RRAGA,RPTOR,RHEB,RB1CC1,PRKAG3,PRKAG2,PRKAG1,PRKAB2,PRKAB1,PRKAA2,PRKAA1,PIK3R4,PIK3C3,NRBF2,MTOR,MLST8,LEPR,LAMTOR5,LAMTOR4,LAMTOR3,LAMTOR2,LAMTOR1,IGBP1,EIF4EBP2,EIF4EBP1,DEPTOR,CAMKK2,CAB39L,BECN1,ATG101,ATG14,ATG13,ATG9A,AMBRA1,AKT1S1	0	43
c1207	SRC SOS1 SHC3 SHC2 SHC1 RET RAP1A PTPN11 PSPN PLCG1 PIK3R3 PIK3R2 PIK3R1 PIK3CD PIK3CB PIK3CA NTRK3 SHC4 NTRK2 NTRK1 NTF4 NTF3 NRTN NRAS NGF KRAS KIDINS220 JAK2 IRS2 IRS1 HRAS GRB2 GFRA4 GFRA3 GFRA2 GFRA1 GDNF GAB2 GAB1 FRS3 FRS2 FAIM CRKL CRK BDNF ARTN PVX_080370 PVX_079820 PVX_085645 PVX_095400	PVX_080370,PVX_079820,PVX_085645,PVX_095400	SRC,SOS1,SHC3,SHC2,SHC1,RET,RAP1A,PTPN11,PSPN,PLCG1,PIK3R3,PIK3R2,PIK3R1,PIK3CD,PIK3CB,PIK3CA,NTRK3,SHC4,NTRK2,NTRK1,NTF4,NTF3,NRTN,NRAS,NGF,KRAS,KIDINS220,JAK2,IRS2,IRS1,HRAS,GRB2,GFRA4,GFRA3,GFRA2,GFRA1,GDNF,GAB2,GAB1,FRS3,FRS2,FAIM,CRKL,CRK,BDNF,ARTN	4	46
c1208	UGCG SYK SOS1 ZFYVE28 SOS2 SMPD1 SHC1 SGMS1 PTPN11 PTPN6 PIK3R3 PIK3R2 PIK3R1 PIK3CD PIK3CB PIK3CA NRAS LCK KRAS JAK3 JAK2 JAK1 IRS2 IRS1 INPPL1 INPP5D IL2RG IL2 IL15RA IL2RB IL15 IL2RA IL5 IL5RA IL3RA IL3 IKZF3 HRAS GRB2 GAB2 FLT3LG FLT3 CSF2RB CSF2RA CSF2 PVX_080370 PVX_079820	PVX_080370,PVX_079820	UGCG,SYK,SOS1,ZFYVE28,SOS2,SMPD1,SHC1,SGMS1,PTPN11,PTPN6,PIK3R3,PIK3R2,PIK3R1,PIK3CD,PIK3CB,PIK3CA,NRAS,LCK,KRAS,JAK3,JAK2,JAK1,IRS2,IRS1,INPPL1,INPP5D,IL2RG,IL2,IL15RA,IL2RB,IL15,IL2RA,IL5,IL5RA,IL3RA,IL3,IKZF3,HRAS,GRB2,GAB2,FLT3LG,FLT3,CSF2RB,CSF2RA,CSF2	2	45
c1209	SYK STAT5B STAT5A STAT3 SOS1 SOS2 SHC1 PTPN11 PTPN6 PIK3R3 PIK3R2 PIK3R1 PIK3CD PIK3CB PIK3CA NRAS NMI KRAS JAK3 JAK2 JAK1 IRS2 IRS1 INPPL1 INPP5D IL21R IL2RG IL21 IL4 IL9 IL2 IL15RA IL2RB IL15 IL7 IL2RA IL5 IL9R IL5RA IL3RA IL3 HRAS GRB2 GAB2 CSF2RB CSF2RA CSF2	NA	SYK,STAT5B,STAT5A,STAT3,SOS1,SOS2,SHC1,PTPN11,PTPN6,PIK3R3,PIK3R2,PIK3R1,PIK3CD,PIK3CB,PIK3CA,NRAS,NMI,KRAS,JAK3,JAK2,JAK1,IRS2,IRS1,INPPL1,INPP5D,IL21R,IL2RG,IL21,IL4,IL9,IL2,IL15RA,IL2RB,IL15,IL7,IL2RA,IL5,IL9R,IL5RA,IL3RA,IL3,HRAS,GRB2,GAB2,CSF2RB,CSF2RA,CSF2	0	47
c1210	TMED7 SEC31B SEC31A SEC24D SEC24C SEC24B SEC24A SEC23B SEC23A SEC13 SCYL1 SCAP SAR1A PPP6R3 PPP6R1 PPP6C PEF1 PDCD6 NCALD KLHL12 KCNQ5 GORASP1 GORAB GOLGA2 DIPK2A COPZ2 COPZ1 COPG2 COPB2 COPA BET1 AP2S1 AP2A1 AP1S1 AP1G2 ANKRD28 AFTPH PVX_117825 PVX_100765 PVX_080370 PVX_079820 PVX_096175	PVX_117825,PVX_100765,PVX_080370,PVX_079820,PVX_096175	TMED7,SEC31B,SEC31A,SEC24D,SEC24C,SEC24B,SEC24A,SEC23B,SEC23A,SEC13,SCYL1,SCAP,SAR1A,PPP6R3,PPP6R1,PPP6C,PEF1,PDCD6,NCALD,KLHL12,KCNQ5,GORASP1,GORAB,GOLGA2,DIPK2A,COPZ2,COPZ1,COPG2,COPB2,COPA,BET1,AP2S1,AP2A1,AP1S1,AP1G2,ANKRD28,AFTPH	5	37
c1211	SULT2A1 NCOA2 UGT1A9 TXNRD1 TNFRSF21 TRIB3 TGS1 TIAM2 TBL1XR1 TBL1X SMARCD3 SLC27A1 RXRA RGL1 PPARA PLIN2 PEX11A NCOA6 NCOA1 MED1 ME1 HMGCS2 HELZ2 G0S2 GRHL1 FHL2 FDFT1 FADS1 FABP1 CYP7A1 CREBBP CPT2 CPT1A CHD9 CARM1 ANKRD1 ALAS1 ACSL1 ACADM ABCB4 ABCA1	NA	SULT2A1,NCOA2,UGT1A9,TXNRD1,TNFRSF21,TRIB3,TGS1,TIAM2,TBL1XR1,TBL1X,SMARCD3,SLC27A1,RXRA,RGL1,PPARA,PLIN2,PEX11A,NCOA6,NCOA1,MED1,ME1,HMGCS2,HELZ2,G0S2,GRHL1,FHL2,FDFT1,FADS1,FABP1,CYP7A1,CREBBP,CPT2,CPT1A,CHD9,CARM1,ANKRD1,ALAS1,ACSL1,ACADM,ABCB4,ABCA1	0	41
c1212	TNF RIPK2 USP21 XIAP USP4 USP2 ZRANB1 TRAF6 TRAF2 TRADD TNFRSF1A TNFAIP3 TAX1BP1 TAB3 TAB2 TAB1 SHARPIN RNF31 SPATA2 RIPK3 RIPK1 OTULIN OTUD7B NOD2 NOD1 MAP4K4 MAP3K7 MAP3K5 MAP3K3 MAP2K7 MAP2K6 MAP2K4 MAP2K3 IKBKG IKBKB FASLG FAS FADD CYLD CLIP3 CHUK CASP8 BIRC3 BIRC2	NA	TNF,RIPK2,USP21,XIAP,USP4,USP2,ZRANB1,TRAF6,TRAF2,TRADD,TNFRSF1A,TNFAIP3,TAX1BP1,TAB3,TAB2,TAB1,SHARPIN,RNF31,SPATA2,RIPK3,RIPK1,OTULIN,OTUD7B,NOD2,NOD1,MAP4K4,MAP3K7,MAP3K5,MAP3K3,MAP2K7,MAP2K6,MAP2K4,MAP2K3,IKBKG,IKBKB,FASLG,FAS,FADD,CYLD,CLIP3,CHUK,CASP8,BIRC3,BIRC2	0	44
c1213	YES1 VAV3 VAV2 VAV1 TXK TREM2 TEC SYK SOS1 SH3BP5 PLCG2 PLCG1 PIK3R2 PIK3R1 PIK3CD PIK3CB PIK3CA PIK3AP1 NCK1 LYN LCP2 LCK KLRC2 ITK IGLL5 IBTK HCK GRB2 GRAP2 FYN FCER1G DAPP1 CD101 CD79B CD79A CD72 CD22 CD19 CBLB CBL BTK BLNK BCR BCL6	NA	YES1,VAV3,VAV2,VAV1,TXK,TREM2,TEC,SYK,SOS1,SH3BP5,PLCG2,PLCG1,PIK3R2,PIK3R1,PIK3CD,PIK3CB,PIK3CA,PIK3AP1,NCK1,LYN,LCP2,LCK,KLRC2,ITK,IGLL5,IBTK,HCK,GRB2,GRAP2,FYN,FCER1G,DAPP1,CD101,CD79B,CD79A,CD72,CD22,CD19,CBLB,CBL,BTK,BLNK,BCR,BCL6	0	44
c1214	VAMP2 TXLNA STXBP3 STX4 SNAP23 SLC2A4 RHO RALA RAB8A RAB14 RAB13 RAB11FIP3 RAB11FIP4 RAB11A RAB10 PKD2 PKD1 MYO1C MYO5A HERPUD1 EXOC8 EXOC7 EXOC6B EXOC6 EXOC5 EXOC4 EXOC3 EXOC2 EXOC3L1 EXOC1 CNGB1 CNGA4 CNGA2 C2CD5 ASPSCR1 ASAP1 AQP5 AQP3	NA	VAMP2,TXLNA,STXBP3,STX4,SNAP23,SLC2A4,RHO,RALA,RAB8A,RAB14,RAB13,RAB11FIP3,RAB11FIP4,RAB11A,RAB10,PKD2,PKD1,MYO1C,MYO5A,HERPUD1,EXOC8,EXOC7,EXOC6B,EXOC6,EXOC5,EXOC4,EXOC3,EXOC2,EXOC3L1,EXOC1,CNGB1,CNGA4,CNGA2,C2CD5,ASPSCR1,ASAP1,AQP5,AQP3	0	38
c1215	TRIM24 ZMYM2 SOS1 PLCG1 PIK3R1 PIK3CA MYO18A LRRFIP1 KLB GAB1 FRS2 FLRT3 FGFRL1 FGFR1OP2 FGFR1OP FGFR1 FGF23 FLRT2 FLRT1 FGF9 FGF7 FGF6 FGF4 FGF3 FGF22 FGFBP3 FGFBP2 FGF20 FGF2 FGF18 FGF16 FGF10 FGF1 ERLIN2 CUX1 CPSF6 BCR BAG4 ANOS1	NA	TRIM24,ZMYM2,SOS1,PLCG1,PIK3R1,PIK3CA,MYO18A,LRRFIP1,KLB,GAB1,FRS2,FLRT3,FGFRL1,FGFR1OP2,FGFR1OP,FGFR1,FGF23,FLRT2,FLRT1,FGF9,FGF7,FGF6,FGF4,FGF3,FGF22,FGFBP3,FGFBP2,FGF20,FGF2,FGF18,FGF16,FGF10,FGF1,ERLIN2,CUX1,CPSF6,BCR,BAG4,ANOS1	0	39
c1216	SPTBN5 SPTBN4 SPTBN2 SPTBN1 SPTB SPTAN1 SPTA1 SCN11A SCN4B SCN3B SCN2B SCN1B SCN10A SCN5A SCN9A SCN8A SCN7A SCN4A SCN3A SCN2A SCN1A NRCAM NFASC KCNQ3 KCNQ2 GLDN CNTNAP1 ANK3 ANK2 ANK1 PVX_117825 PVX_100765 PVX_080370 PVX_079820 PVX_096175	PVX_117825,PVX_100765,PVX_080370,PVX_079820,PVX_096175	SPTBN5,SPTBN4,SPTBN2,SPTBN1,SPTB,SPTAN1,SPTA1,SCN11A,SCN4B,SCN3B,SCN2B,SCN1B,SCN10A,SCN5A,SCN9A,SCN8A,SCN7A,SCN4A,SCN3A,SCN2A,SCN1A,NRCAM,NFASC,KCNQ3,KCNQ2,GLDN,CNTNAP1,ANK3,ANK2,ANK1	5	30
c1217	WDR77 VDR TOP2B SUPT16H SS18 SSX1 SMARCE1 SS18L1 SMARCD3 SMARCD2 SMARCD1 SMARCC2 SMARCC1 SMARCB1 SMARCA4 SMARCA2 PRMT5 PHF10 PBRM1 HMGB3 DPF3 DPF2 DPF1 DNMT3A COPRS CHAF1A CDK4 CCND1 BRD9 BRD7 BICRA BCL7C BCL7B BCL7A ARID2 ARID1B ARID1A ACTL6B ACTL6A	NA	WDR77,VDR,TOP2B,SUPT16H,SS18,SSX1,SMARCE1,SS18L1,SMARCD3,SMARCD2,SMARCD1,SMARCC2,SMARCC1,SMARCB1,SMARCA4,SMARCA2,PRMT5,PHF10,PBRM1,HMGB3,DPF3,DPF2,DPF1,DNMT3A,COPRS,CHAF1A,CDK4,CCND1,BRD9,BRD7,BICRA,BCL7C,BCL7B,BCL7A,ARID2,ARID1B,ARID1A,ACTL6B,ACTL6A	0	39
c1218	UGCG UGT8 SPHK2 SMPD4 SGPP2 SGPP1 SGPL1 SGMS2 SGMS1 PLPP3 PLPP2 MSMP KDSR GBA2 GBA GALC ENPP7 DEGS2 DEGS1 CERS5 CERS4 CERS3 CERS2 CERK ASAH2 ASAH1 ACER3 ACER2 ACER1	NA	UGCG,UGT8,SPHK2,SMPD4,SGPP2,SGPP1,SGPL1,SGMS2,SGMS1,PLPP3,PLPP2,MSMP,KDSR,GBA2,GBA,GALC,ENPP7,DEGS2,DEGS1,CERS5,CERS4,CERS3,CERS2,CERK,ASAH2,ASAH1,ACER3,ACER2,ACER1	0	29
c1219	EOGT OGT RUVBL1 WDR5 TEX10 TAF7 TAF6 TAF4 TAF9 TAF1 SENP3 RUVBL2 RNF2 RBBP5 PRPF31 PHF20 PELP1 OGA MGA MCRS1 MAX LAS1L KMT2A KAT8 KANSL3 KANSL2 KANSL1 INO80C HCFC1 E2F6 CHD8 C17orf49 PVX_098875 PVX_093530 PVX_099140 AK6 PVX_085220 PVX_083215 PVX_082500 PVX_124185 PVX_122235 PVX_092925	PVX_098875,PVX_093530,PVX_099140,PVX_085220,PVX_083215,PVX_082500,PVX_124185,PVX_122235,PVX_092925	EOGT,OGT,RUVBL1,WDR5,TEX10,TAF7,TAF6,TAF4,TAF9,TAF1,SENP3,RUVBL2,RNF2,RBBP5,PRPF31,PHF20,PELP1,OGA,MGA,MCRS1,MAX,LAS1L,KMT2A,KAT8,KANSL3,KANSL2,KANSL1,INO80C,HCFC1,E2F6,CHD8,C17orf49,AK6	9	33
c1220	TRPV6 SLA RUFY1 NIPSNAP1 NGEF HCK RGS3 FGR EPHB6 EPHB4 EPHB3 EPHB2 EPHB1 EPHA10 EPHA8 EPHA7 EPHA6 EPHA5 EPHA4 EPHA3 EPHA2 EPHA1 EFNB3 EFNB2 EFNB1 EFNA5 EFNA4 EFNA3 EFNA2 EFNA1 BLK ACP1	NA	TRPV6,SLA,RUFY1,NIPSNAP1,NGEF,HCK,RGS3,FGR,EPHB6,EPHB4,EPHB3,EPHB2,EPHB1,EPHA10,EPHA8,EPHA7,EPHA6,EPHA5,EPHA4,EPHA3,EPHA2,EPHA1,EFNB3,EFNB2,EFNB1,EFNA5,EFNA4,EFNA3,EFNA2,EFNA1,BLK,ACP1	0	32
c1221	ZNF385A TFDP1 USP37 RBL2 TFDP2 RBL1 RBBP4 RB1 PCNA PCBP4 MYBL2 LIN54 LIN9 LIN52 LIN37 HDAC1 FOXM1 E2F5 E2F4 E2F3 E2F2 E2F1 CKS1B CDKN2A CDKN1C CDKN1B CDKN1A CDK4 CDK2 CDK6 CDK1 CDC25A CCNE2 CCNE1 CCND3 CCND2 CCND1 CCNB1 CCNA2 CCNA1 PVX_085555 PVX_118515 PVX_080010	PVX_085555,PVX_118515,PVX_080010	ZNF385A,TFDP1,USP37,RBL2,TFDP2,RBL1,RBBP4,RB1,PCNA,PCBP4,MYBL2,LIN54,LIN9,LIN52,LIN37,HDAC1,FOXM1,E2F5,E2F4,E2F3,E2F2,E2F1,CKS1B,CDKN2A,CDKN1C,CDKN1B,CDKN1A,CDK4,CDK2,CDK6,CDK1,CDC25A,CCNE2,CCNE1,CCND3,CCND2,CCND1,CCNB1,CCNA2,CCNA1	3	40
c1222	MEAF6 MORF4L1 RUVBL1 DMAP1 VPS72 YY1 YEATS4 UCHL5 TRRAP TFPT RUVBL2 NFRKB MSL3 MSL2 MSL1 MRGBP MORF4L2 MRFAP1 MCRS1 KAT8 KAT5 INO80E INO80D INO80C INO80B INO80 ING3 EPC2 EPC1 EP400 CFDP1 BRD8 ANP32E ACTR8 ACTR5 ACTL6A ACTB	NA	MEAF6,MORF4L1,RUVBL1,DMAP1,VPS72,YY1,YEATS4,UCHL5,TRRAP,TFPT,RUVBL2,NFRKB,MSL3,MSL2,MSL1,MRGBP,MORF4L2,MRFAP1,MCRS1,KAT8,KAT5,INO80E,INO80D,INO80C,INO80B,INO80,ING3,EPC2,EPC1,EP400,CFDP1,BRD8,ANP32E,ACTR8,ACTR5,ACTL6A,ACTB	0	37
c1223	VAMP2 TXLNA TBC1D4 STXBP4 STXBP3 STX4 SNAP23 SLC2A4 RALA RAB8A RAB14 RAB13 RAB11FIP3 RAB11A RAB10 PKD2 PKD1 MYO1C MYO5A LNPEP EXOC8 EXOC7 EXOC6B EXOC6 EXOC5 EXOC4 EXOC3 EXOC2 EXOC1 CNGA4 CNGA2 C2CD5 ASPSCR1 ASIP ACAP1	NA	VAMP2,TXLNA,TBC1D4,STXBP4,STXBP3,STX4,SNAP23,SLC2A4,RALA,RAB8A,RAB14,RAB13,RAB11FIP3,RAB11A,RAB10,PKD2,PKD1,MYO1C,MYO5A,LNPEP,EXOC8,EXOC7,EXOC6B,EXOC6,EXOC5,EXOC4,EXOC3,EXOC2,EXOC1,CNGA4,CNGA2,C2CD5,ASPSCR1,ASIP,ACAP1	0	35
c1224	YEATS2 USP22 TRRAP TBPL2 TAF9B TAF7 TAF6 TAF5 TAF4 TAF2 TAF9 TAF6L TAF12 TAF5L TAF10 TADA3 TADA2B TADA2A TADA1 SUPT20H SUPT7L SUPT3H SGF29 SAP130 MBIP KAT14 KAT2B KAT2A ENY2 DR1 CDX4 ATXN7L3 USP27X ATXN7L1 ATXN7 AK6	NA	YEATS2,USP22,TRRAP,TBPL2,TAF9B,TAF7,TAF6,TAF5,TAF4,TAF2,TAF9,TAF6L,TAF12,TAF5L,TAF10,TADA3,TADA2B,TADA2A,TADA1,SUPT20H,SUPT7L,SUPT3H,SGF29,SAP130,MBIP,KAT14,KAT2B,KAT2A,ENY2,DR1,CDX4,ATXN7L3,USP27X,ATXN7L1,ATXN7,AK6	0	36
c1225	ZAP70 PTPN22 PTPN11 PTPN6 PDCD1LG2 PDCD1 PAG1 LGMN LCK HLA-DRB5 LAG3 HLA-DRB1 HLA-DRA HLA-DQB2 HLA-DQB1 HLA-DQA2 HLA-DQA1 HLA-DPB1 HLA-DPA1 HLA-A CTSV CTSO CTSL CTSK CTSF CTSE CTSB CSK CD274 CD4 CD3G CD3E CD3D CD74 B2M PVX_100765 PVX_080370 PVX_079820	PVX_100765,PVX_080370,PVX_079820	ZAP70,PTPN22,PTPN11,PTPN6,PDCD1LG2,PDCD1,PAG1,LGMN,LCK,HLA-DRB5,LAG3,HLA-DRB1,HLA-DRA,HLA-DQB2,HLA-DQB1,HLA-DQA2,HLA-DQA1,HLA-DPB1,HLA-DPA1,HLA-A,CTSV,CTSO,CTSL,CTSK,CTSF,CTSE,CTSB,CSK,CD274,CD4,CD3G,CD3E,CD3D,CD74,B2M	3	35
c1226	TNF RIPK2 TRAF6 TRAF2 TRADD TNFRSF1A TNFAIP3 TAB3 TAB2 TAB1 RIPK1 PELI1 NOD2 NOD1 NFKB1 MAPK14 MAPK13 MAPK12 MAPK11 MAP4K4 MAP3K7 MAP3K12 MAP3K3 MAP3K1 MAP2K7 MAP2K6 MAP2K4 MAP2K3 IRAK2 IRAK1 IKBKG IKBKB ERC1 EEF2K DSCAM CYLD CHUK CARD9 BIRC3 BIRC2	NA	TNF,RIPK2,TRAF6,TRAF2,TRADD,TNFRSF1A,TNFAIP3,TAB3,TAB2,TAB1,RIPK1,PELI1,NOD2,NOD1,NFKB1,MAPK14,MAPK13,MAPK12,MAPK11,MAP4K4,MAP3K7,MAP3K12,MAP3K3,MAP3K1,MAP2K7,MAP2K6,MAP2K4,MAP2K3,IRAK2,IRAK1,IKBKG,IKBKB,ERC1,EEF2K,DSCAM,CYLD,CHUK,CARD9,BIRC3,BIRC2	0	40
c1227	MORF4L1 SIN3A GATAD1 PHF12 MECP2 GATAD2A RBBP7 ZNFX1 ZNF217 TGIF1 SIRT2 SINHCAF SIN3B SAP30L SAP30 RBBP4 PRDM4 PHF21A PASD1 MXD1 MTA2 MBD3L2 ING2 HINT1 HDAC11 HDAC9 HDAC8 HDAC6 HDAC5 HDAC3 HDAC2 HDAC10 HDAC1 DNTTIP1 CHD5 CHD4 BRMS1L BAHD1	NA	MORF4L1,SIN3A,GATAD1,PHF12,MECP2,GATAD2A,RBBP7,ZNFX1,ZNF217,TGIF1,SIRT2,SINHCAF,SIN3B,SAP30L,SAP30,RBBP4,PRDM4,PHF21A,PASD1,MXD1,MTA2,MBD3L2,ING2,HINT1,HDAC11,HDAC9,HDAC8,HDAC6,HDAC5,HDAC3,HDAC2,HDAC10,HDAC1,DNTTIP1,CHD5,CHD4,BRMS1L,BAHD1	0	38
c1228	YES1 VAV3 VAV2 VAV1 TXK TREM2 TEC SYK SOS1 PLCG2 PLCG1 PIK3R2 PIK3R1 PIK3CB PIK3CA MS4A2 LYN LCP2 LCK LAT2 KLRG1 KLRD1 KLRC2 ITK IGLL5 HCLS1 HCK GRB2 GRAP2 FYN FCER1G FCER1A CLEC7A CLEC6A CLEC4E CBL BTK BLNK	NA	YES1,VAV3,VAV2,VAV1,TXK,TREM2,TEC,SYK,SOS1,PLCG2,PLCG1,PIK3R2,PIK3R1,PIK3CB,PIK3CA,MS4A2,LYN,LCP2,LCK,LAT2,KLRG1,KLRD1,KLRC2,ITK,IGLL5,HCLS1,HCK,GRB2,GRAP2,FYN,FCER1G,FCER1A,CLEC7A,CLEC6A,CLEC4E,CBL,BTK,BLNK	0	38
c1229	HSPA9 STIP1 ST13 RPS19BP1 HSPH1 HSPBP1 HSPB2 HSPA14 HSPA8 HSPA6 HSPA5 HSPA4L HSPA4 HSPA2 HSPA1L HSPA1B HSPA1A HSPA13 HSPA12B HSPA12A HIKESHI DNAJC7 DNAJC2 DNAJC1 DNAJB6 DNAJB4 DNAJB1 DNAJA4 DNAJA2 DNAJA1 BAG5 BAG4 BAG3 BAG2	NA	HSPA9,STIP1,ST13,RPS19BP1,HSPH1,HSPBP1,HSPB2,HSPA14,HSPA8,HSPA6,HSPA5,HSPA4L,HSPA4,HSPA2,HSPA1L,HSPA1B,HSPA1A,HSPA13,HSPA12B,HSPA12A,HIKESHI,DNAJC7,DNAJC2,DNAJC1,DNAJB6,DNAJB4,DNAJB1,DNAJA4,DNAJA2,DNAJA1,BAG5,BAG4,BAG3,BAG2	0	34
c1230	YES1 VAV3 VAV2 VAV1 TEC SYK SOS1 PLCG2 PLCG1 PLA2G4A PIK3R2 PIK3R1 PIK3CB PIK3CA MS4A2 LYN LCP2 LCK LAT2 KLRG1 ITK INPP5D IGLL5 HCLS1 HCK GRB2 GRAP2 FYN FER FCGR2B FCER1G FCER1A DOK1 CD79B CD79A CBL BTK BLNK	NA	YES1,VAV3,VAV2,VAV1,TEC,SYK,SOS1,PLCG2,PLCG1,PLA2G4A,PIK3R2,PIK3R1,PIK3CB,PIK3CA,MS4A2,LYN,LCP2,LCK,LAT2,KLRG1,ITK,INPP5D,IGLL5,HCLS1,HCK,GRB2,GRAP2,FYN,FER,FCGR2B,FCER1G,FCER1A,DOK1,CD79B,CD79A,CBL,BTK,BLNK	0	38
c1231	ZAP70 VAV1 TRAT1 SYK SLA2 SHC1 SH3BP2 PTPN6 PRKCQ PIK3CA PAG1 MAP4K1 LCP2 LCK ITK HLA-DRB1 HLA-DRA HLA-A GRAP2 FYN CSK CD80 CD4 CD3G CD3E CD3D CD247 CD86 CD28 CD8B CD8A CD1D CD1C CD1B CD1A CBL B2M	NA	ZAP70,VAV1,TRAT1,SYK,SLA2,SHC1,SH3BP2,PTPN6,PRKCQ,PIK3CA,PAG1,MAP4K1,LCP2,LCK,ITK,HLA-DRB1,HLA-DRA,HLA-A,GRAP2,FYN,CSK,CD80,CD4,CD3G,CD3E,CD3D,CD247,CD86,CD28,CD8B,CD8A,CD1D,CD1C,CD1B,CD1A,CBL,B2M	0	37
c1232	XRCC6 ZSWIM7 XRCC5 XRCC4 XPC TDP1 SWSAP1 RNF144A RCOR1 RAD23B PRKDC POLM POLL POLD1 PNKP PHF21A PAXX NHEJ1 MUTYH MSH6 PMS1 MSH3 MSH2 LIG4 KDM1A ERCC8 ERCC4 ERCC1 DNTT DCLRE1C CETN2 ATP23 ATM APTX APLF	NA	XRCC6,ZSWIM7,XRCC5,XRCC4,XPC,TDP1,SWSAP1,RNF144A,RCOR1,RAD23B,PRKDC,POLM,POLL,POLD1,PNKP,PHF21A,PAXX,NHEJ1,MUTYH,MSH6,PMS1,MSH3,MSH2,LIG4,KDM1A,ERCC8,ERCC4,ERCC1,DNTT,DCLRE1C,CETN2,ATP23,ATM,APTX,APLF	0	35
c1233	ZAP70 VAV1 TRAT1 SYK STK39 SLC12A1 SLA2 SHC1 SH3BP2 RGS1 PTPN6 PRKCQ PIK3CA PAG1 MAP4K1 LCP2 LCK ITK HLA-DRB1 HLA-DRA HLA-A GRAP2 FYN CSK CD80 CD4 CD3G CD3E CD3D CD247 CD86 CD28 CD8B CD8A CD83 CBL B2M	NA	ZAP70,VAV1,TRAT1,SYK,STK39,SLC12A1,SLA2,SHC1,SH3BP2,RGS1,PTPN6,PRKCQ,PIK3CA,PAG1,MAP4K1,LCP2,LCK,ITK,HLA-DRB1,HLA-DRA,HLA-A,GRAP2,FYN,CSK,CD80,CD4,CD3G,CD3E,CD3D,CD247,CD86,CD28,CD8B,CD8A,CD83,CBL,B2M	0	37
c1234	TFDP1 RBL2 RBL1 WEE1 PKMYT1 MYBL2 LIN54 LIN9 LIN52 LIN37 HDAC1 E2F5 E2F4 E2F3 E2F2 E2F1 CKS2 CKS1B CDT1 CDKN1C CDKN1B CDKN1A CDK4 CDK2 CDK6 CDK3 CDK1 CDC25C CDC25B CDC25A CCNE2 CCNE1 CCND3 CCND2 CCND1 CCNB1 CCNA2 CCNA1	NA	TFDP1,RBL2,RBL1,WEE1,PKMYT1,MYBL2,LIN54,LIN9,LIN52,LIN37,HDAC1,E2F5,E2F4,E2F3,E2F2,E2F1,CKS2,CKS1B,CDT1,CDKN1C,CDKN1B,CDKN1A,CDK4,CDK2,CDK6,CDK3,CDK1,CDC25C,CDC25B,CDC25A,CCNE2,CCNE1,CCND3,CCND2,CCND1,CCNB1,CCNA2,CCNA1	0	38
c1235	PLPP4 PLPP3 PLPP2 PLPP1 PLPPR4 PLPPR3 PLPPR2 MBOAT7 MBOAT2 MBOAT1 LPCAT4 LPCAT3 LCLAT1 GPAT4 GPAT3 GPAT2 GPAM CDS2 CDS1 AGPAT5 AGPAT4 AGPAT3 AGPAT2 AGPAT1 ABHD5	NA	PLPP4,PLPP3,PLPP2,PLPP1,PLPPR4,PLPPR3,PLPPR2,MBOAT7,MBOAT2,MBOAT1,LPCAT4,LPCAT3,LCLAT1,GPAT4,GPAT3,GPAT2,GPAM,CDS2,CDS1,AGPAT5,AGPAT4,AGPAT3,AGPAT2,AGPAT1,ABHD5	0	25
c1236	TFDP1 RBL2 TFDP2 RBL1 RB1 LIN54 LIN9 LIN52 LIN37 HDAC1 E2F5 E2F4 E2F3 E2F2 E2F1 CKS1B CDKN2D CDKN2C CDKN2B CDKN2A CDKN1C CDKN1B CDKN1A CDK4 CDK2 CDK6 TSPYL2 CDK1 CDC25A CCNL1 CCNE2 CCNE1 CCND3 CCND2 CCND1 CCNA2 CCNA1	NA	TFDP1,RBL2,TFDP2,RBL1,RB1,LIN54,LIN9,LIN52,LIN37,HDAC1,E2F5,E2F4,E2F3,E2F2,E2F1,CKS1B,CDKN2D,CDKN2C,CDKN2B,CDKN2A,CDKN1C,CDKN1B,CDKN1A,CDK4,CDK2,CDK6,TSPYL2,CDK1,CDC25A,CCNL1,CCNE2,CCNE1,CCND3,CCND2,CCND1,CCNA2,CCNA1	0	37
c1237	VTN SEMA7A MADCAM1 ITGB8 ITGB7 ITGB6 ITGB5 ITGB4 ITGB3 TGFBI ITGB2 ITGB1 ITGAV ITGAL ITGAD ITGA11 ITGA8 ITGA4 ITGA3 ITGA2 ITGA10 ITGA7 ITGA1 ICAM3 EDIL3 DSPP CTLA4 CHL1 CD80 CD28 ADGRA2 PVX_086080 PVX_117900	PVX_086080,PVX_117900	VTN,SEMA7A,MADCAM1,ITGB8,ITGB7,ITGB6,ITGB5,ITGB4,ITGB3,TGFBI,ITGB2,ITGB1,ITGAV,ITGAL,ITGAD,ITGA11,ITGA8,ITGA4,ITGA3,ITGA2,ITGA10,ITGA7,ITGA1,ICAM3,EDIL3,DSPP,CTLA4,CHL1,CD80,CD28,ADGRA2	2	31
c1238	BMP4 TGFBR2 ZFYVE16 ZFYVE9 TGFBR1 TGFB3 TAB2 SMURF1 SMAD9 SMAD7 SMAD6 SMAD5 SMAD1 RGMB SOSTDC1 RGMA PPP1R15A PPP1CA HJV GDF2 FKBP1A ENG BMPR2 BMPR1B BMPR1A BMP7 BMP2 BAMBI ACVRL1 ACVR2B ACVR2A	NA	BMP4,TGFBR2,ZFYVE16,ZFYVE9,TGFBR1,TGFB3,TAB2,SMURF1,SMAD9,SMAD7,SMAD6,SMAD5,SMAD1,RGMB,SOSTDC1,RGMA,PPP1R15A,PPP1CA,HJV,GDF2,FKBP1A,ENG,BMPR2,BMPR1B,BMPR1A,BMP7,BMP2,BAMBI,ACVRL1,ACVR2B,ACVR2A	0	31
c1239	TUBB6 VBP1 TUBB8 TUBB4B TUBB4A TUBB2B TUBB2A TUBB1 TUBAL3 TUBA8 TUBA4A TUBB3 TUBA3E TUBA3C TUBA1C TUBA1B TUBA1A TTL TBCEL TBCE TBCD TBCC TBCB TBCA STMN4 PFDN6 PFDN4 ARL2	NA	TUBB6,VBP1,TUBB8,TUBB4B,TUBB4A,TUBB2B,TUBB2A,TUBB1,TUBAL3,TUBA8,TUBA4A,TUBB3,TUBA3E,TUBA3C,TUBA1C,TUBA1B,TUBA1A,TTL,TBCEL,TBCE,TBCD,TBCC,TBCB,TBCA,STMN4,PFDN6,PFDN4,ARL2	0	28
c1240	BMP4 ZFYVE16 SMAD9 SMAD7 SMAD5 SMAD1 RGMB SOSTDC1 RGMA PPP1R15A NOG HJV GREM1 FST CHRD CER1 BMPR2 BMPR1B BMPR1A BMP10 BMP7 BMP5 BMP2 BMP6 BAMBI ACVR2A	NA	BMP4,ZFYVE16,SMAD9,SMAD7,SMAD5,SMAD1,RGMB,SOSTDC1,RGMA,PPP1R15A,NOG,HJV,GREM1,FST,CHRD,CER1,BMPR2,BMPR1B,BMPR1A,BMP10,BMP7,BMP5,BMP2,BMP6,BAMBI,ACVR2A	0	26
c1241	BMP4 TGFBR2 ZFYVE16 TGFBR1 TGFB3 TAB2 TAB1 SMAD9 SMAD7 SMAD6 SMAD5 SMAD1 RGMB RGMA PPP1R15A PPP1CA NR2C2 MAP3K7 HJV GREM1 GDF2 ENG BMPR2 BMPR1B BMPR1A BMP2 BAMBI ACVRL1 ACVR2B ACVR2A	NA	BMP4,TGFBR2,ZFYVE16,TGFBR1,TGFB3,TAB2,TAB1,SMAD9,SMAD7,SMAD6,SMAD5,SMAD1,RGMB,RGMA,PPP1R15A,PPP1CA,NR2C2,MAP3K7,HJV,GREM1,GDF2,ENG,BMPR2,BMPR1B,BMPR1A,BMP2,BAMBI,ACVRL1,ACVR2B,ACVR2A	0	30
c1242	UCKL1 UCK2 UCK1 TPMT NUDT16 ITPA IMPDH2 IMPDH1 HPRT1 GMPS GMPR2 GMPR GDA ENTPD8 ENTPD5 ENTPD4 ENTPD3 ENTPD1 ENPP3 CTPS2 CTPS1 CANT1 ATIC APRT AMPD3 AMPD2 AMPD1 ADSSL1 ADSS	NA	UCKL1,UCK2,UCK1,TPMT,NUDT16,ITPA,IMPDH2,IMPDH1,HPRT1,GMPS,GMPR2,GMPR,GDA,ENTPD8,ENTPD5,ENTPD4,ENTPD3,ENTPD1,ENPP3,CTPS2,CTPS1,CANT1,ATIC,APRT,AMPD3,AMPD2,AMPD1,ADSSL1,ADSS	0	29
c1243	MEAF6 GATAD2A RBBP7 ZBED1 TP53 SNAI2 SIRT2 RBBP4 PML PASD1 NR2E1 MTA2 MTA1 MECOM MBD3L2 MBD3 MBD2 KAT6B KAT6A ING5 HDAC2 HDAC1 GATAD2B MBD3L1 CHD5 CHD4 CHD3 BRPF3 BRPF1 BRD7 BRD1 BAHD1 ATN1	NA	MEAF6,GATAD2A,RBBP7,ZBED1,TP53,SNAI2,SIRT2,RBBP4,PML,PASD1,NR2E1,MTA2,MTA1,MECOM,MBD3L2,MBD3,MBD2,KAT6B,KAT6A,ING5,HDAC2,HDAC1,GATAD2B,MBD3L1,CHD5,CHD4,CHD3,BRPF3,BRPF1,BRD7,BRD1,BAHD1,ATN1	0	33
c1244	RASGRF2 RASGRF1 PDLIM5 SIPA1L1 NEFL LRFN2 LRFN1 GRIN2D GRIN3A GRIN2C GRIN2B GRIN1 GRIA4 GRIA3 GRIA2 GRIA1 DLG4 DLG3 DLG1 CAMK2G CAMK2D CAMK2B CAMK2A CACNG2 BEGAIN ACTN2	NA	RASGRF2,RASGRF1,PDLIM5,SIPA1L1,NEFL,LRFN2,LRFN1,GRIN2D,GRIN3A,GRIN2C,GRIN2B,GRIN1,GRIA4,GRIA3,GRIA2,GRIA1,DLG4,DLG3,DLG1,CAMK2G,CAMK2D,CAMK2B,CAMK2A,CACNG2,BEGAIN,ACTN2	0	26
c1245	ROCK2 ROCK1 RHOC RHOB RHOA RAC1 PPP1R14A PPP1R12B PPP1R12A PPP1CB PKN3 PKN2 PKN1 PAK3 PAK2 PAK1 MYLK MYL12B MYL9 MYL7 MYL6 MYL12A MYL10 MYH14 MYH9 MYH11 MYH10 LIMK2 LIMK1 CIT CDC42	NA	ROCK2,ROCK1,RHOC,RHOB,RHOA,RAC1,PPP1R14A,PPP1R12B,PPP1R12A,PPP1CB,PKN3,PKN2,PKN1,PAK3,PAK2,PAK1,MYLK,MYL12B,MYL9,MYL7,MYL6,MYL12A,MYL10,MYH14,MYH9,MYH11,MYH10,LIMK2,LIMK1,CIT,CDC42	0	31
c1246	MEAF6 GATAD2A RBBP7 TP53 SUV39H1 SIRT2 SIRT1 RRP8 RBBP4 PML PASD1 MTA2 MBD3L2 MBD3 MBD2 KAT6B KAT6A ING5 HOXA10 HDAC2 HDAC1 GATAD2B EP300 CHD5 CHD4 CHD3 BRPF3 BRPF1 BRD7 BRD1 BAHD1 ATN1 PVX_118100	PVX_118100	MEAF6,GATAD2A,RBBP7,TP53,SUV39H1,SIRT2,SIRT1,RRP8,RBBP4,PML,PASD1,MTA2,MBD3L2,MBD3,MBD2,KAT6B,KAT6A,ING5,HOXA10,HDAC2,HDAC1,GATAD2B,EP300,CHD5,CHD4,CHD3,BRPF3,BRPF1,BRD7,BRD1,BAHD1,ATN1	1	32
c1247	RRM2B RRM2 RRM1 PNPT1 NTPCR NUDT16 NME7 NME6 NME5 NME4 NME3 NME2 NME1-NME2 NME1 HDDC3 PRUNE1 GUK1 GLRX ENTPD8 ENTPD3 ENTPD2 ENTPD1 DTYMK DCTPP1 CMPK2 CMPK1 AK9 AK5 AK3	NA	RRM2B,RRM2,RRM1,PNPT1,NTPCR,NUDT16,NME7,NME6,NME5,NME4,NME3,NME2,NME1-NME2,NME1,HDDC3,PRUNE1,GUK1,GLRX,ENTPD8,ENTPD3,ENTPD2,ENTPD1,DTYMK,DCTPP1,CMPK2,CMPK1,AK9,AK5,AK3	0	29
c1248	BMP4 ZFYVE16 SMAD9 SMAD7 SMAD5 SMAD1 RGMB SOSTDC1 RGMA NOG HJV GREM1 GDF2 GATA4 FST CHRD BMPR2 BMPR1B BMPR1A BMP10 BMP7 BMP5 BMP2 BAMBI ACVRL1	NA	BMP4,ZFYVE16,SMAD9,SMAD7,SMAD5,SMAD1,RGMB,SOSTDC1,RGMA,NOG,HJV,GREM1,GDF2,GATA4,FST,CHRD,BMPR2,BMPR1B,BMPR1A,BMP10,BMP7,BMP5,BMP2,BAMBI,ACVRL1	0	25
c1249	ZBP1 TRIM25 TRAF6 TRAF2 TRADD TNFRSF10B TNFRSF10A TNFRSF1A RNF135 RIPK3 RIPK1 RELA SETD6 NKIRAS2 NKIRAS1 NFKBIB NFKBIA NFKB2 NFKB1 MAVS MAP3K1 IKBKG IKBKB IFIH1 FASLG FAS FADD DDX58 CHUK CASP10 CASP8 PVX_087135	PVX_087135	ZBP1,TRIM25,TRAF6,TRAF2,TRADD,TNFRSF10B,TNFRSF10A,TNFRSF1A,RNF135,RIPK3,RIPK1,RELA,SETD6,NKIRAS2,NKIRAS1,NFKBIB,NFKBIA,NFKB2,NFKB1,MAVS,MAP3K1,IKBKG,IKBKB,IFIH1,FASLG,FAS,FADD,DDX58,CHUK,CASP10,CASP8	1	31
c1250	ZBP1 TRIM25 TRAF6 TRAF2 TRADD TNFRSF10B TNFRSF10A TNFRSF1A RNF135 RIPK3 RIPK1 RELA NFKBIB NFKBIA NFKB2 NFKB1 MLKL PGAM5 MAVS MAP3K1 IKBKG IKBKB IFIH1 FASLG FAS FADD DDX58 CHUK CFLAR CASP10 CASP8 BIRC3	NA	ZBP1,TRIM25,TRAF6,TRAF2,TRADD,TNFRSF10B,TNFRSF10A,TNFRSF1A,RNF135,RIPK3,RIPK1,RELA,NFKBIB,NFKBIA,NFKB2,NFKB1,MLKL,PGAM5,MAVS,MAP3K1,IKBKG,IKBKB,IFIH1,FASLG,FAS,FADD,DDX58,CHUK,CFLAR,CASP10,CASP8,BIRC3	0	32
c1251	TNF TRAF2 TRAF1 TRADD TNFRSF1A TAX1BP1 TANK SMPD3 SMPD1 RIPK1 PIDD1 NSMAF NRK MAP4K5 MAP4K4 MAP4K2 MAP3K5 MAP3K1 MAP2K7 MAP2K4 MADD FAS FADD CRADD CASP8 CASP2 BIRC3 BID BAG4	NA	TNF,TRAF2,TRAF1,TRADD,TNFRSF1A,TAX1BP1,TANK,SMPD3,SMPD1,RIPK1,PIDD1,NSMAF,NRK,MAP4K5,MAP4K4,MAP4K2,MAP3K5,MAP3K1,MAP2K7,MAP2K4,MADD,FAS,FADD,CRADD,CASP8,CASP2,BIRC3,BID,BAG4	0	29
c1252	RBPJ NOTCH1 TLE4 TLE2 TLE1 SNW1 PTF1A PTCRA PLXND1 NOTCH4 NOTCH3 NOTCH2 MAMLD1 MAML3 MAML2 MAML1 KAT2B KAT2A HEYL HEY2 HEY1 HES6 HES5 HES1 HDAC11 FABP7 EP300 ELF3 CTBP2 CREBBP	NA	RBPJ,NOTCH1,TLE4,TLE2,TLE1,SNW1,PTF1A,PTCRA,PLXND1,NOTCH4,NOTCH3,NOTCH2,MAMLD1,MAML3,MAML2,MAML1,KAT2B,KAT2A,HEYL,HEY2,HEY1,HES6,HES5,HES1,HDAC11,FABP7,EP300,ELF3,CTBP2,CREBBP	0	30
c1253	RIPK2 TRAF2 TRADD TNFRSF25 TNFRSF10D TNFRSF10C TNFRSF10B TNFRSF10A TNFRSF1A RIPK3 RIPK1 MAP3K5 MAP2K7 MAP2K4 IKBKG IKBKB FASLG FAS FAF1 FADD DAXX CRADD CHUK CFLAR CASP10 CASP8 BIRC3 BID	NA	RIPK2,TRAF2,TRADD,TNFRSF25,TNFRSF10D,TNFRSF10C,TNFRSF10B,TNFRSF10A,TNFRSF1A,RIPK3,RIPK1,MAP3K5,MAP2K7,MAP2K4,IKBKG,IKBKB,FASLG,FAS,FAF1,FADD,DAXX,CRADD,CHUK,CFLAR,CASP10,CASP8,BIRC3,BID	0	28
c1254	STAT5B STAT5A STAT3 STAT1 SOS2 SHC1 JAK3 JAK2 JAK1 IL21R IL2RG IL21 IL4 IL9 IL2 IL15RA IL2RB IL15 IL7 IL2RA IL13RA1 IL4R IL5 IL9R GRB2 CSF2RB CSF2RA CSF2	NA	STAT5B,STAT5A,STAT3,STAT1,SOS2,SHC1,JAK3,JAK2,JAK1,IL21R,IL2RG,IL21,IL4,IL9,IL2,IL15RA,IL2RB,IL15,IL7,IL2RA,IL13RA1,IL4R,IL5,IL9R,GRB2,CSF2RB,CSF2RA,CSF2	0	28
c1255	YWHAQ YWHAZ YWHAH YWHAG YWHAE YWHAB SFN RAF1 PPP2R2B PPP2R1A PPP2CA PIN1 NRAS MST1R MST1 MARK3 MAPK3 MAPK1 MAP2K2 MAP2K1 LSP1 KSR1 KRAS IL17RD HRAS DDIT4 CSNK1G3 CD209 CBY1 BRAF ARAF	NA	YWHAQ,YWHAZ,YWHAH,YWHAG,YWHAE,YWHAB,SFN,RAF1,PPP2R2B,PPP2R1A,PPP2CA,PIN1,NRAS,MST1R,MST1,MARK3,MAPK3,MAPK1,MAP2K2,MAP2K1,LSP1,KSR1,KRAS,IL17RD,HRAS,DDIT4,CSNK1G3,CD209,CBY1,BRAF,ARAF	0	31
c1256	NCOA2 VDR THRB THRA TBL1XR1 TBL1X RXRG RXRB RXRA RARG RARB RARA PPARA NRIP1 NR1H4 NR1H3 NCOR2 NCOR1 NCOA6 NCOA1 MED1 HDAC3 FABP6 FABP1 ESRRG EP300 CREBBP CRABP2 ABCA1	NA	NCOA2,VDR,THRB,THRA,TBL1XR1,TBL1X,RXRG,RXRB,RXRA,RARG,RARB,RARA,PPARA,NRIP1,NR1H4,NR1H3,NCOR2,NCOR1,NCOA6,NCOA1,MED1,HDAC3,FABP6,FABP1,ESRRG,EP300,CREBBP,CRABP2,ABCA1	0	29
c1257	STIP1 RPS19BP1 PTGES3 PPID PGR NR3C1 HSPH1 HSPA8 HSPA4 HSPA2 HSPA1L HSPA1B HSPA1A HSP90AB1 HSP90AA1 HSF1 FKBP5 FKBP4 DNAJB4 DNAJB1 DNAJA4 DNAJA2 DNAJA1 CCAR2 AR AHSA1	NA	STIP1,RPS19BP1,PTGES3,PPID,PGR,NR3C1,HSPH1,HSPA8,HSPA4,HSPA2,HSPA1L,HSPA1B,HSPA1A,HSP90AB1,HSP90AA1,HSF1,FKBP5,FKBP4,DNAJB4,DNAJB1,DNAJA4,DNAJA2,DNAJA1,CCAR2,AR,AHSA1	0	26
c1258	RIPK2 TRAF6 TRAF2 TAB3 TAB2 TAB1 PAK1 NOD2 NOD1 MAPK14 MAPK13 MAPK12 MAPK11 MAP3K7 MAP3K12 MAP3K4 MAP3K3 MAP3K2 MAP2K7 MAP2K6 MAP2K4 MAP2K3 IRAK1 IKBKG DSCAM CARD9	NA	RIPK2,TRAF6,TRAF2,TAB3,TAB2,TAB1,PAK1,NOD2,NOD1,MAPK14,MAPK13,MAPK12,MAPK11,MAP3K7,MAP3K12,MAP3K4,MAP3K3,MAP3K2,MAP2K7,MAP2K6,MAP2K4,MAP2K3,IRAK1,IKBKG,DSCAM,CARD9	0	26
c1259	MORF4L1 SIN3A PHF12 MECP2 RBBP7 ZNFX1 SUDS3 TGIF1 SKIL SKI SINHCAF SIN3B SAP30L SAP30 SAP18 RBBP4 MXD1 ING2 HINT1 HDAC2 HDAC1 DNTTIP1 BRMS1L BRMS1 ARID4B ARID4A	NA	MORF4L1,SIN3A,PHF12,MECP2,RBBP7,ZNFX1,SUDS3,TGIF1,SKIL,SKI,SINHCAF,SIN3B,SAP30L,SAP30,SAP18,RBBP4,MXD1,ING2,HINT1,HDAC2,HDAC1,DNTTIP1,BRMS1L,BRMS1,ARID4B,ARID4A	0	26
c1260	EDN1 SLC9A3R1 PRKAR2B PRKAR2A PRKAR1B PRKAR1A PRKACG PRKACB PRKACA KCNS3 KCNG2 KCNC2 KCNB1 TUB GNAS F2 EZR CXCL12 CFTR CCL4 CCL11 AQP2 AKAP10 AKAP1 AGT ADRB2	NA	EDN1,SLC9A3R1,PRKAR2B,PRKAR2A,PRKAR1B,PRKAR1A,PRKACG,PRKACB,PRKACA,KCNS3,KCNG2,KCNC2,KCNB1,TUB,GNAS,F2,EZR,CXCL12,CFTR,CCL4,CCL11,AQP2,AKAP10,AKAP1,AGT,ADRB2	0	26
c1261	PTBP1 PTBP2 EIF4G3 EIF4G2 EIF4G1 EIF4EBP3 EIF4E3 EIF4E2 EIF4E1B EIF4E EIF4A1 EIF3A CASP10 CASP8 CASP7 CASP4 CASP3 CASP9 CASP6 CASP5 CASP2 CASP1 ARIH1 APAF1 PVX_094470	PVX_094470	PTBP1,PTBP2,EIF4G3,EIF4G2,EIF4G1,EIF4EBP3,EIF4E3,EIF4E2,EIF4E1B,EIF4E,EIF4A1,EIF3A,CASP10,CASP8,CASP7,CASP4,CASP3,CASP9,CASP6,CASP5,CASP2,CASP1,ARIH1,APAF1	1	24
