# Supplementary material for: Heterogeneous Network Model to Identify Potential Associations Between Plasmodium vivax and Human Proteins
Source: Int J Mol Sci. 2020 Feb 15;21(4):1310. doi: 10.3390/ijms21041310 (PMC7072978; doi:10.3390/ijms21041310)
Supplement: Supplementary file 1 [file ijms-21-01310-s001.zip › NewSupplementary/SupplementaryTableS10.xls]

## Sheet: Sheet1
Cluster ID	Enriched Protein Complexes	Corresponding corrected P-values
c1015	Succinyl-CoA synthetase, GDP-forming|Succinyl-CoA synthetase, ADP-forming	0.000979002994369861|0.000979002994369861
c1073	VILIP-1-AChR-alpha-4-AChR-beta-2 complex|CHRNA2-CHRNB4 complex	0.00978010558040894|0.0065266866291324
c1149	USH2 complex|IGF1R-CXCR4-GNAI2-GNB1 complex|GNAI1-GNGT1-GNB1 complex|GNAI1-GNB2-GNGT1 complex|GNAI1-GNB3-GNGT1 complex|GNAI1-GNB4-GNGT1 complex|GNAI1-GNB5-GNGT1 complex|GNAI1-GNB1-GNG2 complex|GNAI1-GNB2-GNG2 complex|GNAI1-GNB3-GNG2 complex|GNAI1-GNB4-GNG2 complex|GNAI1-GNB5-GNG2 complex|GNAI1-GNB1-GNG3 complex|GNAI1-GNB2-GNG3 complex|GNAI1-GNB3-GNG3 complex|GNAI1-GNB4-GNG3 complex|GNAI1-GNB5-GNG…	0.00523378741312713|0.00523378741312713|0.00138997370059938|0.00138997370059938|0.00138997370059938|0.00138997370059938|0.00138997370059938|0.00138997370059938|0.00138997370059938|0.00138997370059938|0.00138997370059938|0.00138997370059938|0.00138997370059938|0.00138997370059938|0.00138997370059938|0.00138997370059938|0.00138997370059938|0.00138997370059938|0.00138997370059938|0.00138997370059938…
c1168	Respiratory chain complex I (holoenzyme), mitochondrial|Respiratory chain complex I (early intermediate NDUFAF1 assembly), mitochondrial|Respiratory chain complex I (incomplete intermediate ND1, ND2, ND3, CIA30 assembly), mitochondrial|Respiratory chain complex I (intermediate I/200kD and III/250kD), mitochondrial|Respiratory chain complex I (intermediate IV/310kD), mitochondrial|Respiratory chai…	5.93788587010499e-87|6.7599525165847e-12|3.61253448740562e-06|0.000234504434231806|3.61253448740562e-06|4.94055353277876e-08|9.62258543401222e-18|1.18377640861223e-19|0.000234504434231806|2.64057408590959e-29|1.91432727158177e-23|2.64057408590959e-29|4.8787155958205e-05|0.000234504434231806|1.18377640861223e-19
c1185	Fibrinogen complex	0.00134822
c1199	CIN85 complex (CIN85, CRK, BCAR1, CBL, PIK3R1, GRB2, SOS1)|LAT-PLC-gamma-1-p85-GRB2-CBL-VAV-SLP-76 signaling complex, C305 activated|SLP-76-Cbl-Grb2-Shc complex, Fc receptor gamma-R1 stimulated|EGFR-CBL-GRB2 complex|FGFR2-c-Cbl-Lyn-Fyn complex|CD20-LCK-LYN-FYN-p75/80 complex, (Raji human B cell line)|SHC-GRB2 complex|LAT-PLC-gamma-1-p85-GRB2-SOS signaling complex, C305 activated|Phosphatidylinosi…	5.18416064226319e-05|0.00132147677122423|0.0002035982107309|0.000102173683010639|0.0002035982107309|0.0002035982107309|0.00511257119282038|0.000434682686178992|0.00511257119282038|0.00511257119282038|0.00511257119282038|0.000102173683010639
c1208	CIN85 complex (CIN85, CRK, BCAR1, CBL, PIK3R1, GRB2, SOS1)|SHC-GRB2 complex|LAT-PLC-gamma-1-p85-GRB2-SOS signaling complex, C305 activated|Phosphatidylinositol 3-kinase (PIK3CA, PIK3R1)|GRB2-SOS1 complex|GRB2-SHP-2 complex, PDGF stimulated|GM-CSF receptor complex	0.00289394865966273|0.00769216638433461|0.00124879199788183|0.00769216638433461|0.00769216638433461|0.00769216638433461|0.000251476276928936
