# Supplementary material for: Heterogeneous Network Model to Identify Potential Associations Between Plasmodium vivax and Human Proteins
Source: Int J Mol Sci. 2020 Feb 15;21(4):1310. doi: 10.3390/ijms21041310 (PMC7072978; doi:10.3390/ijms21041310)
Supplement: Supplementary file 1 [file ijms-21-01310-s001.zip › NewSupplementary/SupplementaryTableS2.xls]

## Sheet: Sheet1
Supplementary Table S2. The list of clusters that the human protein enriched in protein complexes.
Cluster ID	Enriched protein complex names	P-value (the order corresponding to the enriched protein complex names)
c17	ESYT1-ESYT2 complex|ESYT1-ESYT3 complex	8.15835828641549e-05|8.15835828641549e-05
c27	Angiogenin-PRI complex	0.000163167
c40	PAX9-MSX1 complex	0.000163167
c48	DNTTIP1-ZNF541-HDAC1-HDAC2 complex	0.000978861
c51	RICH1/AMOT polarity complex, Flag-Amot precipitated	0.00912942
c60	SPG3A-SPG4-SPG31 complex	0.000489466
c68	SLC2A1-DMTN-ADD2 complex	0.000978861
c91	ClpXP complex	0.000326334
c94	EYA1-SIX1 complex|EYA1-SIX2 complex	0.00016316716572831|0.00016316716572831
c99	CoREST-HDAC complex|LSD1 complex|Anti-HDAC2 complex|anti-BHC110 complex|BHC complex|CtBP complex|BRAF53-BRCA2 complex	0.00171201489686707|2.57802207650776e-05|0.006326445136744|0.0035850005422602|0.00171201489686707|0.006326445136744|0.00171201489686707
c104	3-methylcrotonyl-CoA carboxylase	0.000543891
c139	CTF18-CTF8-DCC1-RFC3 complex|CTF18-cohesion-RFC complex|CTF18-CTF8-DCC1 complex|CTF18-cohesion-RFC-POLH complex|DDX11-Ctf18-RFC complex	1.41765068079974e-07|6.20070574589228e-07|7.08883092118214e-08|7.93625653549666e-07|4.7247322464212e-07
c151	SRCAP-associated chromatin remodeling complex	2.12422e-05
c164	VEGFR2-S1PR1-ERK1/2-PKC-alpha complex|VEGFR2-S1PR2-ERK1/2-PKC-alpha complex|VEGFR2-S1PR3-ERK1/2-PKC-alpha complex|VEGFR2-S1PR5-ERK1/2-PKC-alpha complex|ARHGEF2-MAPK1-MAPK3-PXN complex|CD44-ERK1-ERK2-RHAMM complex	0.00135854519799091|0.00135854519799091|0.00135854519799091|0.00135854519799091|0.00135854519799091|0.00135854519799091
c166	TNF-alpha/NF-kappa B signaling complex (CHUK, BTRC, NFKB2, PPP6C, REL, CUL1, IKBKE, SAPS2, SAPS1, ANKRD28, RELA, SKP1)	3.89314e-05
c168	RAB5-RABAPTIN5\u2013RABEX5 complex	0.00163132
c170	MCL1-BAK1 complex	0.000543891
c178	PAQR3-SCAP-SREBF2 complex|SCAP-SREBF2 complex|INSIG1-SCAP complex	0.00054377240524568|0.00027194527621385|0.00027194527621385
c184	Carboxypeptidase N	0.000326334
c185	Akt-PHLPP1-PHLPP2-FANCI-FANCD2-USP1-UAF1 complex	2.16813e-05
c190	BCL10-MALT1 complex|CASP8-FADD-MALT1-BCL10 complex|CASP8-CHUK-IKBKB-MALT1-BCL10 complex|Ubiquitin E3 ligase (TRAF6, TAB2, MALT1, UEV1A, BCL10)|CARMA1-BCL10-MALT1 complex|FYB-CARMA1-BCL-10-MALT1 complex	0.00027194527621385|0.00122304494649779|0.00135854519799091|0.00135854519799091|3.54441546059108e-07|7.08709836963178e-07
c191	Isocitrate dehydrogenase [NAD], mitochondrial	0.0024468
c192	DNM1L-FIS1 complex	0.000815836
c215	ILK-LIMS1-PARVA complex|ILK-LIMS2-PARVA complex	0.00122339930141627|0.00122339930141627
c218	DLG5-MST1-MST2 complex	0.0024468
c223	LINGO1-RTN4R-NGFR complex|TROY-NGR-LINGO1 complex	0.00122339930141627|0.00122339930141627
c232	FLCN-FNIP2 complex	0.000163167
c251	INPP5E-PDE6D-RPGR complex	0.000489466
c259	BCOR complex	0.0045667
c292	CRB1-MPP5-INADL complex	0.000489466
c316	OCT4-SOX2 DNA-protein complex	0.00114217
c322	Cubam complex	0.000163167
c323	RAG1-RAG2 tetramer complex	0.000163167
c326	TF-FVIIa-FXa-TFPI complex	7.08883e-08
c328	INPP5E-PDE6D-RPGR complex	0.000489466
c330	WDR20-USP12-UAF1 complex	0.000489466
c335	Histone H3.1 complex|Chromatin assembly complex (CAF-1 complex)|ASF1-interacting protein complex	0.00244608971974041|0.000489466053030323|0.00122339930141627
c361	AP3 adaptor complex|AP3-BLOC1 complex	6.20272705603439e-07|4.03177258642234e-06
c362	C9orf72-SMCR8-WDR41 complex|C9orf72-SMCR8 complex|WDR41-(C9orf72-SMCR8)-(FIP200-ULK1-ATG13-ATG101) complex	1.77220773029553e-08|5.438905524277e-05|3.1013635280172e-07
c366	Calprotectin heterotetramer|iNOS-S100A8/A9 complex	0.00016316716572831|0.000244733026515162
c372	YWHAQ-CALM1-CABIN1 complex	0.00684806
c374	mTORC2 complex	0.00684806
c407	LLGL2-PAR-6B-PRKCI complex	0.000978861
c411	SRCAP-associated chromatin remodeling complex	8.50175e-06
c424	ITGA4-ITGB1-CD81 complex	0.000978861
c429	Multiprotein complex (mRNA turnover)|IGF2BP1 complex	0.0032619256638854|0.00586806480358868
c431	3M core complex|3M complex|ANKRA2-CCDC8-OBSL1-CUL7 complex	0.000326287072583812|1.24014114917846e-06|2.83530136159948e-07
c435	EP300-KAT2B-TBX5-WWTR1 complex	0.00195744
c438	BCL6-HDAC5 complex	0.000326334
c446	PAC3-PAC4 complex|PAC1-PAC2 complex	0.00016316716572831|0.00016316716572831
c449	SUMO1-SUA1-UBA2 complex|SUA1-UBA2 complex	0.000489430608875719|0.00032633433145662
c458	KICSTOR complex	7.08883e-08
c460	TRPC3-TRPC4 channel complex, redox-sensitive|TRPC1-TRPC3-TRPC7 complex	0.00032633433145662|0.000489430608875719
c461	7SK RNP complex	0.00195744
c469	VCP-VIMP-DERL1-DERL2-HRD1-SEL1L complex|HRD1 complex|AUP1-OS9-SEL1L-UBC6e-UBXD8 complex	1.98244792890315e-05|0.000141341204038982|0.00506969827523331
c477	Farnesyltransferase|DHDDS-NUS1 complex	0.00122375374296232|0.00122375374296232
c492	KCNJ11-ABCC9 complex	0.000326334
c494	hASC-1 complex	7.08768e-07
c497	CTGF/Hcs24-actin(beta/gamma) complex|Cofilin-actin-CAP1 complex	0.00122339930141627|0.00122339930141627
c501	EIF2B2-EIF2B3-EIF2B4-EIF2B5 complex|EIF2B1-EIF2B2-EIF2B3-EIF2B4-EIF2B5 complex	1.41765068079974e-07|3.85011455636658e-11
c504	3-methylcrotonyl-CoA carboxylase	0.000815836
c507	SMAD3-SMAD4-cJun-cFos complex|NFAT-JUN-FOS DNA-protein complex|ERG-JUN-FOS DNA-protein complex|ETS2-FOS-JUN complex	0.00122304494649779|0.00081559953427751|0.00081559953427751|0.00081559953427751
c513	SEPHS1-SEPHS2-SEPSECS-SECp43 complex	0.00326193
c518	NHE3-NHERF2-ACTN4, Ca(2+) induced	0.00163132
c519	4E-T-DDX6-CNOT1 complex	0.00163132
c520	Harmonin-SANS complex	0.000543891
c522	Bcl-2-Beclin1-UVRAG-PI(3)KC3 complex	0.00543536
c524	SNARE complex (VAMP2, SNAP25, STX1a, CPLX2)	0.00326193
c533	ARNTL-NPAS2 complex|Core clock complex|CRY1-Core clock complex	0.000407917914320775|0.000407917914320775|0.00081559953427751
c537	CNTF-CNTFR-gp130-LIFR complex	7.08768e-07
c538	Harmonin-SANS complex|Harmonin-CAD23 complex	0.00027194527621385|0.00027194527621385
c539	TRAPP complex	6.43928e-05
c542	TNF-alpha/NF-kappa B signaling complex (CHUK, BTRC, NFKB2, PPP6C, REL, CUL1, IKBKE, SAPS2, SAPS1, ANKRD28, RELA, SKP1)	3.89314e-05
c543	IFNAR1-IFNAR2-IFNB1 complex|IFNAR1-IFNAR2-IFNW1 complex|IFNAR1-IFNAR2-IFNA2 complex	0.00081559953427751|3.54441546059108e-07|0.00081559953427751
c555	MPP7-DLG1-LIN7A complex	0.00163132
c556	RAG1-RAG2 tetramer complex	0.000543891
c557	JIP1-JIP2 complex	0.000543891
c558	XRCC1-LIG3-PNK-TDP1 complex	0.00326193
c559	Histone H3.1 complex|Chromatin assembly complex (CAF-1 complex)|ASF1-interacting protein complex	0.00814418870840835|0.00163131721573704|0.00407563559397274
c560	AKAP13-MAP2K3-MAP3K20-MAPK14-PKN1 complex	0.00543536
c565	CTF18-CTF8-DCC1-RFC3 complex|CTF18-cohesion-RFC complex|CTF18-CTF8-DCC1 complex|CTF18-cohesion-RFC-POLH complex|DDX11-Ctf18-RFC complex	3.54383794340763e-07|1.54967124069052e-06|1.77220773029554e-07|1.98325589089032e-06|1.18089435320518e-06
c566	COMMD1-CCDC22-CCDC93-C16orf62 complex|CCDC93-COMMD1-COMMD6 complex|COMMD1-CCDC93-C16orf62 complex	0.00108730855462847|0.00081565860786852|0.00081565860786852
c581	SCRIB-LGL2 complex|LLGL2-PAR-6B-PRKCI complex|LLGL1-PAR-6B-PRKCI complex	0.00054377240524568|0.00054377240524568|0.00054377240524568
c583	Histone H3.1 complex|Histone H3.3 complex|ASF1-interacting protein complex|ASF1-histone containing complex	7.08074778866132e-06|0.00610814153130626|3.09934248138103e-06|3.09934248138103e-06
c586	KCND3-KCNIP4 complex	0.000543891
c588	ING4 complex (ING4, JADE1, KAT7, MEAF6)|ING4 complex (ING4, JADE2, KAT7, MEAF6)|ING4 complex (ING4, JADE3, KAT7, MEAF6)|ING5 complex (ING5, JADE1, KAT7, MEAF6)|ING5 complex (ING5, JADE2, KAT7, MEAF6)|ING5 complex (ING5, JADE3, KAT7, MEAF6)	2.36255862893842e-07|2.36255862893842e-07|2.36255862893842e-07|0.000543654277314233|0.000543654277314233|0.000543654277314233
c593	Tankyrin 1-tankyrin 2-TRF1 complex	0.0045667
c597	tRNA splicing endonuclease|RNA endonuclease (SEN2deltaEx8, SEN54, CLP1)	3.85011455636658e-11|0.000489430608875719
c600	Phosphorylase kinase complex	1.77163e-06
c606	OCT1-OBF1-DNA-TLE1 complex|OCT1-OBF1-DNA complex	0.000489430608875719|0.00032633433145662
c608	MMXD complex|MMS19 complex|CIA2B-CIA1-MMS19 complex	9.91627945445163e-06|0.00304314113573392|0.00228334788386737
c612	RANBPM-Muskelin-TWA1-HSMpp8 complex|CTLH complex	0.00244608989299557|3.54268305961554e-06
c617	BLOC-3 (biogenesis of lysosome-related organelles complex 3)|BLOC-2 (biogenesis of lysosome-related organelles complex 2)|BLOC1-BLOC2 complex	0.000181296850809233|1.77220773029554e-07|1.46016615050149e-05
c620	mTORC2 complex	0.00684806
c622	ATP4A-ATP4B complex	0.000815836
c625	WDR20-USP12-UAF1 complex|WDR20-USP46-UAF1 complex|USP12-UAF1 complex|USP46-UAF1 complex	1.77220773029554e-07|1.77220773029554e-07|0.000203958957160387|0.000203958957160387
c629	RUNX1-CBF-beta-DNA complex|COPRS-PRMT5-RUNX1-CBFB complex	0.00081583582864155|0.00244608989299557
c631	CTLH complex	0.00815127
c641	Protein phosphatase 4 complex|PPP4C-PPP4R2-Gemin3-Gemin4 complex	0.00081583582864155|0.00244608989299557
c644	hNURF complex|HuCHRAC complex|CERF complex (CECR2-containing remodeling factor complex)	0.00391204320239245|0.00391204320239245|0.00195800598873972
c645	CTLH complex	0.00815127
c650	ADAM22-LGI1 complex	0.000815836
c651	ILK-LIMS1-PARVA complex|ILK-LIMS2-PARVA complex	0.00122339930141627|0.00122339930141627
c660	mTOR complex (MTOR, RICTOR, MLST8)|mTORC1 complex|mTOR complex (MTOR, RAPTOR)|mTORC2 complex	0.00081559953427751|3.54441546059108e-07|0.000407917914320775|0.00122304494649779
c668	SCNN1B-SCNN1G-SCNN1D complex	0.0024468
c672	Protein phosphatase 4 complex|PPP4C-PPP4R2-Gemin3-Gemin4 complex	0.00081583582864155|0.00244608989299557
c680	FHF complex	2.50958e-14
c691	MAPK6-MAPKAPK5-SEPT7 complex	0.0024468
c693	Microprocessor complex|RNA-induced silencing complex, RISC|TRBP containing complex (DICER, TRBP, AGO2, RPL7A, EIF6, MOV10)	0.00081583582864155|0.00122339930141627|0.00407445498827775
c713	FACT complex, UV-activated|Casein kinase II-HMG1 complex|Casein kinase II (beta-dimer, alpha, alpha)|Casein kinase II (beta-dimer, alpha-dimer)|Casein kinase II (beta-dimer, alpha-dimer)	7.08074778866131e-06|4.25087298053876e-06|2.12664927635464e-06|0.000489501497184929|0.000489501497184929
c715	OCT4-SOX2 DNA-protein complex	0.00244751
c717	KCNE1-KCNH2 complex|KCNE2-KCNH2 complex|KCNQ1-KCNE2 complex|KCNQ1-KCNE4 complex|KCNQ1-KCNE5 complex	0.00016316716572831|0.00016316716572831|0.00016316716572831|0.00016316716572831|0.00016316716572831
c722	NFAT-JUN-FOS DNA-protein complex	0.00733827
c725	Retromer complex (SNX1, SNX2, VPS35, VPS29, VPS26A)|SNX complex (SNX1, SNX6)|Retromer complex (SNX1, SNX2, VPS35, VPS29, VPS26B)	4.04051223667115e-09|0.000815835828641549|4.04051223667115e-09
c729	PML-SMAD2/3-SARA complex|TIF1gamma-SMAD2-SMAD3 complex|SMAD4-SMAD2-SMAD3 complex	0.00304314113573392|0.00228334788386737|0.00228334788386737
c732	TF-FVIIa-FXa-TFPI complex	2.69508e-10
c736	FGF21-FGFR4-KLB complex	0.00342527
c737	NGF-p75 complex	0.00114217
c738	RalBP1-CDC2-CCNB1 complex|Cell cycle kinase complex CDC2|RC complex during G2/M-phase of cell cycle|CCNB1-CDC2 complex|CDC2-PCNA-CCNB1-GADD45A complex|CDC2-PCNA-CCNB1-GADD45B complex|CDC2-PCNA-CCNB1-GADD45G complex|CDK1-CCNB1-CCNF complex|CDC2-CCNB1-PTCH1 complex	0.000611699650708133|0.00152792062060416|0.00704807796615523|0.000611699650708133|0.000698882826570163|0.000698882826570163|0.000698882826570163|0.000611699650708133|0.000611699650708133
c744	ABRAXAS2-SHMT2 complex	0.00114217
c746	OCT4-SOX2 DNA-protein complex	0.00114217
c747	WWTR1-YAP1 complex	0.00114217
c748	BLOC-3 (biogenesis of lysosome-related organelles complex 3)|BLOC-2 (biogenesis of lysosome-related organelles complex 2)|BLOC1-BLOC2 complex	0.00038072338669939|6.20272705603438e-07|5.10392134385651e-05
c749	ODC-OAZ1-CCND1 complex	0.00342527
c757	Elongator holo complex	1.41742e-06
c759	SCNN1B-SCNN1G-SCNN1D complex	0.00342527
c760	Kinase maturation complex 2	1.88459e-08
c761	C1q complex	6.20273e-07
c773	PCNA-MLH1-PMS1 complex|PCNA-MSH2-MSH6 complex|MSH2-MSH6-PMS2-MLH1 complex|MSH2-MSH6-PMS1-MLH1 complex|MSH2-MSH6 complex|MSH2-MSH3 complex|PCNA-MutS-alpha-MutL-alpha-DNA complex|MutL-alpha complex|MutL-beta complex|EXO1-MLH1-PMS2 complex|EXO1-MLH1-PCNA complex|BASC complex (BRCA1-associated genome surveillance complex)|GCN5-TRRAP histone acetyltransferase complex|MSH2/6-BLM-p53-RAD51 complex|MutS-…	0.000689872756119004|0.000689872756119004|1.27053780360097e-09|1.27053780360097e-09|0.000332377559816928|0.000332377559816928|4.23254950948645e-09|0.000332377559816928|0.000332377559816928|7.3103568874691e-07|0.000689872756119004|0.000127909415968814|0.00836954477473609|0.00213253825977345|0.000689872756119004|0.00298360794447448
c776	BORC complex	7.63453e-17
c777	FARP2-NRP1-PlexinA1 complex|FARP2-NRP1-PlexinA2 complex|FARP2-NRP1-PlexinA3 complex|FARP2-NRP1-PlexinA4 complex|SEMA3C-PlexinD1-Nrp1 complex|PlexinA1-NRP1 complex|PlexinA3-Nrp1 complex|PlexinA1-Nrp2 complex|SEMA6D-PlexinA1-NRP1 complex|PlexinA1-NRP1-SEMA3A complex	0.000896834582954705|0.000896834582954705|0.000896834582954705|0.000896834582954705|0.000896834582954705|0.000896834582954705|0.000896834582954705|0.000896834582954705|0.000896834582954705|0.000896834582954705
c785	DGKZ-RASGRP1-HRAS complex	0.00733827
c795	VCP-VIMP-DERL1-DERL2-HRD1-SEL1L complex|HRD1 complex|AUP1-OS9-SEL1L-UBC6e-UBXD8 complex	0.00760124333296847|1.30837826197717e-13|4.95813972722582e-06
c796	ITGA5-ITGB1-ADAM15 complex|ITGA7-ITGB1-CD151 complex|ITGA9-ITGB1-ADAM9 complex|ITGA9-ITGB1-VCAM1 complex|ITGA9-ITGB1-TNC complex|ITGB1-ITGA9 complex|ITGA9-ITGB1-ADAM15 complex|ITGA9-ITGB1-FIGF complex|ITGA9-ITGB1-ADAM12 complex|ITGA9-ITGB1-VEGFC complex|ITGA9-ITGB1-VEGFA complex|ITGA9-ITGB1-ADAM8 complex|ITGA9-ITGB1-SPP1 complex	0.00035128428982575|0.00035128428982575|0.00035128428982575|0.00035128428982575|4.96218164482749e-07|0.00035128428982575|4.96218164482749e-07|0.00035128428982575|0.00035128428982575|0.00035128428982575|0.00035128428982575|0.00035128428982575|0.00035128428982575
c800	MCM complex|MCM2-MCM4-MCM6-MCM7 complex	1.98244792890315e-05|0.00456471170360088
c801	DNA-PK-Ku-eIF2-NF90-NF45 complex	3.46787e-05
c804	EPO-EPOR complex	0.00152289
c809	TF-FVIIa-FXa-TFPI complex	5.39016e-10
c823	NGF-p75 complex	0.00152289
c824	NGF-p75 complex	0.00152289
c825	PIAS1-SUMO1-UBC9 complex	9.92436e-07
c829	ARNTL-NPAS2 complex|Core clock complex|CRY1-Core clock complex	0.00076144677339878|0.00076144677339878|0.00152223192257825
c831	Serine-palmitoyltransferase (SPTLC1, SPTLC2, SPTLC3) complex|Serine-palmitoyltransferase (SPTLC1, SPTLC3, ssSPTb) complex|Serine-palmitoyltransferase (SPTLC1, SPTLC3, ssSPTa) complex|Serine-palmitoyltransferase (SPTLC1, SPTLC2, ssSPTb) complex|Serine-palmitoyltransferase (SPTLC1, SPTLC2, ssSPTa) complex	1.984872657931e-07|1.984872657931e-07|1.984872657931e-07|1.984872657931e-07|1.984872657931e-07
c837	ITGAM-ITGB2-CD11 complex	0.0045667
c842	SMAD3-SMAD4-cJun-cFos complex|NFAT-JUN-FOS DNA-protein complex|ERG-JUN-FOS DNA-protein complex|ETS2-FOS-JUN complex	0.00448125067782526|0.00298944860984902|0.00298944860984902|0.00298944860984902
c843	DVL2-INVS-NPHP4-RPGRIP1L complex	0.00912942
c845	Calcineurin|Calcineurin-FKBP12 complex	0.00149569901917618|2.92414275498764e-06
c847	ITGA6-ITGB4-CD151 complex	0.00896835
c849	SMAD3/4-E2F4/5-p107-DP1 complex|PML-SMAD2/3-SARA complex|SMAD3-SMAD4-cJun-cFos complex|SMAD3-SMAD4-CTCF protein-DNA complex|SMAD3-SMAD4-SP1 complex|SMAD3-SMAD4-FOXO3-FOXG1 complex|SMAD3-SMAD4-cJUN complex|JUND-FOSB-SMAD3-SMAD4 complex|SMAD3-SMAD4-FOXO3 complex|SMAD3-SMAD4-FOXO1 complex|SMAD3-SMAD4-FOXO4 complex|RSmad complex|TIF1gamma-SMAD2-SMAD3 complex|SMAD4-SMAD2-SMAD3 complex|SMAD2-SMAD4-FAST…	0.00194583126813553|0.000814772850513683|0.000814772850513683|0.000472018201555108|0.000472018201555108|2.54107560720195e-09|0.000472018201555108|0.000814772850513683|5.84828550997528e-07|5.84828550997528e-07|5.84828550997528e-07|4.36623965094623e-05|0.000472018201555108|5.84828550997528e-07|0.000472018201555108|1.94815796552149e-06|4.17190328714711e-06|0.000472018201555108|0.000472018201555108|0…
c852	Glycine receptor (GLRA11, GLRB)	0.00152289
c854	SMAD3/4-E2F4/5-p107-DP1 complex|PML-SMAD2/3-SARA complex|SMAD3-SMAD4-cJun-cFos complex|SMAD3-SMAD4-CTCF protein-DNA complex|SMAD3-SMAD4-SP1 complex|SMAD3-SMAD4-FOXO3-FOXG1 complex|SMAD3-SMAD4-cJUN complex|JUND-FOSB-SMAD3-SMAD4 complex|SMAD3-SMAD4-FOXO3 complex|SMAD3-SMAD4-FOXO1 complex|SMAD3-SMAD4-FOXO4 complex|RSmad complex|TIF1gamma-SMAD2-SMAD3 complex|SMAD4-SMAD2-SMAD3 complex|SMAD2-SMAD4-FAST…	0.00194583126813553|0.000853571557681002|0.000853571557681002|0.000527549754679238|0.000527549754679238|2.54107560720195e-09|0.000527549754679238|0.000853571557681002|5.84828550997528e-07|5.84828550997528e-07|5.84828550997528e-07|5.82165286792831e-05|0.000527549754679238|5.84828550997528e-07|0.000527549754679238|0.000853571557681002|0.00135706980167401|0.000527549754679238|0.000527549754679238|0.…
c855	LMO4-gp130 complex	3.89314e-05
c867	NEMO-HIF2(alpha)-ARNT complex|ARNT-HIF1A complex	0.00293552032861613|0.00195800598873972
c870	HOMER3-IP3R-TRPC1 complex|RHOA-IP3R-TRPC1 complex|TRP1-G alpha-11-IP3R3-CAV1 signaling complex	0.00293552032861613|0.00293552032861613|0.00391204320239245
c878	WWTR1-YAP1 complex	0.00195801
c881	ATAC complex, GCN5-linked|ATAC complex, YEATS2-linked	8.95424638117912e-18|1.27948305103004e-16
c883	Glutamate-cysteine ligase	0.00424235
c888	Phosphatidylinositol 3-kinase complex (PIK3C3, PIK3R4)|Bcl-2-Beclin1-UVRAG-PI(3)KC3 complex|ULK1-ATG13-ATG14-PIK3C3 complex	0.00119655921534094|1.90448164696424e-08|7.79199659318413e-06
c889	p300-MDM2-p53 protein complex|Er-alpha-p53-hdm2 complex|NUMB-TP53-MDM2 complex|YY1-MDM2-p53 complex|p53-MDM2 complex	0.00146765383184425|0.00146765383184425|0.00146765383184425|0.00146765383184425|0.00146765383184425
c890	AP4 adaptor complex|AP5-SPG11-SPG15 complex|AP5 adaptor complex	0.00488934552416047|5.72590046108224e-16|8.08524056836981e-10
c891	TMEM173-TBK1 complex	0.00244751
c892	ARNTL-NPAS2 complex|Core clock complex|CRY1-Core clock complex	0.000997132679450784|0.000997132679450784|2.92414275498764e-06
c893	NGF-TrkA complex	0.00244751
c894	Class C Vps complex (VPS11, VPS18, STX7)|Class C Vps complex (VPS11, VPS18, VPS16)|Class C VPS/HOPS complex|CORVET complex|HOPS complex|Endosomal targeting complex (VIPAS39-VPS33B)	0.0012230448598702|5.3166231908866e-07|8.07681028694829e-09|2.86295023054112e-16|2.86295023054112e-16|0.000489501497184929
c897	PAR-6-PAR-3-VE-cadherin complex, endothelial|RICH1-PAR3-aPKC polarity complex|KIF3A/B-PAR-3-aPKC-PAR-6 complex|PAR3-PAR6-PALS1 complex|LLGL2-PAR-6B-PRKCI complex|LLGL1-PAR-6B-PRKCI complex|PLCB1-PARD3-PARD6A complex|PLCB3-PARD3-PARD6A complex|PARD3B-PARD6A-PRKCI complex|HOOK2-PAR3-Par6alpha-PKCiota complex	0.000733826915922123|0.000733826915922123|5.31056084149598e-06|0.000733826915922123|1.06332463817732e-06|1.06332463817732e-06|0.000733826915922123|0.000733826915922123|0.000733826915922123|2.83391532035917e-06
c898	BRAFT complex|RC complex during S-phase of cell cycle|RC complex during G2/M-phase of cell cycle|BLM complex II|RPA complex|53BP1-containing complex	8.15563082195299e-05|8.4735621972258e-05|8.4735621972258e-05|1.48647242700165e-05|1.48865449344825e-06|0.0032583835581422
c899	Integrator complex|Integrator-RNAPII complex	7.9710495579814e-07|8.05120858673838e-07
c900	ING4 complex (ING4, JADE1, KAT7, MEAF6)|ING4 complex (ING4, JADE2, KAT7, MEAF6)|ING4 complex (ING4, JADE3, KAT7, MEAF6)|ING5 complex (ING5, JADE1, KAT7, MEAF6)|ING5 (BRPF1, MOZ, MORF) complex|ING5 (BRPF2, MOZ, MORF) complex|ING5 (BRPF3, MOZ, MORF) complex|ING5 complex (ING5, JADE2, KAT7, MEAF6)|ING5 complex (ING5, JADE3, KAT7, MEAF6)	2.6950801894566e-10|2.6950801894566e-10|2.6950801894566e-10|2.6950801894566e-10|2.3602492628871e-06|1.01012805916779e-09|1.01012805916779e-09|2.6950801894566e-10|2.6950801894566e-10
c901	mitochondrial permeability transition pore (PTP) complex (PPIF-SPG7-VDAC1)	0.00733827
c902	BLOC-1 (biogenesis of lysosome-related organelles complex 1)|AP3-BLOC1 complex|BLOC1-BLOC2 complex|dysbindin-Snapin-BLOS2 complex|BORC complex	5.64787134605168e-08|5.48659591979434e-07|1.77226895111211e-07|0.00146765383184425|1.99040037114677e-18
c909	GPI-GnT activity complex	7.70793e-09
c911	LGR5-RNF43-RSPO1 complex	1.48865e-06
c914	ESR1-RELA-BCL3-NCOA3 complex|hs4 enhancer complex (faster migrating complex)|TNF-alpha/NF-kappa B signaling complex (CHUK, KPNA3, NFKB2, NFKBIB, REL, IKBKG, NFKB1, NFKBIE, RELB, NFKBIA, RELA, TNIP2)|CHUK-NFKB2-REL-IKBKG-SPAG9-NFKB1-NFKBIE-COPB2-TNIP1-NFKBIA-RELA-TNIP2 complex|TNF-alpha/Nf-kappa B signaling complex (RPL6, RPL30, RPS13, CHUK, DDX3X, NFKB2, NFKBIB, REL, IKBKG, NFKB1, MAP3K8, RELB, G…	0.00224062533891263|0.00331728173742537|0.000319773539922034|0.000319773539922034|0.000656781794381505|0.00128119226136386|0.000747849509588088|0.00128119226136386|0.00128119226136386
c915	mTOR complex (MTOR, RICTOR, MLST8)|mTORC1 complex|mTOR complex (MTOR, RAPTOR)|mTORC2 complex|TSC complex	2.15027871275858e-06|2.15027871275858e-06|0.00123735100677302|7.7079293418459e-09|0.00296706208179993
c916	Retrotranslocation complex|VCP-VIMP-DERL1-DERL2-HRD1-SEL1L complex|HRD1 complex|AUP1-OS9-SEL1L-UBC6e-UBXD8 complex	0.00224208645738676|1.90348848298538e-08|1.17174421666082e-15|9.73444100334325e-06
c917	MCL1-BAK1 complex	0.0029914
c918	Retrotranslocation complex|VCP-VIMP-DERL1-DERL2-HRD1-SEL1L complex|HRD1 complex|AUP1-OS9-SEL1L-UBC6e-UBXD8 complex	0.00224208645738676|1.90348848298538e-08|1.17174421666082e-15|9.73444100334325e-06
c919	Propionyl-CoA carboxylase	0.0029914
c920	SVIP-VCP-DERL1 complex|gp78-VCP-DERL1 complex|VCP-VIMP-DERL1 complex|VCP-VIMP-DERL1-DERL2-HRD1-SEL1L complex|BAG6-AMFR-FAF2 complex|VCP-SELK-DERL1 complex	0.00179366916590941|2.92414275498764e-06|0.00179366916590941|0.0074590198611862|0.00179366916590941|0.00179366916590941
c921	PIAS1-SUMO1-UBC9 complex	2.92414e-06
c922	PRKCZ-VAMP2-WDFY2 complex	0.00896835
c925	JIP1-JIP2 complex	0.0029914
c926	PIAS1-SUMO1-UBC9 complex	2.92414e-06
c927	MMXD complex|MMS19 complex|CIA2B-CIA1-MMS19 complex	2.12422433659839e-05|0.00488934552416047|0.00366913457961061
c928	Methionine adenosyltransferase alpha2 beta-v1|Methionine adenosyltransferase alpha1 beta-v1	0.00149569901917618|0.00149569901917618
c930	DZIP1-GLI3 complex	0.0029914
c931	PlexinC1-SEMA7A complex	0.0029914
c933	GATB-GATC-QRSL1 complex	1.77221e-07
c934	OCT4-SOX2 DNA-protein complex	0.0029914
c935	Decapping complex	1.26976e-08
c937	ARNTL-NPAS2 complex|Core clock complex|CRY1-Core clock complex	0.00119655921534094|0.00119655921534094|3.89885700665017e-06
c946	CNTF-CNTFR-gp130-LIFR complex|LIFR-LIF-gp130 complex	1.16889477931289e-05|0.00448417291477353
c947	PAR-6-PAR-3-VE-cadherin complex, endothelial|RICH1-PAR3-aPKC polarity complex|KIF3A/B-PAR-3-aPKC-PAR-6 complex|PAR3-PAR6-PALS1 complex|LLGL2-PAR-6B-PRKCI complex|LLGL1-PAR-6B-PRKCI complex|PLCB1-PARD3-PARD6A complex|PLCB3-PARD3-PARD6A complex|PARD3B-PARD6A-PRKCI complex|HOOK2-PAR3-Par6alpha-PKCiota complex	0.00107612352240552|0.00107612352240552|7.78628314824326e-06|0.00107612352240552|1.29961900221672e-06|1.29961900221672e-06|0.00107612352240552|0.00107612352240552|1.29961900221672e-06|3.89599829659206e-06
c952	PR -PRLR complex	0.00358968
c953	VILIP-1-AChR-alpha-4-AChR-beta-2 complex	0.00896835
c957	Succinyl-CoA synthetase, GDP-forming|Succinyl-CoA synthetase, ADP-forming	0.00122375374296232|0.00122375374296232
c958	PIAS1-SUMO1-UBC9 complex	3.89886e-06
c960	NGF-TrkA complex	0.00358968
c969	LKB1-STRAD-MO25 complex	3.89886e-06
c972	GATOR1 complex|GATOR2 complex|GATOR complex|SOG complex|KICSTOR complex	7.79771401330034e-07|4.7612041174106e-09|6.56707173097166e-18|6.56707173097166e-18|1.27053780360097e-09
c979	CD147-gamma-secretase complex|Gamma-secretase complex (APH1A, PSEN1, PSENEN, NCSTN)|Gamma-secretase complex (APH1B, PSEN2, PSENEN, NCSTN)|Gamma-secretase complex (APH1A, PSEN2, PSENEN, NCSTN)|Gamma-secretase complex (APH1B, PSEN1, PSENEN, NCSTN)|Gamma-secretase-Delta1 complex	1.16665009908991e-08|3.50360424629358e-09|3.50360424629358e-09|3.50360424629358e-09|3.50360424629358e-09|1.16665009908991e-08
c982	Set1B complex|Set1A complex|MLL2 complex|ASXL1-HCFC1-OGT complex	0.00170107162866649|0.00124118373641952|0.00124118373641952|3.1385798903534e-05
c984	Prohibitin-HIRA complex|OGT-HIRA complex	3.4300616681066e-05|3.4300616681066e-05
c985	NRP2-VEGFC complex|NRP2-VEGFD complex, heparin dependent|NRP2-VEGFR3 complex|VEcad-VEGFR complex	0.00141411543631202|0.00141411543631202|0.00141411543631202|0.00317922547464772
c986	DNMT3B complex|Condensin I-PARP-1-XRCC1 complex|Condensin II|DNA ligase IV-condensin complex|FACT complex, UV-activated|Casein kinase II-HMG1 complex|Casein kinase II (beta-dimer, alpha, alpha)|Casein kinase II (beta-dimer, alpha-dimer)|Casein kinase II (beta-dimer, alpha-dimer)|CAP(C)-CAP(E) complex	0.00887350541427404|1.12880340554605e-10|1.37533934392081e-08|0.00141298909984343|1.01205176855036e-05|5.0643848607835e-06|1.68950470288175e-06|0.000530293288617008|0.000530293288617008|0.000530293288617008
c989	IKBKB-CDC37-KIAA1967-HSP90AB1-HSP90AA1 complex|TNF-alpha/NF-kappa B signaling complex 7|TNF-alpha/NF-kappa B signaling complex 8|TNF-alpha/NF-kappa B signaling complex 9|Hsp90-p23 complex	0.00846443507412253|0.000141341204038982|0.00010112272104421|0.00846443507412253|0.00141411543631202
c990	AP4 adaptor complex|AP5-SPG11-SPG15 complex|AP5 adaptor complex	0.0084711820859129|4.67887866248436e-15|2.7528319078021e-09
c991	FARP2-NRP1-PlexinA1 complex|FARP2-NRP1-PlexinA3 complex|FARP2-NRP1-PlexinA4 complex|Nrp1-PlexinD1 complex|SEMA3C-PlexinD1-Nrp1 complex|PlexinA1-NRP1 complex|PlexinA3-Nrp1 complex|PlexinB1-Nrp1 complex|PlexinA1-Nrp2 complex|SEMA6D-PlexinA1-NRP1 complex|PlexinA1-NRP1-SEMA3A complex	0.00115608199078099|0.00115608199078099|0.00115608199078099|0.00070705771815601|5.06851410864524e-06|0.00070705771815601|0.00070705771815601|0.00070705771815601|0.00070705771815601|0.00115608199078099|0.00115608199078099
c992	Methionine adenosyltransferase alpha2 beta-v1|Methionine adenosyltransferase alpha1 beta-v1	0.00212117315446803|0.00212117315446803
c994	LATS1-HTRA2-BIRC4 complex|Apoptosome-procaspase 9 complex	0.00635845094929544|0.00635845094929544
c1002	CLEC4E-FCER1G complex|CLEC4E-MS4A2 complex	0.00212117315446803|0.00212117315446803
c1006	p130Cas-ER-alpha-cSrc-kinase- PI3-kinase p85-subunit complex|SRC-PRKCD-CDCP1 complex|CRK-BCAR1-DOCK1 complex|CAS-SRC-FAK complex|ACK1 signaling complex	0.00885702319144161|0.00738887750463938|0.00738887750463938|0.00738887750463938|0.00885702319144161
c1009	DHDDS-NUS1 complex	0.00424235
c1012	NGF-p75 complex	0.0049494
c1014	BBSome|BBSome core complex|BBSome linker complex|BBS-chaperonin complex|BBS1-BBS4-BBS5-PKD1-TTC8 complex|MKKS-BBS12 complex	4.38314496207428e-20|9.16327264415247e-09|2.41020251320193e-06|9.55639020381512e-07|3.05097326286163e-08|0.00123281858550279
c1015	Succinyl-CoA synthetase, GDP-forming|Succinyl-CoA synthetase, ADP-forming	0.000979002994369861|0.000979002994369861
c1017	Condensin I-PARP-1-XRCC1 complex|Condensin II|DNA ligase IV-condensin complex|FACT complex, UV-activated|Casein kinase II-HMG1 complex|Casein kinase II (beta-dimer, alpha, alpha)|Casein kinase II (beta-dimer, alpha-dimer)|Casein kinase II (beta-dimer, alpha-dimer)|CAP(C)-CAP(E) complex	8.7779911109875e-11|8.3736331796262e-12|0.00164836782322218|1.28785585368858e-05|6.44505519126936e-06|2.15027871275858e-06|0.000618675503386509|0.000618675503386509|0.000618675503386509
c1018	RICH1/AMOT polarity complex, Flag-Amot precipitated|MST1-SAV1 complex|MST2-SAV1 complex|NEK2A-SAV1-STK3 complex|WWTR1-YAP1 complex|DLG5-MST1-MST2 complex	0.000359630969830608|0.00123735100677302|0.00123735100677302|0.00247255173483327|0.00123735100677302|0.00247255173483327
c1023	CEN complex|FACT complex, UV-activated|BCOR complex|E2F-6 complex|hPRC1L complex|Casein kinase II-HMG1 complex|Casein kinase II (beta-dimer, alpha, alpha)|Casein kinase II (beta-dimer, alpha-dimer)|Casein kinase II (beta-dimer, alpha-dimer)|RUNX1-CBF-beta-DNA complex|COPRS-PRMT5-RUNX1-CBFB complex	0.00550942920726101|5.25038218953259e-08|3.66473584961317e-07|0.000351686188485709|0.00342006279740006|8.05566206329052e-06|2.68784839094823e-06|0.000713856350061356|0.000713856350061356|0.000713856350061356|0.00342006279740006
c1025	CD147-gamma-secretase complex|Gamma-secretase complex (APH1A, PSEN1, PSENEN, NCSTN)|Gamma-secretase complex (APH1B, PSEN2, PSENEN, NCSTN)|Gamma-secretase complex (APH1A, PSEN2, PSENEN, NCSTN)|Gamma-secretase complex (APH1B, PSEN1, PSENEN, NCSTN)|Gamma-secretase-Delta1 complex	1.96116930323136e-08|5.89067527124087e-09|5.89067527124087e-09|5.89067527124087e-09|5.89067527124087e-09|1.96116930323136e-08
c1026	CD147-gamma-secretase complex|Gamma-secretase complex (APH1A, PSEN1, PSENEN, NCSTN)|Gamma-secretase complex (APH1B, PSEN2, PSENEN, NCSTN)|Gamma-secretase complex (APH1A, PSEN2, PSENEN, NCSTN)|Gamma-secretase complex (APH1B, PSEN1, PSENEN, NCSTN)|Gamma-secretase-Delta1 complex|NGF-p75 complex	1.96116930323136e-08|5.89067527124087e-09|5.89067527124087e-09|5.89067527124087e-09|5.89067527124087e-09|1.96116930323136e-08|0.00118878935030626
c1027	hs4 enhancer complex (faster migrating complex)|TNF-alpha/NF-kappa B signaling complex (CHUK, KPNA3, NFKB2, NFKBIB, REL, IKBKG, NFKB1, NFKBIE, RELB, NFKBIA, RELA, TNIP2)|CHUK-NFKB2-REL-IKBKG-SPAG9-NFKB1-NFKBIE-COPB2-TNIP1-NFKBIA-RELA-TNIP2 complex|TNF-alpha/Nf-kappa B signaling complex (RPL6, RPL30, RPS13, CHUK, DDX3X, NFKB2, NFKBIB, REL, IKBKG, NFKB1, MAP3K8, RELB, GLG1, NFKBIA, RELA, TNIP2, GTF…	0.00406767105095721|0.000879215471214273|0.000879215471214273|0.00142771270012271|0.00259303550026973|0.00142771270012271|0.00259303550026973|0.00259303550026973|0.00406767105095721|0.00406767105095721|0.00406767105095721|0.00406767105095721|0.00380006977488896|0.00380006977488896
c1028	IL6ST-PRKCD-STAT3 complex|JAK2-PAFR-TYK2 complex|LMO4-gp130 complex	0.00652007038693929|0.00652007038693929|9.90335262602426e-05
c1031	NGF-p75 complex	0.00571085
c1032	PlexinC1-SEMA7A complex	0.00832153
c1033	IFNAR1-IFNAR2-IFNB1 complex|IFNAR1-IFNAR2-IFNW1 complex|IFNAR1-IFNAR2-IFNA2 complex	0.00570547510370895|0.00570547510370895|0.00570547510370895
c1034	SEPHS1-SEPHS2-SEPSECS-SECp43 complex	8.50175e-06
c1036	FACT complex, UV-activated|BCOR complex|E2F-6 complex|hPRC1L complex|Casein kinase II-HMG1 complex|Casein kinase II (beta-dimer, alpha, alpha)|Casein kinase II (beta-dimer, alpha-dimer)|Casein kinase II (beta-dimer, alpha-dimer)|RUNX1-CBF-beta-DNA complex|COPRS-PRMT5-RUNX1-CBFB complex	2.01194662250155e-05|7.32947169922634e-07|0.000351686188485709|0.00342006279740006|1.0740882751054e-05|4.03177258642235e-06|0.000713856350061356|0.000713856350061356|0.000713856350061356|0.00342006279740006
c1039	USH2 complex	0.00684806
c1040	Retrotranslocation complex|VCP-VIMP-DERL1-DERL2-HRD1-SEL1L complex|erlin1/2-RNF170 complex|HRD1 complex|AUP1-OS9-SEL1L-UBC6e-UBXD8 complex	0.00391204223216358|1.04888999621213e-07|0.00391204223216358|2.97494385417538e-17|3.30111754200809e-05
c1042	PELI1-IRAK4-IRAK1-TRAF6 complex, IL-1-induced|IL1RAP-IL1RL1-KIT complex	3.96554099076645e-05|0.00978010558040894
c1044	mitochondrial calcium uniporter complex	2.58821e-11
c1047	RalBP1-CDC2-CCNB1 complex|Cell cycle kinase complex CDC2|RC complex during G2/M-phase of cell cycle|CCNB2-CDC2 complex|CCNB1-CDC2 complex|CDC2-PCNA-CCNB1-GADD45A complex|CDC2-PCNA-CCNB1-GADD45B complex|CDC2-PCNA-CCNB1-GADD45G complex|CDK1-CCNB1-CCNF complex|CDC2-CCNB1-PTCH1 complex|CDK2-CCNA2 complex|CDC2-CCNA2 complex|CDC2-CCNA2-CDK2 complex	0.00195602111608179|9.89286372606217e-05|0.000932383804161771|0.000932383804161771|0.000932383804161771|0.00300621283936371|0.00300621283936371|0.00300621283936371|0.00195602111608179|0.00195602111608179|0.000932383804161771|0.000932383804161771|9.92436328965501e-06
c1049	PAR-6-PAR-3-VE-cadherin complex, endothelial|KIF3A/B-PAR-3-aPKC-PAR-6 complex|PAR3-PAR6-PALS1 complex|Ubiquitin E3 ligase (SMURF2, SMAD7) - TGF(beta)|TGF-beta-receptor-PAR6 complex|Ubiquitin E3 ligase (SMAD7, SMURF1) - TGFBR1|Ubiquitin E3 ligase (SMAD7-SMURF1) - TGF(beta)|TGF-beta receptor II-TGF-beta3 complex|TGF-beta receptor II-TGF-beta receptor I-TGF-beta1 complex|TGF-beta receptor II-TGF-bet…	0.00163001759673482|0.00433790594458044|0.00163001759673482|0.00279148335083773|4.96218164482751e-06|0.00163001759673482|1.32184699692215e-05|0.00130533732582648|0.00163001759673482|4.96218164482751e-06|0.00163001759673482|0.00163001759673482|0.00163001759673482|0.00130533732582648|0.00279148335083773
c1050	MKK4-ARRB2-JNK3 complex|SMAD3-SMAD4-cJun-cFos complex|NFAT-JUN-FOS DNA-protein complex|ERG-JUN-FOS DNA-protein complex|ETS2-FOS-JUN complex|JIP1-JIP2 complex	0.00391204223216358|0.0065134611519547|0.00391204223216358|0.00391204223216358|0.00391204223216358|0.00391204223216358
c1051	NGF-TrkA complex	0.00652669
c1053	Glutamate-cysteine ligase	0.00652669
c1055	NGF-TrkA complex	0.00652669
c1056	p300-MDM2-p53 protein complex|Cell cycle kinase complex CDC2|Cell cycle kinase complex CDK2|Cell cycle kinase complex CDK4|Cell cycle kinase complex CDK5|PCNA-p21 complex|KIN17-PCNA-RPA70 complex|ING1-p300-PCNA complex|CDC2-PCNA-CCNB1-GADD45A complex|CDC2-PCNA-CCNB1-GADD45B complex|CDC2-PCNA-CCNB1-GADD45G complex	0.00282372736197097|0.00576660924503608|0.00282372736197097|0.00282372736197097|0.00423221753706127|0.00282372736197097|0.00282372736197097|0.00282372736197097|0.00282372736197097|0.00282372736197097|0.00282372736197097
c1057	PELI1-IRAK4-IRAK1-TRAF6 complex, IL-1-induced|IL1RAP-IL1RL1-KIT complex	1.40144169851743e-08|0.00978010558040894
c1065	Interferon-stimulated gene factor 3 transcription complex ISGF3|IFNAR1-IFNAR2-IFNB1 complex|IFNAR1-IFNAR2-IFNW1 complex|IFNAR2-IFNA2 complex|IFNAR1-IFNAR2-IFNA2 complex	0.00824370426629108|1.04619329678447e-05|1.04619329678447e-05|0.0034401077441052|1.04619329678447e-05
c1068	Retrotranslocation complex|SVIP-VCP-DERL1 complex|gp78-VCP-DERL1 complex|VCP-VIMP-DERL1 complex|VCP-VIMP-DERL2 complex|VCP-VIMP-DERL1-DERL2-HRD1-SEL1L complex|SELK multiprotein complex|erlin1/2-RNF170 complex|HRD1 complex|AMFR-ERLIN2-TMUB1 complex|AUP1-OS9-SEL1L-UBC6e-UBXD8 complex|VCP-SELK-DERL1 complex	0.00201514841035619|0.00201514841035619|4.01700418866988e-06|0.00201514841035619|0.00201514841035619|7.75620551564068e-11|0.000358653711848096|0.00201514841035619|5.74917094695733e-11|0.00201514841035619|0.0061440308061248|0.00201514841035619
c1069	p300-CBP-p270 complex|NEMO-HIF2(alpha)-ARNT complex|ARNT-HIF1A complex	0.00738887750463938|0.00738887750463938|0.00738887750463938
c1070	RAF1-PPP2-PIN1 complex|PPP2R1A-PPP2R1B-PPP2CA-PPME1-EIF4A1 complex|PPP2R1A-PPP2R3B complex|PP2A A/C-striatin complex|PP2A A/C-SG2NA complex|PP2A-NR3A complex	4.00784609245352e-05|4.00784609245352e-05|0.00184922787825418|0.00369443875231969|0.00369443875231969|4.00784609245352e-05
c1072	CD147-gamma-secretase complex|Gamma-secretase complex (APH1A, PSEN1, PSENEN, NCSTN)|Gamma-secretase complex (APH1B, PSEN2, PSENEN, NCSTN)|Gamma-secretase complex (APH1A, PSEN2, PSENEN, NCSTN)|Gamma-secretase complex (APH1B, PSEN1, PSENEN, NCSTN)|Gamma-secretase-Delta1 complex|NGF-p75 complex	1.96116930323136e-08|5.89067527124087e-09|5.89067527124087e-09|5.89067527124087e-09|5.89067527124087e-09|1.96116930323136e-08|0.00118878935030626
c1073	VILIP-1-AChR-alpha-4-AChR-beta-2 complex|CHRNA2-CHRNB4 complex	0.00978010558040894|0.0065266866291324
c1076	Mi-2/NuRD-MTA3 complex|SIN3 complex|Mi2/NuRD complex|MeCP1 complex|hNURF complex|SNF2h-cohesin-NuRD complex|Mi2/NuRD-BCL6-MTA3 complex|NuRD.1 complex|SAP complex (Sin3-associated protein complex)|SIN3-HDAC-SAP30-ARID4 complex|NRD complex (Nucleosome remodeling and deacetylation complex)|CoREST-HDAC complex|Anti-HDAC2 complex|XFIM complex|BHC complex|CtBP core complex|HDAC1-associated protein comp…	0.00291657178720967|1.00366650152033e-07|1.03425393917191e-12|4.12546337168151e-12|0.00207096318063638|3.3262550176809e-08|0.00291657178720967|7.90935056161426e-10|2.88202361396707e-07|1.00366650152033e-07|1.00366650152033e-07|0.00506831149140266|3.60633146474942e-10|0.00291657178720967|0.00387238139373763|0.0084841419647402|2.88202361396707e-07|1.52316468150506e-09|3.60633146474942e-10|6.8416962…
c1077	BCOR complex|E2F-6 complex|hPRC1L complex|GABP(gamma)1-E2F1-DP1 complex|E2F-1-DP-1 complex|E2F-1-DP-1-cyclinA-CDK2 complex|CBX3-EHMT2-NR3C1 complex|CBX3-EHMT1-NR3C1 complex	1.95914331802555e-06|1.93835195988805e-26|0.00939563294445433|0.0062728385475244|0.00418795725369328|0.00939563294445433|0.0062728385475244|0.0062728385475244
c1079	Farnesyltransferase|DHDDS-NUS1 complex	0.00571085080049085|0.00571085080049085
c1080	Farnesyltransferase|DHDDS-NUS1 complex	0.00247470201354604|0.00247470201354604
c1083	CCT complex (chaperonin containing TCP1 complex)|BBS-chaperonin complex	1.9501028434206e-18|5.95095175178002e-14
c1086	ESCRT-III complex|ESCRT-II complex|ESCRT-I complex	6.7858536840013e-19|3.22305512549748e-05|3.22305512549748e-05
c1087	PIP5K1B-PI4K2A complex	0.00832153
c1089	GRB2-SHP-2 complex, PDGF stimulated|NGF-TrkA complex|CRKII-C3G complex	0.0038072338669939|0.0038072338669939|0.0038072338669939
c1090	Fibrinogen complex	4.07608e-05
c1091	v-ATPase-Ragulator-AXIN/LKB1-AMPK complex	0.000348252
c1095	Pex26-Pex6-Pex1 complex	1.71727e-05
c1096	CASP8-CHUK-IKBKB-MALT1-BCL10 complex|SRC-3 complex|TNF-alpha/NF-kappa B signaling complex (SEC16A, CHUK, IKBKB, NFKB2, REL, IKBKG, MAP3K14, RELA, FBXW7, USP2)|TNF-alpha/NF-kappa B signaling complex 5|TNF-alpha/NF-kappa B signaling complex 6|IKBKG-IKBKB complex|IKBKG-CHUK complex|I-kappa-B kinase complex|TNF-R1-associated signaling complex|PELI1-IRAK4-IRAK1-TRAF6 complex, IL-1-induced|PRKCZ-SQSTM-…	0.00772185650864861|0.000199305511800872|0.00051049837382104|0.00348908258693905|0.00103339204961263|0.00103339204961263|0.00103339204961263|8.58634645328187e-06|0.00103339204961263|2.98460880409537e-08|0.00278672399537279|0.00103339204961263
c1097	v-ATPase-Ragulator-AXIN/LKB1-AMPK complex	0.000179132
c1098	FARP2-NRP1-PlexinA1 complex|FARP2-NRP1-PlexinA2 complex|FARP2-NRP1-PlexinA3 complex|FARP2-NRP1-PlexinA4 complex|PlexinA1-NRP1 complex|PlexinA3-Nrp1 complex|SEMA6D-PlexinA1-NRP1 complex|PlexinA1-NRP1-SEMA3A complex|CRMP-MICAL-PlexinA1 complex, induced by SEMA3A	3.43453858131275e-06|3.43453858131275e-06|3.43453858131275e-06|3.43453858131275e-06|0.00132864692093052|0.00132864692093052|0.00309635999485865|3.43453858131275e-06|0.00309635999485865
c1101	NGF-TrkA complex|CRKII-C3G complex	0.00571085080049085|0.00571085080049085
c1102	MNK1-eIF4F complex	0.000108999
c1103	BMP2-BRIA complex	2.7292e-05
c1106	PKA (RII-alpha and RII-beta)-AKAP5-ADRB1 complex	8.07007e-05
c1109	FARP2-NRP1-PlexinA1 complex|FARP2-NRP1-PlexinA2 complex|FARP2-NRP1-PlexinA3 complex|FARP2-NRP1-PlexinA4 complex|SEMA3C-PlexinD1-Nrp1 complex|PlexinA1-NRP1 complex|PlexinA3-Nrp1 complex|PlexinA1-Nrp2 complex|SEMA6D-PlexinA1-NRP1 complex|PlexinA1-NRP1-SEMA3A complex|CRMP-MICAL-PlexinA1 complex, induced by SEMA3A	4.04063362507383e-06|4.04063362507383e-06|4.04063362507383e-06|4.04063362507383e-06|0.00281466865019347|0.00129174006201579|0.00129174006201579|0.00129174006201579|0.00281466865019347|4.04063362507383e-06|0.00281466865019347
c1110	PKA (RII-alpha and RII-beta)-AKAP5-ADRB1 complex	8.07007e-05
c1111	Ubiquitin E3 ligase (TRIM25, DDX58)|TANK-TRAF2-TRAF3 complex|Kinase maturation complex 2|TNF-R1-associated signaling complex	0.00399718416466095|3.58694844611816e-05|0.000995784003766478|0.00399718416466095
c1112	Kinase maturation complex 1	8.35341e-10
c1113	GPI-GnT activity complex	1.05108e-08
c1116	P2X7 receptor signalling complex|HCF-1 complex|Kinase maturation complex 1|TNF-alpha/NF-kappa B signaling complex 7|TNF-alpha/NF-kappa B signaling complex 8|HSP70-BAG5-PARK2 complex|DNAJC7-HSPA8-HSP90AA1 complex|Hsp90-p23 complex	0.00170581513000061|0.00313578264409482|0.00258999862747966|0.000655145420468622|0.000469336454620314|0.00854272312012507|0.00488828058247417|0.00258999862747966
c1117	CASK-LIN7C-APBA1 complex|LIN2-LIN7-SAP97-MINT1 complex|LIN2-LIN7 complex	5.80575252444816e-05|0.000115878557202339|0.00685302096058902
c1119	Phosphatidylinositol 3-kinase complex (PIK3C3, PIK3R4)|Bcl-2-Beclin1-UVRAG-PI(3)KC3 complex	0.00688021548821041|3.40364678166338e-07
c1120	Rnase/Mrp complex|RNA-induced silencing complex, RISC|TRBP containing complex (DICER, TRBP, AGO2, RPL7A, EIF6, MOV10)|mtRNase P|HSD17B10-TRMT10C complex	1.23961585451555e-24|1.36459995232756e-05|0.0001811030737386|0.00752740625702928|0.00314096794026996
c1122	P2X7 receptor signalling complex|HCF-1 complex|Kinase maturation complex 1|IKBKB-CDC37-KIAA1967-HSP90AB1-HSP90AA1 complex|TNF-alpha/NF-kappa B signaling complex 7|TNF-alpha/NF-kappa B signaling complex 8|HSP70-BAG5-PARK2 complex|DNJC3-DNAJB1-HSPA8 complex|DNAJC7-HSPA8-HSP90AA1 complex	0.00148027886741833|0.00362646875118743|0.00299576870942014|0.0002716546106079|0.000505520063872126|0.0002716546106079|0.00835167372840385|0.0047046289106433|0.0047046289106433
c1123	Ubiquitin E3 ligase (TRIM25, DDX58)|TANK-TRAF2-TRAF3 complex|Kinase maturation complex 2	0.00418795725369328|1.36459995232756e-05|6.13970767444834e-09
c1124	MNK1-eIF4F complex	0.000108999
c1125	PIDDsome complex|MKK4-ARRB2-ASK1 complex|Tumor necrosis factor receptor 1 signaling complex|TRAF2-TRADD complex|Ternary complex (TRAF2, FADD, TRADD)|TNF-R1-associated signaling complex|TNF-R1 signaling complex|RIPK1-FADD-caspase-8 complex	6.82299976163781e-06|0.0047046289106433|2.17998029316651e-05|0.00209397862684664|6.82299976163781e-06|5.02322452982233e-10|1.10145482593544e-10|0.0047046289106433
c1126	Exocyst complex|Exocyst EXOC5-EXOC6 subcomplex|Exocyst EXOC5-EXOC6-EXOC7 subcomplex	7.73882917862704e-18|0.00736065214285487|3.23782352324995e-05
c1128	Phosphatidylinositol 3-kinase complex (PIK3C3, PIK3R4)|Bcl-2-Beclin1-UVRAG-PI(3)KC3 complex	0.00688021548821041|3.40364678166338e-07
c1129	Interferon-stimulated gene factor 3 transcription complex ISGF3|IL6ST-PRKCD-STAT3 complex|JAK2-PAFR-TYK2 complex|IL12A-IL12B complex|CNTF-CNTFR-gp130-LIFR complex|LIFR-LIF-gp130 complex	0.00686975355524257|0.00686975355524257|0.00686975355524257|0.00686975355524257|0.000125338639027756|0.00686975355524257
c1130	Cohesin-SA1 complex|Cohesin-SA2 complex|SNF2h-cohesin-NuRD complex|SMC1-SMC3 complex|Sororin-cohesin complex|DDX11-RAD21-SMC1A-SMC3 complex	2.27285095977507e-08|2.27285095977507e-08|1.50956183280902e-07|0.0022934051627368|8.43072479708022e-10|2.50677278055511e-05
c1131	CASK-LIN7C-APBA1 complex|LIN2-LIN7-SAP97 complex|LIN2-LIN7-SAP97-MINT1 complex|LIN2-LIN7 complex|MPP7-DLG1-LIN7A complex|MPP7-DLG1-LIN7C complex	5.18370761111446e-05|0.00952800016973575|0.000103471443690896|0.0063635194634041|0.00952800016973575|0.00952800016973575
c1132	Kinase maturation complex 1	2.16949e-09
c1136	CtBP complex|CtBP core complex|SHARP-CtBP complex|APC-AXIN1-CTNNB1 complex|TLE1-TLE2 complex|TFC4-CTNNB1 complex|TCF4-CTNNB1-EP300 complex|TCF4-CTNNB1 complex|TCF4-CTNNB1-CREBBP complex|CTNNB1-FERMT2-TCF7L2 complex	0.000319238747144399|3.4466990410563e-05|0.00807551111943963|0.00807551111943963|0.00539539428008278|0.00539539428008278|0.00807551111943963|0.00539539428008278|0.00807551111943963|0.00807551111943963
c1140	Cohesin-SA1 complex|Cohesin-SA2 complex|SNF2h-cohesin-NuRD complex|SMC1-SMC3 complex|Sororin-cohesin complex|DDX11-RAD21-SMC1A-SMC3 complex|PIAS1-SUMO1-UBC9 complex	2.72742115173008e-08|2.72742115173008e-08|1.90491365732146e-07|0.00250189654116742|1.06483708172411e-09|2.8646493988214e-05|0.00642319982458445
c1141	CTNNA1-CTNNB1 complex|TCF4-CTNNB1 complex	0.00954527919510615|0.00954527919510615
c1142	Phosphatidylinositol 3-kinase complex (PIK3C3, PIK3R4)|ULK1-ATG13-RB1CC1 complex|ULK2-ATG13-RB1CC1 complex|ULK1-ATG13-RB1CC1-ATG101 complex|Bcl-2-Beclin1-UVRAG-PI(3)KC3 complex|ULK1-ATG13-ATG14-PIK3C3 complex|v-ATPase-Ragulator-AXIN/LKB1-AMPK complex|WDR41-(C9orf72-SMCR8)-(FIP200-ULK1-ATG13-ATG101) complex	0.00187642240587556|7.17389689223631e-06|7.17389689223631e-06|4.09113172759512e-08|5.95780952942633e-05|4.09113172759512e-08|0.00183041478083373|9.49628158605524e-07
c1143	PA700 complex|Ubiquitin E3 ligase (SKP1A, SKP2, CUL1, RBX1)|Ubiquitin E3 ligase (SKP1A, FBXW8, CUL7, RBX1)|Nup 107-160 subcomplex|Anaphase-promoting complex|26S proteasome|Mitotic checkpoint complex (MCC)|20S proteasome|PA28-20S proteasome|PA700-20S-PA28 complex|PA28gamma-20S proteasome|CAND1-CUL1-RBX1 complex|CAND1-CUL2-RBX1 complex|CAND1-CUL3-RBX1 complex|CAND1-CUL4A-RBX1 complex|CAND1-CUL4B-RB…	1.30680499676855e-23|0.000466226569960098|0.000466226569960098|0.000170816806685693|5.86429042300661e-10|4.96633228750394e-26|0.000466226569960098|3.82551712576715e-16|1.48985455258055e-18|5.27439835098741e-44|2.34149106947446e-17|0.00446962308930782|0.00446962308930782|0.00446962308930782|0.00446962308930782|0.00446962308930782|0.00446962308930782|0.00446962308930782|2.91283519172165e-06|0.00046…
c1144	Multisubunit ACTR coactivator complex|Ubiquitin E3 ligase (SKP1A, SKP2, CUL1, RBX1)|Ubiquitin E3 ligase (SKP1A, FBXW8, CUL7, RBX1)|Anaphase-promoting complex|RNA polymerase II holoenzyme complex|RNA polymerase II core complex|Ubiquitin E3 ligase (SKP1A, SKP2, CUL1)|Ubiquitin E3 ligase (SKP1A, BTRC, CUL1)|Spliceosome|Ubiquitin E3 ligase (SKP1A, FBXW2, CUL1)|18S U11/U12 snRNP|DDB2 complex|CSA compl…	0.00874239024617974|0.000199886837921284|0.000199886837921284|1.11997792569474e-10|1.05165940958921e-12|2.9865099909717e-12|0.00269911043212742|0.00269911043212742|5.94869123735324e-07|0.00269911043212742|0.000224365496459187|1.28528859184626e-08|1.28528859184626e-08|3.71491307493602e-08|0.000199886837921284|0.00874239024617974|0.00221724488941411|0.00660625591428703|0.00979197711472694|0.0022172…
c1145	Nup 107-160 subcomplex|RNA polymerase II holoenzyme complex|RNA polymerase II core complex|Ribosome, cytoplasmic|60S ribosomal subunit, cytoplasmic|40S ribosomal subunit, cytoplasmic|Spliceosome|18S U11/U12 snRNP|LSm1-7 complex|LSm2-8 complex|Exon junction complex (EIF4A3, MLN51, MAGOH, Y14)|Exon junction complex (EIF4A3, MLN51, UPF3B, MAGOH, Y14, PYM)|Exon junction complex|20S methylosome and RG…	1.04516509113241e-05|1.85520230630963e-11|1.31719837571011e-13|3.59399079848794e-110|1.53246536965979e-62|2.57460146734106e-44|2.43710210466649e-115|2.88267158111621e-16|0.00221462240634347|6.49155557368582e-05|9.43981410049612e-05|2.11231329744756e-05|2.21422343416318e-10|0.0011597671295317|4.396094603705e-08|2.74258010867468e-08|1.81644993470634e-06|4.40879870702149e-06|0.00208619183457866|6.28…
c1146	Rnase/Mrp complex|Ribosome, cytoplasmic|60S ribosomal subunit, cytoplasmic|40S ribosomal subunit, cytoplasmic|IMP3-IMP4-MPP10 complex|Exon junction complex (EIF4A3, MLN51, MAGOH, Y14)|Exon junction complex (EIF4A3, MLN51, UPF3B, MAGOH, Y14, PYM)|Exon junction complex|SMG-1-UPF-ERF1-ERF3 complex (SURF)|Exosome|Upf complex (UPF1, UPF2, UPF3a)|Upf complex (UPF1, UPF2, UPF3b)|Postsplicing complex|mRN…	3.13967610630854e-05|5.46471020718288e-111|6.20664124608793e-63|1.49123465025056e-44|0.00293446206742861|0.000127927160880008|3.13967610630854e-05|0.000205264136253482|0.000127927160880008|1.63096870880872e-13|0.00293446206742861|0.00293446206742861|1.9357438518565e-06|3.13967610630854e-05|1.65193277259874e-17|1.0041070983237e-81|0.000127927160880008|6.73497775911124e-06|0.00293446206742861|0.002…
c1147	Nup 107-160 subcomplex|RNA polymerase II holoenzyme complex|RNA polymerase II core complex|TFIIH transcription factor complex|RAD17-RFC complex|9-1-1-RAD17-RFC complex|RFC complex|RFC core complex|Spliceosome|Ubiquitin E3 ligase (DDB1, CUL4A, RBX1)|18S U11/U12 snRNP|BASC complex (BRCA1-associated genome surveillance complex)|LSm1-7 complex|LSm2-8 complex|DDB2 complex|CSA complex|CSA-POLIIa comple…	3.53224748005362e-06|1.15260758952817e-29|2.53628207666668e-14|7.07484514689491e-14|0.000167768927349035|0.00154135347510003|1.72448590096559e-06|0.000864482930838162|1.37441480513907e-118|0.000864482930838162|4.24685427384598e-17|1.21807846642312e-06|0.000864482930838162|2.50016168777542e-05|2.53628207666668e-14|8.89426857265559e-17|9.21339739422674e-16|3.99464499161105e-05|7.91369733722379e-06|…
c1148	Ribosome, cytoplasmic|60S ribosomal subunit, cytoplasmic|28S ribosomal subunit, mitochondrial|55S ribosome, mitochondrial|39S ribosomal subunit, mitochondrial|40S ribosomal subunit, cytoplasmic|Exon junction complex (EIF4A3, MLN51, MAGOH, Y14)|Exon junction complex (EIF4A3, MLN51, UPF3B, MAGOH, Y14, PYM)|Exon junction complex|SMG-1-UPF-ERF1-ERF3 complex (SURF)|Exosome|Upf complex (UPF1, UPF2, UPF…	1.19736176606478e-113|1.90877643361118e-64|4.15328395671058e-44|2.37980802991243e-116|9.9891232120194e-69|1.35139718386633e-45|0.000100089559899608|2.09179874793353e-05|0.00015172050963556|0.000100089559899608|5.7769225178296e-14|0.00244193769020086|0.00244193769020086|1.03095987263708e-06|2.09179874793353e-05|4.89874698332644e-18|2.55579922650247e-67|0.000100089559899608|4.02451367276943e-06|0.0…
c1149	USH2 complex|IGF1R-CXCR4-GNAI2-GNB1 complex|GNAI1-GNGT1-GNB1 complex|GNAI1-GNB2-GNGT1 complex|GNAI1-GNB3-GNGT1 complex|GNAI1-GNB4-GNGT1 complex|GNAI1-GNB5-GNGT1 complex|GNAI1-GNB1-GNG2 complex|GNAI1-GNB2-GNG2 complex|GNAI1-GNB3-GNG2 complex|GNAI1-GNB4-GNG2 complex|GNAI1-GNB5-GNG2 complex|GNAI1-GNB1-GNG3 complex|GNAI1-GNB2-GNG3 complex|GNAI1-GNB3-GNG3 complex|GNAI1-GNB4-GNG3 complex|GNAI1-GNB5-GNG…	0.00523378741312713|0.00523378741312713|0.00138997370059938|0.00138997370059938|0.00138997370059938|0.00138997370059938|0.00138997370059938|0.00138997370059938|0.00138997370059938|0.00138997370059938|0.00138997370059938|0.00138997370059938|0.00138997370059938|0.00138997370059938|0.00138997370059938|0.00138997370059938|0.00138997370059938|0.00138997370059938|0.00138997370059938|0.00138997370059938…
c1150	RNA polymerase II holoenzyme complex|RNA polymerase II core complex|Spliceosome|18S U11/U12 snRNP|LSm1-7 complex|LSm2-8 complex|Exon junction complex (EIF4A3, MLN51, MAGOH, Y14)|Exon junction complex (EIF4A3, MLN51, UPF3B, MAGOH, Y14, PYM)|Exon junction complex|20S methylosome and RG-containing Sm protein complex|6S methyltransferase and RG-containing Sm proteins complex|12S U11 snRNP|CF IIAm com…	2.41524550003343e-14|5.16034141754512e-16|5.61674951481721e-141|8.2310495349973e-20|0.000379151976943732|5.8213776001456e-06|1.3512573021521e-05|1.94387865175936e-06|1.27015026801218e-09|0.000170735195389898|1.27015026801218e-09|3.02695589725498e-10|3.235066887543e-08|3.65840354294198e-07|0.000500400574726248|2.01819334693678e-10|8.6966943000011e-96|1.94387865175936e-06|3.66599164785135e-21|3.658…
c1151	IGF1R-CXCR4-GNAI2-GNB1 complex|GNAI1-GNGT1-GNB1 complex|GNAI1-GNB2-GNGT1 complex|GNAI1-GNB3-GNGT1 complex|GNAI1-GNB4-GNGT1 complex|GNAI1-GNB5-GNGT1 complex|GNAI1-GNB1-GNG2 complex|GNAI1-GNB2-GNG2 complex|GNAI1-GNB3-GNG2 complex|GNAI1-GNB4-GNG2 complex|GNAI1-GNB5-GNG2 complex|GNAI1-GNB1-GNG3 complex|GNAI1-GNB2-GNG3 complex|GNAI1-GNB3-GNG3 complex|GNAI1-GNB4-GNG3 complex|GNAI1-GNB5-GNG3 complex|GNA…	0.00373864293653831|0.000972489146401173|0.000972489146401173|0.000972489146401173|0.000972489146401173|0.000972489146401173|0.000972489146401173|0.000972489146401173|0.000972489146401173|0.000972489146401173|0.000972489146401173|0.000972489146401173|0.000972489146401173|0.000972489146401173|0.000972489146401173|0.000972489146401173|0.000972489146401173|0.000972489146401173|0.000972489146401173|0…
c1152	Nup 107-160 subcomplex|NDC80 kinetochore complex|Cohesin-SA1 complex|Cohesin-SA2 complex|Mitotic checkpoint complex (MCC)|SNF2h-cohesin-NuRD complex|CENP-A NAC complex|CEN complex|BIRC5-AURKB-INCENP-EVI5 complex|CRM1-Survivin-AuroraB mitotic complex|Chromosomal passenger complex CPC (INCENP, CDCA8, BIRC5, AURKB)|Chromosomal passenger complex CPC (INCENP, CDCA8, BIRC5)|CENP-A NAC-CAD complex|Chrom…	1.30483685532707e-07|7.89561641066476e-05|7.89561641066476e-05|7.89561641066476e-05|7.89561641066476e-05|0.00483357886274092|1.30483685532707e-07|6.80800424637023e-07|0.00703985550194755|0.00203071890138865|7.89561641066476e-05|0.00203071890138865|3.98170772614878e-15|0.00203071890138865|0.00203071890138865|0.00203071890138865|1.30483685532707e-07|7.89561641066476e-05|3.78173769298302e-06|0.00703…
c1153	PA700 complex|Ubiquitin E3 ligase (SKP1A, SKP2, CUL1, RBX1)|Nup 107-160 subcomplex|Anaphase-promoting complex|Cohesin-SA1 complex|Cohesin-SA2 complex|26S proteasome|Mitotic checkpoint complex (MCC)|20S proteasome|PA28-20S proteasome|PA700-20S-PA28 complex|PA28gamma-20S proteasome|Ubiquitin E3 ligase (VHL, TCEB1, TCEB2, CUL2, RBX1)|Ubiquitin E3 ligase (SKP1A, SKP2, CUL1)|Ubiquitin E3 ligase (SKP1A…	4.0335028381238e-31|2.58590018091298e-05|2.24258123058051e-08|3.45046393071612e-13|2.58590018091298e-05|2.58590018091298e-05|2.54626758482926e-34|2.58590018091298e-05|2.39206132970896e-21|1.60562335857186e-24|6.54590741288019e-58|6.08746439534421e-23|0.00475835180503318|0.000738313555159322|0.000738313555159322|0.00127435911502072|0.000318755498068581|0.00204966432976691|2.66888913111868e-08|6.19…
c1154	RNA polymerase II holoenzyme complex|RNA polymerase II core complex|TFIIH transcription factor complex|SNAPc (small nuclear RNA-activating protein) complex|BRAFT complex|BLM complex III|RAD17-RFC complex|9-1-1-RAD17-RFC complex|RFC complex|RFC core complex|PCNA-DNA polymerase delta complex|Ubiquitin E3 ligase (DDB1, CUL4A, RBX1)|BASC complex (BRCA1-associated genome surveillance complex)|TFTC com…	3.78874283182617e-34|2.42130518408963e-15|8.3713920747658e-15|6.21094097533639e-07|0.000176675270220944|0.00190867833302169|9.27045658149186e-05|0.00083230862273272|6.21094097533639e-07|0.000566669657307715|6.21094097533639e-07|0.000566669657307715|5.16715512259668e-09|5.16715512259668e-09|6.98918675001811e-18|6.98918675001811e-18|6.98918675001811e-18|1.5712713246539e-22|4.64852947907179e-24|0.00…
c1155	RNA polymerase II holoenzyme complex|RNA polymerase II core complex|TFIIH transcription factor complex|TFIIE complex|TFIIF complex (transcription factor IIF)|HUIC complex|BRCA1-BACH1 complex|BRAFT complex|BLM complex III|BCDX2 complex|RAD51C-XRCC3 complex|RAD51B-RAD51C complex|RAD51B-RAD51C-RAD51D-XRCC2-XRCC3 complex|ATR-ATRIP complex|RAD17-RFC complex|9-1-1-RAD17-RFC complex|RFC complex|RFC core…	1.21975626211519e-34|1.90878909676367e-15|6.75090769053154e-15|0.00985167087297373|0.00985167087297373|0.00985167087297373|0.00985167087297373|0.000118967837197896|1.45062693075606e-05|0.00135756988075471|0.00985167087297373|0.00985167087297373|6.4906734422064e-05|0.00985167087297373|4.90575546824582e-07|8.88462274995865e-12|4.90575546824582e-07|0.000402716484632358|0.000402716484632358|4.9057554…
c1156	FA complex (Fanconi anemia complex), cytoplasmic|RNA polymerase II holoenzyme complex|RNA polymerase II core complex|TFIIH transcription factor complex|BRAFT complex|BLM complex III|BCDX2 complex|RAD51B-RAD51C-RAD51D-XRCC2-XRCC3 complex|RAD17-RFC complex|9-1-1-RAD17-RFC complex|RFC complex|RFC core complex|PCNA-DNA polymerase delta complex|Ubiquitin E3 ligase (DDB1, CUL4A, RBX1)|BASC complex (BRC…	1.28444865250458e-05|6.77217142669087e-35|1.45345447831503e-15|4.79119240995221e-15|1.5878130546547e-16|0.00136921632329863|0.00136921632329863|5.76186380983828e-05|3.90706814450062e-07|7.78174890987928e-12|3.90706814450062e-07|0.000398519210711123|3.90706814450062e-07|0.000398519210711123|2.67634324321343e-09|2.58186537989273e-06|2.5740862229274e-13|2.5740862229274e-13|3.22701260104265e-11|1.251…
c1157	Multisubunit ACTR coactivator complex|SIN3 complex|Mi2/NuRD complex|MeCP1 complex|RNA polymerase II holoenzyme complex|RNA polymerase II core complex|TFIIH transcription factor complex|TFIIF complex (transcription factor IIF)|HUIC complex|BRAFT complex|RAD17-RFC complex|9-1-1-RAD17-RFC complex|RFC complex|RFC core complex|SNF2h-cohesin-NuRD complex|PCNA-DNA polymerase delta complex|Cell cycle kin…	8.09890385490744e-06|0.000161960280855235|0.000161960280855235|0.000403898095592554|1.32398925922788e-34|1.0504246832439e-16|4.84370643918508e-16|0.0063470530521838|0.0063470530521838|0.000855429201120654|2.93716916890319e-05|0.000239651457979426|2.01845065240368e-07|0.000232791647584232|1.54060135832849e-05|0.00154276319358697|7.98733518465808e-05|0.000689442328206844|0.00488020363449103|0.00023…
c1158	Multisubunit ACTR coactivator complex|SIN3 complex|Mi2/NuRD complex|MeCP1 complex|Nup 107-160 subcomplex|RNA polymerase II holoenzyme complex|RNA polymerase II core complex|Cohesin-SA1 complex|Cohesin-SA2 complex|Mitotic checkpoint complex (MCC)|SNF2h-cohesin-NuRD complex|Cell cycle kinase complex CDC2|NuRD.1 complex|SAP complex (Sin3-associated protein complex)|SIN3-HDAC-SAP30-ARID4 complex|NRD …	9.37402791496797e-06|0.000199720830230735|0.000199720830230735|0.000466852015880219|2.69772264110788e-09|2.5195053611318e-13|1.46521804920486e-16|9.37402791496797e-06|9.37402791496797e-06|9.37402791496797e-06|2.27679074371299e-10|0.000104078149337969|0.000303236145787498|0.000466852015880219|0.000199720830230735|0.000199720830230735|0.00598690527634664|0.00038368995557091|0.00206308937980127|0.00…
c1159	Nup 107-160 subcomplex|NDC80 kinetochore complex|Cohesin-SA1 complex|Cohesin-SA2 complex|Mitotic checkpoint complex (MCC)|SNF2h-cohesin-NuRD complex|Cell cycle kinase complex CDC2|CENP-A NAC complex|CEN complex|BIRC5-AURKB-INCENP-EVI5 complex|CRM1-Survivin-AuroraB mitotic complex|Chromosomal passenger complex CPC (INCENP, CDCA8, BIRC5, AURKB)|Chromosomal passenger complex CPC (INCENP, CDCA8, BIRC…	1.07855784323205e-08|1.67879447395302e-05|1.67879447395302e-05|1.67879447395302e-05|1.67879447395302e-05|0.000669355479781916|0.0092868297319274|1.07855784323205e-08|1.07855784323205e-08|0.00215538962689547|0.000627858640792969|1.67879447395302e-05|0.000627858640792969|1.85715814855829e-17|0.000627858640792969|0.000627858640792969|1.07855784323205e-08|0.00489282790084379|1.67879447395302e-05|7.17…
c1160	Nup 107-160 subcomplex|Cohesin-SA1 complex|Cohesin-SA2 complex|Mitotic checkpoint complex (MCC)|SNF2h-cohesin-NuRD complex|Cell cycle kinase complex CDC2|MTA1 complex|MTA1-HDAC core complex|CENP-A NAC complex|CEN complex|BIRC5-AURKB-INCENP-EVI5 complex|CRM1-Survivin-AuroraB mitotic complex|Chromosomal passenger complex CPC (INCENP, CDCA8, BIRC5, AURKB)|Chromosomal passenger complex CPC (INCENP, C…	6.7751488733277e-09|1.44591860688404e-05|1.44591860688404e-05|1.44591860688404e-05|1.92979252134436e-08|0.00784080561740815|0.00784080561740815|0.00448687388779437|9.15444906971457e-09|6.7751488733277e-09|0.0021996307696471|0.000622257578261368|1.44591860688404e-05|0.000622257578261368|9.17151999977742e-18|0.000622257578261368|0.000622257578261368|0.00448687388779437|0.00448687388779437|0.0078408…
c1162	Multisubunit ACTR coactivator complex|Mi-2/NuRD-MTA3 complex|SIN3 complex|Mi2/NuRD complex|MeCP1 complex|RNA polymerase II holoenzyme complex|RNA polymerase II core complex|TFIIH transcription factor complex|Polycomb repressive complex 1 (PRC1, hPRC-H)|HUIC complex|BRAFT complex|RAD17-RFC complex|9-1-1-RAD17-RFC complex|RFC complex|RFC core complex|SNF2h-cohesin-NuRD complex|PCNA-DNA polymerase d…	8.26086210006552e-06|3.36332778843403e-05|3.67783263932341e-06|1.86349617109428e-10|1.5407073073228e-13|2.56607997550563e-23|1.38278676516835e-15|4.82308374466269e-15|5.8631369885407e-11|0.0070531091638179|5.54846029660819e-05|3.36332778843403e-05|0.000302505814282356|2.34388137676396e-07|0.000233639006123512|6.55371796274887e-10|2.34388137676396e-07|0.000729369263349913|0.000729369263349913|0.00…
c1163	COG complex|Tetrameric COG subcomplex|COG2-COG3-COG4 subcomplex|COG5-COG6-COG7 subcomplex|COG1-COG8-COG2-COG3-COG4 subcomplex|COG1-COG8-COG5-COG6-COG7 subcomplex|Dynein complex|Dynein-dynactin complex	1.22342161453612e-08|6.62023540358404e-05|0.0018138656882558|0.0018138656882558|0.000217471676408011|0.000217471676408011|6.62023540358404e-05|2.40212778359268e-06
c1164	Multisubunit ACTR coactivator complex|RNA polymerase II holoenzyme complex|RNA polymerase II core complex|TFIIH transcription factor complex|TFIIF complex (transcription factor IIF)|HUIC complex|RAD17-RFC complex|9-1-1-RAD17-RFC complex|RFC complex|RFC core complex|PCNA-DNA polymerase delta complex|Spliceosome|DNA ligase III-XRCC1 complex|Ubiquitin E3 ligase (DDB1, CUL4A, RBX1)|BASC complex (BRCA…	7.12757305539768e-06|9.8435216292378e-35|9.10717441770837e-17|4.25537888819918e-16|0.00936927016911218|0.00936927016911218|3.16447983036717e-05|0.000296855038093422|1.78866852340779e-07|0.000285749002225122|1.78866852340779e-07|1.94787758393104e-06|0.00936927016911218|0.000285749002225122|4.6519221553922e-08|0.00532296532414095|0.000285749002225122|1.96949900518117e-19|1.96949900518117e-19|1.8020…
c1165	Arp2/3 protein complex|CIN85-SH3GL3-CBL complex	3.41797506971405e-07|0.00549933780788009
c1166	RNA polymerase II holoenzyme complex|RNA polymerase II core complex|TFIIH transcription factor complex|TFIIE complex|TFIIF complex (transcription factor IIF)|HUIC complex|BRCA1-BACH1 complex|BRAFT complex|BLM complex III|BCDX2 complex|RAD51C-XRCC3 complex|RAD51B-RAD51C complex|RAD51B-RAD51C-RAD51D-XRCC2-XRCC3 complex|ATR-ATRIP complex|RAD17-RFC complex|9-1-1-RAD17-RFC complex|RFC complex|RFC core…	1.24008818766974e-33|4.94615124971315e-16|1.93525521977895e-15|0.00775547639572831|0.00775547639572831|0.00775547639572831|0.00775547639572831|5.70399181337891e-05|0.000945833900689478|0.000945833900689478|0.00775547639572831|0.00775547639572831|3.6627516139432e-05|0.00775547639572831|2.41665854110225e-07|4.37921851342259e-12|2.41665854110225e-07|0.000282667132982137|2.41665854110225e-07|0.000945…
c1167	Multisubunit ACTR coactivator complex|Mi-2/NuRD-MTA3 complex|DNMT3B complex|SIN3 complex|Mi2/NuRD complex|MeCP1 complex|Polycomb repressive complex 1 (PRC1, hPRC-H)|SNF2h-cohesin-NuRD complex|core-histone (H2A/H2B/H3/H4)-TDIF2-TDT complex|Mi2/NuRD-BCL6-MTA3 complex|NuRD.1 complex|SAP complex (Sin3-associated protein complex)|SIN3-HDAC-SAP30-ARID4 complex|NRD complex (Nucleosome remodeling and dea…	6.94514538013047e-06|2.9976871062768e-05|0.00633734343654847|1.52778808977185e-10|1.52778808977185e-10|4.06047235882336e-11|5.01076560209294e-11|2.06990834416956e-08|8.35652989315879e-05|2.9976871062768e-05|7.33843007693064e-12|4.07104397669033e-09|3.20138224603135e-08|1.52778808977185e-10|3.20138224603135e-08|0.009518695780465|0.000181768454586296|2.04860278606042e-14|1.30217259456907e-06|0.0020…
c1168	Respiratory chain complex I (holoenzyme), mitochondrial|Respiratory chain complex I (early intermediate NDUFAF1 assembly), mitochondrial|Respiratory chain complex I (incomplete intermediate ND1, ND2, ND3, CIA30 assembly), mitochondrial|Respiratory chain complex I (intermediate I/200kD and III/250kD), mitochondrial|Respiratory chain complex I (intermediate IV/310kD), mitochondrial|Respiratory chai…	5.93788587010499e-87|6.7599525165847e-12|3.61253448740562e-06|0.000234504434231806|3.61253448740562e-06|4.94055353277876e-08|9.62258543401222e-18|1.18377640861223e-19|0.000234504434231806|2.64057408590959e-29|1.91432727158177e-23|2.64057408590959e-29|4.8787155958205e-05|0.000234504434231806|1.18377640861223e-19
c1169	Multisubunit ACTR coactivator complex|Mi-2/NuRD-MTA3 complex|SIN3 complex|Mi2/NuRD complex|MeCP1 complex|RNA polymerase II holoenzyme complex|RNA polymerase II core complex|Polycomb repressive complex 1 (PRC1, hPRC-H)|HUIC complex|BRAFT complex|SNF2h-cohesin-NuRD complex|BASC complex (BRCA1-associated genome surveillance complex)|Mi2/NuRD-BCL6-MTA3 complex|NuRD.1 complex|SAP complex (Sin3-associa…	4.09531900218336e-06|1.53139932022863e-05|1.32556352196036e-06|2.21149605073168e-11|4.09096649662904e-12|7.69964272166242e-14|8.48231337963385e-17|4.09096649662904e-12|0.00567005900905877|0.000497767493660758|3.27765322527608e-09|3.13571495700327e-05|1.53139932022863e-05|6.34465287321412e-13|6.30637140207294e-06|1.32556352196036e-06|2.21149605073168e-11|8.2422431558939e-05|0.00567005900905877|3.2…
c1171	Multisubunit ACTR coactivator complex|Mi-2/NuRD-MTA3 complex|SIN3 complex|Mi2/NuRD complex|MeCP1 complex|RNA polymerase II holoenzyme complex|RNA polymerase II core complex|Polycomb repressive complex 1 (PRC1, hPRC-H)|SNF2h-cohesin-NuRD complex|Mi2/NuRD-BCL6-MTA3 complex|NuRD.1 complex|SAP complex (Sin3-associated protein complex)|SIN3-HDAC-SAP30-ARID4 complex|NRD complex (Nucleosome remodeling a…	3.27556196111999e-06|1.41118101747355e-05|1.1077001530957e-06|2.10012574601858e-11|3.54263784921042e-12|6.03729419462543e-14|7.81183967244079e-17|4.34803851087401e-14|3.09142820357736e-09|1.41118101747355e-05|5.31510488499472e-13|5.40600050336864e-06|1.1077001530957e-06|2.10012574601858e-11|8.36304055711832e-05|0.00714082971124868|3.02379495081584e-14|0.000583824275026035|0.00123807786659475|3.98…
c1172	CRLR-RAMP1 complex|GNAS-GNB1-GNG2 complex|CRLR-RAMP2 complex|CRLR-RAMP3 complex|GNAS-L-GNB1-GNG1 complex|GNAS-L-GNB2-GNG1 complex|GNAS-L-GNB3-GNG1 complex|GNAS-L-GNB4-GNG1 complex|GNAS-L-GNB2-GNG2 complex|GNAS-L-GNB3-GNG2 complex|GNAS-L-GNB4-GNG2 complex|GNAS-L-GNB1-GNG3 complex|GNAS-L-GNB2-GNG3 complex|GNAS-L-GNB4-GNG3 complex|GNAS-L-GNB5-GNG3 complex|GNAS-L-GNB1-GNG4 complex|GNAS-L-GNB2-GNG4 co…	0.00754128973238844|0.00010569310579811|0.00754128973238844|0.00754128973238844|0.00010569310579811|0.00010569310579811|0.00010569310579811|0.00010569310579811|0.00010569310579811|0.00010569310579811|0.00010569310579811|0.00010569310579811|0.00010569310579811|0.00010569310579811|0.00010569310579811|0.00010569310579811|0.00010569310579811|0.00010569310579811|0.00010569310579811|0.00010569310579811…
c1173	Multisubunit ACTR coactivator complex|Mi-2/NuRD-MTA3 complex|SIN3 complex|Mi2/NuRD complex|MeCP1 complex|RNA polymerase II holoenzyme complex|RNA polymerase II core complex|Polycomb repressive complex 1 (PRC1, hPRC-H)|SNF2h-cohesin-NuRD complex|Mi2/NuRD-BCL6-MTA3 complex|NuRD.1 complex|SAP complex (Sin3-associated protein complex)|SIN3-HDAC-SAP30-ARID4 complex|NRD complex (Nucleosome remodeling a…	2.91034878811012e-06|1.14391028271721e-05|9.46188115862627e-07|1.4465758322776e-11|2.31137483843991e-12|3.17306873594178e-14|4.31135359646214e-17|2.54204940202484e-14|2.02666644421354e-09|1.14391028271721e-05|3.46543801014124e-13|4.28020451450326e-06|9.46188115862627e-07|1.4465758322776e-11|6.78745899209333e-05|0.00643226118600259|1.67473478299008e-14|0.000474995917596094|0.00105904427220468|3.22…
c1174	TFIIH transcription factor complex|HUIC complex|BRCA1-BACH1 complex|BRAFT complex|BLM complex III|BCDX2 complex|RAD51C-XRCC3 complex|RAD51B-RAD51C complex|RAD51B-RAD51C-RAD51D-XRCC2-XRCC3 complex|ATR-ATRIP complex|RAD17-RFC complex|9-1-1-RAD17-RFC complex|RFC complex|RFC core complex|PCNA-DNA polymerase delta complex|MCM complex|ORC complex (origin recognition complex)|BASC complex (BRCA1-associa…	0.000317905532836906|0.00557563356592897|0.00557563356592897|3.9882695840896e-09|0.000414523241310774|0.000414523241310774|0.00557563356592897|0.00557563356592897|1.15414668122675e-05|0.00557563356592897|4.81672135651261e-08|3.47222176133022e-13|4.81672135651261e-08|0.000127616246412794|4.81672135651261e-08|1.10213115784611e-09|1.10213115784611e-09|1.37023302399e-10|0.000414523241310774|2.4155041…
c1175	Multisubunit ACTR coactivator complex|SIN3 complex|Mi2/NuRD complex|MeCP1 complex|Ku antigen-NARG1 complex|p300-MDM2-p53 protein complex|RNA polymerase II holoenzyme complex|RNA polymerase II core complex|MRN complex (MRE11-RAD50-NBN complex)|HUIC complex|BRCA1-CTIP-ZBRK1 repressor complex|RalBP1-CDC2-CCNB1 complex|BRAFT complex|DNA-PK-Ku complex|Ku antigen complex|Artemis-DNA-PK complex|BASC com…	0.000389538529675287|0.00225166063870989|0.00225166063870989|0.00419078816464827|0.00778102572384008|0.00778102572384008|8.01046803313885e-14|1.06495834433653e-18|0.00778102572384008|0.00433655592248157|0.00778102572384008|0.00778102572384008|0.00645995382826075|0.00012910533315203|0.00433655592248157|0.00433655592248157|0.000438009004395244|0.00778102572384008|0.00322685111797278|0.0041907881646…
c1176	Multisubunit ACTR coactivator complex|SIN3 complex|Mi2/NuRD complex|MeCP1 complex|RNA polymerase II holoenzyme complex|RNA polymerase II core complex|SNF2h-cohesin-NuRD complex|NuRD.1 complex|SAP complex (Sin3-associated protein complex)|SIN3-HDAC-SAP30-ARID4 complex|NRD complex (Nucleosome remodeling and deacetylation complex)|CoREST-HDAC complex|Anti-HDAC2 complex|anti-BHC110 complex|BHC comple…	1.18022078964051e-06|3.38900811162012e-12|1.43484551645797e-09|1.03795558549208e-10|1.41339012759274e-13|3.0392888869941e-18|1.04241574391729e-06|7.48792744026425e-07|3.76451208323328e-13|3.38900811162012e-12|3.01802583392329e-05|3.01802583392329e-05|6.10695964348187e-10|0.000244270825375948|0.00112438805543628|1.50810677803379e-06|1.40877584872467e-08|2.93830049146467e-07|4.35956477754532e-14|6.…
c1177	Multisubunit ACTR coactivator complex|SIN3 complex|Mi2/NuRD complex|MeCP1 complex|RNA polymerase II holoenzyme complex|RNA polymerase II core complex|NuRD.1 complex|SAP complex (Sin3-associated protein complex)|SIN3-HDAC-SAP30-ARID4 complex|Anti-HDAC2 complex|HDAC1-associated protein complex|HDAC1-associated core complex cII|SIN3-SAP25 complex|BRMS1-SIN3-HDAC complex|SIN3-ING1b complex I|SIN3-ING…	1.80629664457761e-06|4.01367236924656e-05|0.00179348917250783|0.00389470973663593|5.91016554245254e-14|9.41742014348333e-19|0.00278642322353937|0.000109417333004249|4.01367236924656e-05|0.00117373711910836|0.00389470973663593|0.00389470973663593|0.000252925854689722|1.04572650929246e-06|0.000109417333004249|0.00102364772277474|0.00110624576351345|7.24054649812321e-05|0.000632554891580958|7.766061…
c1178	Multisubunit ACTR coactivator complex|SIN3 complex|Mi2/NuRD complex|MeCP1 complex|p300-MDM2-p53 protein complex|RNA polymerase II holoenzyme complex|RNA polymerase II core complex|p300-CBP-p270 complex|NuRD.1 complex|SAP complex (Sin3-associated protein complex)|SIN3-HDAC-SAP30-ARID4 complex|Anti-HDAC2 complex|HDAC1-associated protein complex|HDAC1-associated core complex cII|SIN3-SAP25 complex|B…	1.73236760044727e-06|3.33909086321553e-05|0.00138708026088145|0.0030051832827637|0.00839139076086437|2.77188843709003e-14|5.82553557118451e-19|0.00839139076086437|0.00215442106542781|8.6197820758336e-05|3.33909086321553e-05|0.000857787744592688|0.0030051832827637|0.0030051832827637|0.00019588137887785|9.39661649463171e-07|0.00839139076086437|8.6197820758336e-05|0.000744922042885148|0.008391390760…
c1180	RNA polymerase II holoenzyme complex|RNA polymerase II core complex|Cohesin-SA1 complex|Cohesin-SA2 complex|SNF2h-cohesin-NuRD complex|Rap1 complex|Telomere-associated protein complex|TIN2 complex|TRF1-TIN2 complex|TRF2-Rap1 complex III|TRF-Rap1 complex I, 2MD|H2AX complex II|RNA polymerase II (RNAPII)|BRCA1-core RNA polymerase II complex|TERF2-RAP1 complex|BRCA1-RNA polymerase II complex|SMC1-SM…	9.46658068787191e-15|1.23451052169023e-19|8.89969380162361e-07|8.89969380162361e-07|8.08146212766041e-09|7.52745442101511e-10|1.26316402079775e-10|8.89969380162361e-07|8.89969380162361e-07|0.00837863396014872|6.24230623394953e-08|0.00837863396014872|8.20416631561968e-17|1.97753985330282e-21|0.00299047260361851|3.36422675950916e-16|0.00837863396014872|0.00183410912911652|0.00837863396014872|0.0003…
c1181	Multisubunit ACTR coactivator complex|RNA polymerase II holoenzyme complex|RNA polymerase II core complex|EED-EZH2 complex|H2AX complex II|Menin-associated histone methyltransferase complex|ASCOM complex|RNA polymerase II (RNAPII)|BRCA1-core RNA polymerase II complex|HCF-1 complex|Set1B complex|Set1A complex|BRCA1-RNA polymerase II complex|UTX-MLL2/3 complex|PTIP-HMT complex|CBP-RARA-RXRA-DNA com…	0.000211137389872583|1.7092201202889e-15|3.51518205231873e-20|2.93487804258045e-06|0.00467711126795085|1.69331989573308e-05|1.69331989573308e-05|1.17508863574766e-17|1.13605794007117e-19|0.00092918474656311|0.00774780999293778|0.00467711126795085|4.18520690587027e-15|1.54239257428457e-10|6.5397809959494e-14|6.53058548613904e-05|0.00546610005189838|8.5663184753931e-05|1.50337634847172e-14|0.002437…
c1183	REP-RGGT-Rab complex	0.00201259
c1185	Fibrinogen complex	0.00134822
c1186	TRAPP complex|SEC23-SEC24-SCAP-SREBP1c complex|Coat protein complex II (SAR1B, PREB, SEC23A , SEC24B, SEC23IP)	6.36137045300606e-18|0.00178664920455404|4.41499809395791e-08
c1187	RIAM-Rap1-GTP complex|ITGA2B-ITGB3-FN1-TGM2 complex|ITGA2b-ITGB3-CD47-SRC complex|ITGA2b-ITGB3-TLN1 complex|ITGA2B-ITGB3 complex|Polycystin-1 multiprotein complex (ACTN1, CDH1, SRC, JUP, VCL, CTNNB1, PXN, BCAR1, PKD1, PTK2, TLN1)|BRAF-MAP2K1-MAP2K2-YWHAE complex|MAP2K1-BRAF-RAF1-YWHAE-KSR1 complex|KSR1-RAF1-MEK complex|KSR1-BRAF-MEK complex|RAF1-RAS complex, EGF induced|RAF1-BRAF complex, RAS sti…	0.00774364174018937|0.000392647294577969|0.000392647294577969|0.000148026604352485|0.00774364174018937|0.00826221105426295|0.000392647294577969|3.11803541829339e-05|0.000148026604352485|0.000148026604352485|0.00774364174018937|0.00774364174018937|0.00774364174018937|0.00774364174018937|0.000148026604352485|0.000148026604352485|0.00774364174018937
c1190	Histone H3.1 complex|Histone H3.3 complex|ASF1-interacting protein complex|ASF1-histone containing complex|Codanin-1-Asf1\u2013histone H3.1-histone H4\u2013importin-4 complex, cytosolic	4.00189998145719e-08|4.00189998145719e-08|0.0049808453963323|0.00693458611392251|1.23970768386034e-05
c1192	core-histone (H2A/H2B/H3/H4)-TDIF2-TDT complex|Histone H3.1 complex|Histone H3.3 complex|ASF1-interacting protein complex|ASF1-histone containing complex|Codanin-1-Asf1\u2013histone H3.1-histone H4\u2013importin-4 complex, cytosolic	0.00334307610381613|2.79272558194848e-08|2.79272558194848e-08|0.00334307610381613|0.00484991951962918|9.7829268086015e-06
c1193	Arp2/3 protein complex|Wave-2 complex|WIP-WASp-actin-myosin-IIa complex|CRK-BCAR1-DOCK1 complex|ELMO1-DOCK1-RAC1 complex|ELMO1-DOCK1-CRKII complex|ACK1 signaling complex|NCKAP1-WASF3-RAC1 complex	1.80358545226794e-12|2.01972032292583e-08|0.00208942256488508|0.000141496018866346|0.000141496018866346|0.000141496018866346|0.000482599748280189|0.000141496018866346
c1194	COG complex|SNARE complex (VAMP3, VAMP4, VAMP8, STX6)|SNARE complex (VAMP3, VAMP4, STX16)|SNARE complex (VAMP3, STX6, VTI1A)|SNARE complex (VAMP4, STX6, STX16, VTI1a, VTI1b)|SNARE complex (SNAP25, VAMP3, VAMP2, NAPB, STX13)|Tetrameric COG subcomplex|Binary COG subcomplex|COG2-COG3-COG4 subcomplex|COG5-COG6-COG7 subcomplex|COG1-COG8-COG2-COG3-COG4 subcomplex|COG1-COG8-COG5-COG6-COG7 subcomplex|EAR…	2.21017561216501e-12|0.000130031475000135|3.91657908395314e-05|3.91657908395314e-05|1.72995677322329e-06|0.000298874972234233|6.94881508848228e-07|0.00515142051799379|3.91657908395314e-05|3.91657908395314e-05|1.72995677322329e-06|1.72995677322329e-06|0.000130031475000135|6.94881508848228e-07
c1198	Intraflagellar transport complex B|Intraflagellar transport complex B core complex|Intraflagellar transport complex B peripheral subcomplex|Dynein-2 complex, cytoplasmic|Intraflagellar transport complex A	2.53811140519687e-32|1.83775867740691e-21|4.81481138783045e-09|4.25592533194005e-14|1.00654877016006e-09
c1199	CIN85 complex (CIN85, CRK, BCAR1, CBL, PIK3R1, GRB2, SOS1)|LAT-PLC-gamma-1-p85-GRB2-CBL-VAV-SLP-76 signaling complex, C305 activated|SLP-76-Cbl-Grb2-Shc complex, Fc receptor gamma-R1 stimulated|EGFR-CBL-GRB2 complex|FGFR2-c-Cbl-Lyn-Fyn complex|CD20-LCK-LYN-FYN-p75/80 complex, (Raji human B cell line)|SHC-GRB2 complex|LAT-PLC-gamma-1-p85-GRB2-SOS signaling complex, C305 activated|Phosphatidylinosi…	5.18416064226319e-05|0.00132147677122423|0.0002035982107309|0.000102173683010639|0.0002035982107309|0.0002035982107309|0.00511257119282038|0.000434682686178992|0.00511257119282038|0.00511257119282038|0.00511257119282038|0.000102173683010639
c1200	ITGA6-ITGB4-Laminin10/12 complex|ITGA6-ITGB4-LAMA5 complex|ITGA7-ITGB1-CD151 complex|ITGA3-ITGB1-BSG complex|ITGA3-ITGB1-CD63 complex|ITGA3-ITGB1-CD151 complex|ITGA3-ITGB1-THBS1 complex|ITGA3-ITGB1 complex|ITGA2-ITGB1-CD47 complex|ITGA2-ITGB1-CHAD complex|ITGA2-ITGB1-COL6A3 complex|ITGA2-ITGB1 complex|ITGA1-ITGB1-COL6A3 complex|ITGA1-ITGB1-PTPN2 complex|PXN-ITGB5-PTK2 complex|Polycystin-1 multipr…	8.12556552637409e-06|0.00831441581704492|0.00831441581704492|0.00831441581704492|0.00831441581704492|0.00831441581704492|0.00831441581704492|0.00831441581704492|0.00831441581704492|0.00831441581704492|0.00831441581704492|0.00831441581704492|0.00831441581704492|0.00831441581704492|0.00831441581704492|0.00831441581704492|0.00831441581704492|0.00831441581704492|0.00043371724256271|0.0083144158170449…
c1201	Prefoldin complex|CCT complex (chaperonin containing TCP1 complex)|BBS-chaperonin complex|TBCE-TBCB-tubulin(alpha) complex|TBCD-ARL2-tubulin(beta)-TBCE complex	1.90642710671641e-11|8.13123092551995e-16|2.62649707207294e-09|8.16278880574124e-05|0.000260230345537626
c1202	Ubiquitin E3 ligase (SKP1A, SKP2, CUL1, RBX1)|Ubiquitin E3 ligase (SKP1A, SKP2, CUL1)|Ubiquitin E3 ligase (SKP1A, BTRC, CUL1)|RalBP1-CDC2-CCNB1 complex|Cell cycle kinase complex CDC2|Cell cycle kinase complex CDK2|Cell cycle kinase complex CDK4|Cell cycle kinase complex CDK5|PCNA-p21 complex|Ubiquitin E3 ligase (SKP1A, FBXW2, CUL1)|Ubiquitin E3 ligase (FBXO31, SKP1A, CUL1, RBX1)|URI complex (Unco…	4.12428787758526e-05|1.22282333390392e-05|0.00280566623769805|0.00280566623769805|6.38493728940168e-12|1.3961798752904e-07|1.3961798752904e-07|5.21656332492055e-07|0.00119771642928228|0.00280566623769805|0.00447476844900793|0.000737570261509277|0.00119771642928228|0.0069695640573545|0.0015476782609504|0.00447476844900793|0.00447476844900793|0.00119771642928228|0.00447476844900793|9.8940640979465e…
c1203	SMRT complex|SRC-1 complex	0.00152138940162647|0.0012215892643854
c1204	Ubiquitin E3 ligase (SKP1A, SKP2, CUL1, RBX1)|Ubiquitin E3 ligase (SKP1A, SKP2, CUL1)|Ubiquitin E3 ligase (SKP1A, BTRC, CUL1)|RalBP1-CDC2-CCNB1 complex|Cell cycle kinase complex CDC2|Cell cycle kinase complex CDK2|Cell cycle kinase complex CDK4|Cell cycle kinase complex CDK5|PCNA-p21 complex|Ubiquitin E3 ligase (SKP1A, FBXW2, CUL1)|Ubiquitin E3 ligase (FBXO31, SKP1A, CUL1, RBX1)|URI complex (Unco…	3.85562777232996e-05|1.14307398604062e-05|0.00268387569195282|0.00268387569195282|5.55211938208842e-12|1.27477292961297e-07|1.27477292961297e-07|4.76336458378438e-07|0.00114564180192218|0.00268387569195282|0.0042808349308471|0.000689805806534562|0.00114564180192218|0.00972768201278748|0.0066679913794839|0.00144792391903311|0.0042808349308471|0.0042808349308471|0.00114564180192218|0.00428083493084…
c1205	WIP-WASp-actin-myosin-IIa complex	0.00403033
c1206	Phosphatidylinositol 3-kinase complex (PIK3C3, PIK3R4)|mTORC1 complex|mTOR complex (MTOR, RAPTOR)|ULK1-ATG13-RB1CC1 complex|ULK2-ATG13-RB1CC1 complex|ULK1-ATG13-RB1CC1-ATG101 complex|Bcl-2-Beclin1-UVRAG-PI(3)KC3 complex|ULK1-ATG13-ATG14-PIK3C3 complex|v-ATPase-Ragulator-AXIN/LKB1-AMPK complex|WDR41-(C9orf72-SMCR8)-(FIP200-ULK1-ATG13-ATG101) complex	0.00491133168842213|3.12440222851103e-05|0.00491133168842213|3.12440222851103e-05|3.12440222851103e-05|3.16761758267466e-07|0.000271606429750771|3.16761758267466e-07|7.69347841212301e-13|8.23073662108188e-06
c1207	RET-Rai complex|SHC3-GAB1 complex|CIN85 complex (CIN85, CRK, BCAR1, CBL, PIK3R1, GRB2, SOS1)|LAT-PLC-gamma-1-p85-GRB2-CBL-VAV-SLP-76 signaling complex, C305 activated|SHC-GRB2 complex|LAT-PLC-gamma-1-p85-GRB2-SOS signaling complex, C305 activated|Phosphatidylinositol 3-kinase (PIK3CA, PIK3R1)|GRB2-SOS1 complex|GRB2-SHP-2 complex, PDGF stimulated|NGF-TrkA complex|ARTN-GFRA3-RET comples	0.00511751565238791|0.00511751565238791|2.17499246035102e-05|0.00232113032259208|0.00511751565238791|6.25987598990467e-06|0.00511751565238791|0.00511751565238791|0.00511751565238791|0.00511751565238791|8.96737111529542e-05
c1208	CIN85 complex (CIN85, CRK, BCAR1, CBL, PIK3R1, GRB2, SOS1)|SHC-GRB2 complex|LAT-PLC-gamma-1-p85-GRB2-SOS signaling complex, C305 activated|Phosphatidylinositol 3-kinase (PIK3CA, PIK3R1)|GRB2-SOS1 complex|GRB2-SHP-2 complex, PDGF stimulated|GM-CSF receptor complex	0.00289394865966273|0.00769216638433461|0.00124879199788183|0.00769216638433461|0.00769216638433461|0.00769216638433461|0.000251476276928936
c1209	CIN85 complex (CIN85, CRK, BCAR1, CBL, PIK3R1, GRB2, SOS1)|SHC-GRB2 complex|LAT-PLC-gamma-1-p85-GRB2-SOS signaling complex, C305 activated|Phosphatidylinositol 3-kinase (PIK3CA, PIK3R1)|GRB2-SOS1 complex|GRB2-SHP-2 complex, PDGF stimulated|GM-CSF receptor complex	0.00330477196152771|0.00839922410249063|0.00142653577981045|0.00839922410249063|0.00839922410249063|0.00839922410249063|0.000287363483467421
c1210	TNF-alpha/NF-kappa B signaling complex (CHUK, BTRC, NFKB2, PPP6C, REL, CUL1, IKBKE, SAPS2, SAPS1, ANKRD28, RELA, SKP1)|PEF1-ALG2 complex|SEC23-SEC24 adaptor complex|SEC23-SEC24-SCAP-SREBP1c complex|Ubiquitin E3 ligase (CUL3, KLHL12, PEF1, PDCD6)	0.00724462215833697|0.00724462215833697|0.00724462215833697|0.0002746382388403|0.0002746382388403
c1211	SRC-1 complex	0.00075333
c1212	TRAF6-TAK1 complex|MKK4-ARRB2-ASK1 complex|CASP8-FADD-MALT1-BCL10 complex|CASP8-CHUK-IKBKB-MALT1-BCL10 complex|SRC-3 complex|TAK1 complex|TNF-alpha/NF-kappa B signaling complex (SEC16A, CHUK, IKBKB, NFKB2, REL, IKBKG, MAP3K14, RELA, FBXW7, USP2)|CS-MAP3K7IP1-MAP3K7IP2 complex|TNF-alpha/NF-kappa B signaling complex 6|TNF-alpha/NF-kappa B signaling complex 7|DISC complex (FAS, FADD, CASP8)|TRAF2-cI…	0.00257260231298302|0.00512955721317935|0.00989799109564407|0.000179343035785599|0.000578978911197581|2.3471119180034e-05|2.3471119180034e-05|0.00512955721317935|0.00392141835886692|1.80399627376063e-05|2.3471119180034e-05|0.00257260231298302|3.48437934094212e-07|0.00257260231298302|2.3471119180034e-05|0.00512955721317935|7.79757354828761e-05|0.00512955721317935|0.00257260231298302|0.002572602312…
c1213	CIN85 complex (CIN85, CRK, BCAR1, CBL, PIK3R1, GRB2, SOS1)|LAT-PLC-gamma-1-p85-GRB2-CBL-VAV-SLP-76 signaling complex, C305 activated|Cbl-SLP-76-Grb2 complex, Fc receptor gamma-R1 stimulated|SLP-76-Cbl-Grb2-Shc complex, Fc receptor gamma-R1 stimulated|PLC-gamma-2-SLP-76-Lyn-Grb2 complex|EGFR-CBL-GRB2 complex|PLC-gamma-1-SLP-76-SOS1-LAT complex|FGFR2-c-Cbl-Lyn-Fyn complex|p21(ras)GAP-Fyn-Lyn-Yes co…	9.05144234849914e-06|1.34254586357412e-10|2.93388989750425e-05|6.68363446996081e-05|5.22656901141319e-07|0.00641194651647419|6.68363446996081e-05|6.68363446996081e-05|6.68363446996081e-05|6.68363446996081e-05|2.93388989750425e-05|0.00641194651647419|0.00641194651647419|0.00285844701442558|1.73613317188822e-06|0.00641194651647419|6.68363446996081e-05|0.00641194651647419|2.93388989750425e-05|2.9338…
c1214	SNARE complex (STX4, SNAP23, VAMP2)|SNARE complex (STX4, SNAP23)|Exocyst complex|Exocyst EXOC5-EXOC6 subcomplex|Exocyst EXOC5-EXOC6-EXOC7 subcomplex	4.98344813759104e-05|0.00764710116713346|8.8174041377063e-17|0.00764710116713346|4.98344813759104e-05
c1215	LAT-PLC-gamma-1-p85-GRB2-SOS signaling complex, C305 activated	0.00161013
c1217	NUMAC complex (nucleosomal methylation activator complex)|PBAF complex (Polybromo- and BAF containing complex)|BAF complex|SWI-SNF chromatin remodeling-related-BRCA1 complex|Cell cycle kinase complex CDK4|p300-CBP-p270-SWI/SNF complex|BRG1-SIN3A complex|BRM-SIN3A complex|SIN3-ING1b complex II|LARC complex (LCR-associated remodeling complex)|BRG1-SIN3A-HDAC containing SWI/SNF remodeling complex I|…	2.9177167835439e-13|5.33915197681226e-20|5.33915197681226e-20|3.72643790851184e-19|0.00751624822338176|3.14130732856434e-09|4.62274817219624e-22|1.2965190312889e-21|2.3669928448035e-11|2.79376146596703e-15|1.8577504340367e-18|1.59950168955245e-20|4.79434947646175e-28|3.72643790851184e-19|3.72643790851184e-19|0.000524084344032718|6.87342017077337e-06|0.00415803260950808|6.87342017077337e-06|0.0041…
c1219	INO80 chromatin remodeling complex|TFTC complex (TATA-binding protein-free TAF-II-containing complex)|TFIID-beta complex|TFIID complex|TFIID complex, B-cell specific|DA complex|DAB complex|TIP49-TIP48-BAF53 complex|E2F-6 complex|MLL-HCF complex|ALL-1 supercomplex|HCF-1 complex|Set1B complex|Set1A complex|MLL1-WDR5 complex|MLL1 core complex|MLL2 complex|MLL1 complex|5FMC (Friends of Methylated Cht…	1.69409935403696e-05|5.18372499857088e-05|1.54472596625035e-07|1.54472596625035e-07|1.54472596625035e-07|4.15189012949377e-07|5.22511808650774e-07|0.0040932800093818|1.27378453496297e-05|0.000223416529666436|8.36614414017983e-06|0.00400306884546275|0.00115605220155454|0.000670940249773564|2.53024938270544e-50|0.00779690632086828|0.000670940249773564|2.18350179571426e-06|2.61916019669168e-07|5.225…
c1221	RalBP1-CDC2-CCNB1 complex|Cell cycle kinase complex CDC2|Cell cycle kinase complex CDK2|Cell cycle kinase complex CDK4|Cell cycle kinase complex CDK5|PCNA-p21 complex|LIN9-BMYB complex|MTA1-HDAC core complex|RC complex during G2/M-phase of cell cycle|RB-E2F1 complex|pRb2/p130-multimolecular complex (RB2, E2F5, HDAC1, SUV39H1, P300)|SMAD3/4-E2F4/5-p107-DP1 complex|CyclinD1-CDK4-p21 complex|p27-cyc…	0.00259020818409337|4.1152276549601e-09|8.79654923265854e-08|8.79654923265854e-08|3.5076108666473e-07|0.00103471861193562|0.00103471861193562|0.00809121717824606|0.00115686917816315|0.00103471861193562|7.25167454871844e-05|8.06916213746328e-07|8.75470618765994e-06|8.75470618765994e-06|3.5076108666473e-07|3.47479326187319e-06|0.00809121717824606|0.00103471861193562|0.00103471861193562|0.0010347186…
c1222	INO80 chromatin remodeling complex|SRCAP-associated chromatin remodeling complex|TIP60 histone acetylase complex|NuA4/Tip60-HAT complex|MSL complex|MRG15-PAM14-RB complex|MAF2 complex|NuA4/Tip60-HAT complex B|NuA4/Tip60-HAT complex A|DMAP1-associated complex|p400-associated complex|c-MYC-ATPase-helicase complex|TIP49-TIP48-BAF53 complex|TRRAP-BAF53-HAT complex|NuA4/Tip60 HAT complex|MLL1-WDR5 com…	1.79600248333127e-26|5.03142640945199e-08|2.27899699182037e-10|2.35242100835218e-37|5.08561631750461e-08|0.0067746207058604|0.00241487405277899|1.16018475496135e-17|4.91549062517955e-35|4.37602854516895e-19|9.05542978062355e-13|2.30501397125316e-07|1.14750450536636e-05|0.00241487405277899|1.3100851101022e-32|0.000642684560117761
c1223	SNARE complex (STX4, SNAP23, VAMP2)|SNARE complex (STX4, SNAP23)|Exocyst complex|Exocyst EXOC5-EXOC6 subcomplex|Exocyst EXOC5-EXOC6-EXOC7 subcomplex	3.86636653159476e-05|0.00647229757388962|4.24355865328205e-17|0.00647229757388962|3.86636653159476e-05
c1224	GCN5-TRRAP histone acetyltransferase complex|TFTC complex (TATA-binding protein-free TAF-II-containing complex)|TFIID-beta complex|PCAF complex|STAGA complex|STAGA core complex|TFIID complex|TFIID complex, B-cell specific|DA complex|DAB complex|MLL1-WDR5 complex|USP22-SAGA complex|SAGA complex, GCN5-linked|ATAC complex, GCN5-linked|STAGA complex, SPT3-linked|ATAC complex, YEATS2-linked|MYC-TRRAP-…	1.71696320192065e-13|7.55040271588933e-37|3.33951940256483e-15|9.74548846531375e-23|1.21363729491308e-26|8.43570879620675e-06|9.65960132560821e-13|9.65960132560821e-13|3.44498298239982e-14|6.24665467217325e-14|0.000466662183467929|9.09333997131872e-18|2.47385412958848e-38|3.48848084900159e-16|1.17586829254032e-45|1.79113438293827e-14|0.00569679128583051|0.00201559440017324
c1226	TRAF6-TAK1 complex|SRC-3 complex|TAK1 complex|TNF-alpha/NF-kappa B signaling complex (CHUK, KPNA3, NFKB2, NFKBIB, REL, IKBKG, NFKB1, NFKBIE, RELB, NFKBIA, RELA, TNIP2)|TNF-alpha/NF-kappa B signaling complex (SEC16A, CHUK, IKBKB, NFKB2, REL, IKBKG, MAP3K14, RELA, FBXW7, USP2)|CS-MAP3K7IP1-MAP3K7IP2 complex|CHUK-NFKB2-REL-IKBKG-SPAG9-NFKB1-NFKBIE-COPB2-TNIP1-NFKBIA-RELA-TNIP2 complex|TNF-alpha/Nf-k…	0.00249549782878592|0.000756843670476706|2.91823539588665e-05|0.00249549782878592|0.00205720881967282|0.00576910004638979|0.00249549782878592|0.00576910004638979|0.000926153030543877|0.0034252069587785|1.21617764165562e-05|0.00249549782878592|2.34574646204228e-07|0.00249549782878592|0.00576910004638979|0.00249549782878592|0.00249549782878592|2.91823539588665e-05|7.53827853060101e-24|1.37610330201…
c1227	Mi-2/NuRD-MTA3 complex|SIN3 complex|Mi2/NuRD complex|MeCP1 complex|hNURF complex|SNF2h-cohesin-NuRD complex|Mi2/NuRD-BCL6-MTA3 complex|NuRD.1 complex|SAP complex (Sin3-associated protein complex)|SIN3-HDAC-SAP30-ARID4 complex|NRD complex (Nucleosome remodeling and deacetylation complex)|CoREST-HDAC complex|LSD1 complex|Anti-HDAC2 complex|anti-BHC110 complex|XFIM complex|BHC complex|CtBP complex|H…	0.00654092253383689|7.50489160342669e-12|7.50489160342669e-12|6.26658563993671e-11|0.0042262724562633|3.54936405996272e-07|0.00654092253383689|6.47321848118883e-09|6.26658563993671e-11|7.50489160342669e-12|7.30292884332108e-07|7.30292884332108e-07|0.00119857647760835|5.22057435361076e-13|5.74138548363459e-06|0.00654092253383689|7.23065055748986e-05|0.00217068987087926|2.43329760200221e-06|1.37569…
c1228	CIN85 complex (CIN85, CRK, BCAR1, CBL, PIK3R1, GRB2, SOS1)|LAT-PLC-gamma-1-p85-GRB2-CBL-VAV-SLP-76 signaling complex, C305 activated|Cbl-SLP-76-Grb2 complex, Fc receptor gamma-R1 stimulated|SLP-76-Cbl-Grb2-Shc complex, Fc receptor gamma-R1 stimulated|PLC-gamma-2-SLP-76-Lyn-Grb2 complex|EGFR-CBL-GRB2 complex|PLC-gamma-1-SLP-76-SOS1-LAT complex|FGFR2-c-Cbl-Lyn-Fyn complex|p21(ras)GAP-Fyn-Lyn-Yes co…	4.92947696924173e-06|5.25342412239868e-11|2.13576348753902e-05|4.58698922519273e-05|2.84196205978199e-07|0.00440028886995179|4.58698922519273e-05|4.58698922519273e-05|4.58698922519273e-05|4.58698922519273e-05|0.00440028886995179|0.00440028886995179|0.0081506683085078|0.00440028886995179|0.00201239504398249|9.44521433723234e-07|0.00440028886995179|4.58698922519273e-05|0.00440028886995179|2.1357634…
c1229	HSP70-BAG5-PARK2 complex	0.000423124
c1230	CIN85 complex (CIN85, CRK, BCAR1, CBL, PIK3R1, GRB2, SOS1)|LAT-PLC-gamma-1-p85-GRB2-CBL-VAV-SLP-76 signaling complex, C305 activated|Cbl-SLP-76-Grb2 complex, Fc receptor gamma-R1 stimulated|SLP-76-Cbl-Grb2-Shc complex, Fc receptor gamma-R1 stimulated|PLC-gamma-2-SLP-76-Lyn-Grb2 complex|EGFR-CBL-GRB2 complex|PLC-gamma-1-SLP-76-SOS1-LAT complex|FGFR2-c-Cbl-Lyn-Fyn complex|p21(ras)GAP-Fyn-Lyn-Yes co…	4.92947696924173e-06|5.25342412239868e-11|2.13576348753902e-05|4.58698922519273e-05|2.84196205978199e-07|0.00476697960911444|4.58698922519273e-05|4.58698922519273e-05|4.58698922519273e-05|4.58698922519273e-05|0.00476697960911444|0.00476697960911444|0.00877764279377763|0.00476697960911444|0.00224914740209808|9.44521433723234e-07|0.00476697960911444|4.58698922519273e-05|0.00476697960911444|2.135763…
c1231	CD8A-LCK complex|LAT-PLC-gamma-1-p85-GRB2-CBL-VAV-SLP-76 signaling complex, C305 activated|SLP-76-Cbl-Grb2-Shc complex, Fc receptor gamma-R1 stimulated|ITK-SLP-76 complex, anti-TCR stimulated	0.00905577769792121|0.00238317461535296|0.000549276477680601|0.00905577769792121
c1232	Ku antigen-NARG1 complex|PCNA-MSH2-MSH6 complex|DNA-PK-Ku complex|Ku antigen complex|DNA ligase IV-XRCC4-AHNK complex|DNA ligase IV-XRCC4 complex|DNA ligase IV-XRCC4-PNK complex|DNA ligase IV-XRCC4-XLF complex|Artemis-DNA-PK complex|ERCC1-ERCC4-MSH2 complex|MSH2-MSH6-PMS2-MLH1 complex|MSH2-MSH6-PMS1-MLH1 complex|MSH2-MSH6 complex|MSH2-MSH3 complex|PCNA-MutS-alpha-MutL-alpha-DNA complex|BASC compl…	0.00254874951622233|0.00254874951622233|2.31981991895685e-05|0.00134839532789367|0.00254874951622233|0.00134839532789367|2.31981991895685e-05|2.31981991895685e-05|0.00134839532789367|2.31981991895685e-05|0.00471322460490477|5.14171590891494e-05|0.00134839532789367|0.00134839532789367|0.00730229775236826|0.00134839532789367|0.00254874951622233|0.00028696580813472|0.00134839532789367|0.001641045555…
c1233	CD8A-LCK complex|LAT-PLC-gamma-1-p85-GRB2-CBL-VAV-SLP-76 signaling complex, C305 activated|SLP-76-Cbl-Grb2-Shc complex, Fc receptor gamma-R1 stimulated|ITK-SLP-76 complex, anti-TCR stimulated	0.00905577769792121|0.00238317461535296|0.000549276477680601|0.00905577769792121
c1234	RalBP1-CDC2-CCNB1 complex|Cell cycle kinase complex CDC2|Cell cycle kinase complex CDK2|Cell cycle kinase complex CDK4|Cell cycle kinase complex CDK5|LIN9-BMYB complex|RC complex during G2/M-phase of cell cycle|pRb2/p130-multimolecular complex (RB2, E2F5, HDAC1, SUV39H1, P300)|SMAD3/4-E2F4/5-p107-DP1 complex|CyclinD1-CDK4-p21 complex|p27-cyclinE-CDK2 complex|SMAD3-E2F4/5-p107-DP1 complex|p27-cycl…	0.00279042708826211|8.47557490093235e-07|3.13846631197398e-05|3.13846631197398e-05|7.07867215112326e-05|0.00109244302387621|0.00115430185200831|7.07867215112326e-05|8.47557490093235e-07|8.79432024280772e-06|8.79432024280772e-06|4.72260716861617e-07|3.57448162011568e-06|0.00109244302387621|0.00109244302387621|0.00109244302387621|0.00109244302387621|0.00109244302387621|0.00109244302387621|0.0027904…
c1236	Cell cycle kinase complex CDC2|Cell cycle kinase complex CDK2|Cell cycle kinase complex CDK4|Cell cycle kinase complex CDK5|RB-E2F1 complex|pRb2/p130-multimolecular complex (RB2, E2F5, HDAC1, SUV39H1, P300)|SMAD3/4-E2F4/5-p107-DP1 complex|CyclinD1-CDK4-p21 complex|p27-cyclinE-CDK2 complex|SMAD3-E2F4/5-p107-DP1 complex|p27-cyclinE-Cdk2 - Ubiquitin E3 ligase (SKP1A, SKP2, CUL1, CKS1B, RBX1) complex…	0.000124145050507993|3.05153598711445e-05|3.05153598711445e-05|6.84693960574466e-05|0.00103494602261957|6.84693960574466e-05|8.42747902446935e-07|8.6062837902477e-06|8.6062837902477e-06|4.22585894729747e-07|3.5192689411945e-06|0.00103494602261957|0.00103494602261957|0.00103494602261957|0.00103494602261957|0.00103494602261957|0.00103494602261957|0.00277933157163504|0.00277933157163504|0.0010349460…
c1237	ITGAV-ITGB8-MMP14-TGFB1 complex|ITGAV-ITGB5-PLAUR complex|ITGAV-ITGB5-ICAM4 complex|ITGAV-ITGB5-ADAM9 complex|ITGAV-ITGB5-SPP1 complex|ITGAV-ITGB5-CYR61 complex|ITGAV-ITGB5 complex|ITGAV-ITGB6-SPP1 complex|ITGAV-ITGB6-TGFB3 complex|ITGAV-ITGB6 complex|ITGAV-ITGB3-CD47-FCER2 complex|ITGB3-ITGAV-CD47 complex|ITGAV-ITGB3-SPP1 complex|ITGAV-ITGB3-ADAM15 complex|ITAGV-ITGB3-F11R complex|ITGAV-ITGB3-PX…	0.00274743463801166|0.00148457667821001|0.00148457667821001|0.00148457667821001|0.00148457667821001|0.00148457667821001|0.00148457667821001|0.00148457667821001|0.00148457667821001|0.00148457667821001|0.00274743463801166|0.00148457667821001|0.00148457667821001|0.00148457667821001|0.00148457667821001|0.00274743463801166|0.00148457667821001|0.00148457667821001|0.00148457667821001|0.00148457667821001…
c1238	Ubiquitin E3 ligase (SMURF2, SMAD7) - TGF(beta)|TGF-beta-receptor-PAR6 complex|Ubiquitin E3 ligase (SMAD7, SMURF1) - TGFBR1|Ubiquitin E3 ligase (SMAD7, SMURF1)|Ubiquitin E3 ligase (SMAD7-SMURF1) - TGF(beta)|TGF-beta receptor II-TGF-beta3 complex|TGF-beta receptor II-TGF-beta receptor I-TGF-beta1 complex|TGF-beta receptor II-TGF-beta receptor I-TGF-beta3 complex|BMP2-BRIA complex|TGF-beta receptor…	6.35832173560082e-05|0.00688303732624642|1.99151843691961e-05|0.00316136383598601|2.42287709032149e-07|0.00316136383598601|0.00688303732624642|1.99151843691961e-05|1.99151843691961e-05|0.00688303732624642|0.00316136383598601
c1239	Prefoldin complex|ARL2-TBCD complex|TBCE-TBCB-tubulin(alpha) complex|TBCD-ARL2-tubulin(beta)-TBCE complex	0.000384690164837391|0.00513976572044176|5.80575252444816e-05|0.000115878557202339
c1240	BMP2-BRIA complex	4.60774e-05
c1241	Ubiquitin E3 ligase (SMURF2, SMAD7) - TGF(beta)|TGF-beta-receptor-PAR6 complex|Ubiquitin E3 ligase (SMAD7, SMURF1) - TGFBR1|TAK1 complex|Ubiquitin E3 ligase (SMAD7-SMURF1) - TGF(beta)|TGF-beta receptor II-TGF-beta3 complex|TGF-beta receptor II-TGF-beta receptor I-TGF-beta1 complex|TGF-beta receptor II-TGF-beta receptor I-TGF-beta3 complex|BMP2-BRIA complex|CS-MAP3K7IP1-MAP3K7IP2 complex|TNF-alpha…	5.74346922126983e-05|0.00505955813029392|0.00505955813029392|2.39838779499995e-05|5.74346922126983e-05|0.00295740487882562|0.00505955813029392|2.39838779499995e-05|2.39838779499995e-05|0.00505955813029392|0.000664196018696264|0.00505955813029392|0.00295740487882562|0.00354272288271101
c1243	Mi-2/NuRD-MTA3 complex|SIN3 complex|Mi2/NuRD complex|MeCP1 complex|hNURF complex|SNF2h-cohesin-NuRD complex|Mi2/NuRD-BCL6-MTA3 complex|NuRD.1 complex|SAP complex (Sin3-associated protein complex)|SIN3-HDAC-SAP30-ARID4 complex|NRD complex (Nucleosome remodeling and deacetylation complex)|Anti-HDAC2 complex|XFIM complex|BHC complex|HDAC1-associated protein complex|HDAC1-associated core complex cII|…	3.20732031052509e-05|5.21194924987697e-07|1.77198171704629e-15|6.80182318190661e-20|0.00418370583070981|2.55142361013534e-16|3.20732031052509e-05|1.01005763816543e-14|1.63349917002482e-06|5.21194924987697e-07|1.75718785734071e-12|6.6162007970014e-14|0.00679155002467614|0.00928060449488214|3.96726884357982e-14|1.12378362246825e-16|1.77198171704629e-15|4.08640868498987e-06|9.92500816233754e-07|0.00…
c1245	WIP-WASp-actin-myosin-IIa complex	0.00158234
c1246	Mi-2/NuRD-MTA3 complex|SIN3 complex|Mi2/NuRD complex|MeCP1 complex|p300-MDM2-p53 protein complex|hNURF complex|SNF2h-cohesin-NuRD complex|Mi2/NuRD-BCL6-MTA3 complex|NuRD.1 complex|SAP complex (Sin3-associated protein complex)|SIN3-HDAC-SAP30-ARID4 complex|NRD complex (Nucleosome remodeling and deacetylation complex)|Anti-HDAC2 complex|XFIM complex|BHC complex|HDAC1-associated protein complex|HDAC…	2.8221502720508e-05|4.5813949926159e-07|1.74513350921225e-15|4.9467804959321e-20|0.00212513450511569|0.00358132104612931|3.57294047260495e-14|2.8221502720508e-05|7.64987427782218e-12|1.43612460044012e-06|4.5813949926159e-07|1.10009683084722e-09|1.32563670074576e-11|0.00582643117543785|0.00802301902355273|3.57294047260495e-14|8.51433675484219e-17|1.74513350921225e-15|3.59327643375085e-06|8.7250164…
c1248	BMP2-BRIA complex	4.07608e-05
c1249	CASP8-FADD-MALT1-BCL10 complex|CASP8-CHUK-IKBKB-MALT1-BCL10 complex|Ubiquitin E3 ligase (TRIM25, DDX58)|SRC-3 complex|hs4 enhancer complex (faster migrating complex)|TNF-alpha/NF-kappa B signaling complex (CHUK, KPNA3, NFKB2, NFKBIB, REL, IKBKG, NFKB1, NFKBIE, RELB, NFKBIA, RELA, TNIP2)|TNF-alpha/NF-kappa B signaling complex (SEC16A, CHUK, IKBKB, NFKB2, REL, IKBKG, MAP3K14, RELA, FBXW7, USP2)|TNF…	0.00444437956148945|4.6645724893263e-05|0.00101163642751552|0.000153487500383728|0.00679241955681834|4.27013941774068e-12|2.94986814491101e-08|0.000858446182092328|0.00679241955681834|4.57303934850826e-10|3.45547108099543e-11|5.03168333185588e-10|0.00108759211840526|0.00679241955681834|0.000495143030307285|0.00101163642751552|0.00229434577541547|5.69005267691316e-06|0.00229434577541547|0.00229434…
c1250	CASP8-FADD-MALT1-BCL10 complex|CASP8-CHUK-IKBKB-MALT1-BCL10 complex|Ubiquitin E3 ligase (TRIM25, DDX58)|SRC-3 complex|hs4 enhancer complex (faster migrating complex)|TNF-alpha/NF-kappa B signaling complex (CHUK, KPNA3, NFKB2, NFKBIB, REL, IKBKG, NFKB1, NFKBIE, RELB, NFKBIA, RELA, TNIP2)|TNF-alpha/NF-kappa B signaling complex (SEC16A, CHUK, IKBKB, NFKB2, REL, IKBKG, MAP3K14, RELA, FBXW7, USP2)|TNF…	0.00460455563073768|4.86036991297638e-05|0.00103757582309284|0.000160399160494689|0.00705304826500372|2.73158712006633e-12|3.46125298617355e-08|0.000901481603567157|0.00705304826500372|5.62520428994856e-10|4.41878900248588e-11|6.42951276922049e-10|0.00115461701777048|0.00705304826500372|0.000518750080726305|0.00103757582309284|0.00237515032924695|5.49384396391615e-06|0.00237515032924695|0.0023751…
c1251	PIDDsome complex|MKK4-ARRB2-ASK1 complex|CASP8-FADD-MALT1-BCL10 complex|TANK-TRAF2-TRAF3 complex|DISC complex (FAS, FADD, CASP8)|Tumor necrosis factor receptor 1 signaling complex|TRAF2-TRADD complex|Ternary complex (TRAF2, FADD, TRADD)|Death induced signaling complex II (FADD, CASP8, CFLAR), cytosolic, CD95L induced|DISC complex (FAS, FADD, CASP8, CFLAR), membrane-associated, CD95L induced|DISC …	1.07927450774998e-05|0.00413227227154774|0.00776319032188783|0.00413227227154774|1.07927450774998e-05|2.8719690826114e-05|0.00220819564285646|1.07927450774998e-05|0.00413227227154774|2.8719690826114e-05|0.00413227227154774|2.8719690826114e-05|0.00413227227154774|0.00413227227154774|3.17926598317512e-09|4.96708695427824e-10|1.07927450774998e-05
c1252	Multisubunit ACTR coactivator complex|p300-CBP-p270 complex|HES1 promoter corepressor complex|HES1 promoter-Notch enhancer complex|CREBBP-KAT2B-MYOD1 complex|RBPJ-NOTCH1-MAML1 complex|RBP-Jkappa-Notch1 complex|SMRT-SKIP-CBF1 complex|YY1-Notch1-RBP-Jkappa complex|TLE1-TLE2 complex|MASH1 promoter-coactivator complex|CAMK2-delta-MASH1 promoter-coactivator complex	9.57244870211639e-05|0.00590281781867624|0.000357389500894521|7.39209434067547e-05|0.00590281781867624|7.19516338499986e-05|0.00295740487882562|0.00590281781867624|0.00590281781867624|0.00295740487882562|0.00099410318890805|0.000797035222435517
c1253	MKK4-ARRB2-ASK1 complex|CASP8-FADD-MALT1-BCL10 complex|CASP8-CHUK-IKBKB-MALT1-BCL10 complex|SRC-3 complex|TNF-alpha/NF-kappa B signaling complex (SEC16A, CHUK, IKBKB, NFKB2, REL, IKBKG, MAP3K14, RELA, FBXW7, USP2)|TNF-alpha/NF-kappa B signaling complex 5|TNF-alpha/NF-kappa B signaling complex 6|DISC complex (FAS, FADD, CASP8)|Tumor necrosis factor receptor 1 signaling complex|TRAF2-TRADD complex|…	0.00279823061794601|0.00531992778885157|4.81843988328468e-05|0.000155039275103962|0.000490585373780242|0.00531992778885157|0.00114802148175727|5.80575252444816e-06|2.10688285822434e-05|0.00114802148175727|5.80575252444816e-06|0.00279823061794601|5.80575252444816e-06|5.25540636944037e-08|0.00279823061794601|0.00114802148175727|0.00114802148175727|5.80575252444816e-06|5.25540636944037e-08|5.8057525…
c1254	GM-CSF receptor complex	5.80575e-05
c1255	Kinase maturation complex 1|RAF1-PPP2-PIN1 complex|BRAF-MAP2K1-MAP2K2-YWHAE complex|RAF1-MAP2K1-YWHAE complex|MAP2K1-BRAF-RAF1-YWHAE-KSR1 complex|BRAF-RAF1-14-3-3 complex|KSR1-RAF1-MEK complex|KSR1-BRAF-MEK complex|RAF1-RAS complex, EGF induced|RAF1-BRAF complex, RAS stimulated|PP2A A/C-striatin complex|PP2A A/C-SG2NA complex|ARHGEF2-MAPK1-MAPK3-PXN complex|PP2A-NR3A complex|AURKA-HRAS-RAF1 compl…	7.85300725748494e-09|9.91221653981839e-05|8.0762569677383e-08|1.13801053538263e-05|7.10675518073659e-10|1.13801053538263e-05|1.13801053538263e-05|1.13801053538263e-05|0.0025290910687888|0.0025290910687888|0.0058241085068239|0.0058241085068239|0.00944430656816507|0.00944430656816507|0.0058241085068239|0.00944430656816507
c1256	Multisubunit ACTR coactivator complex|NCOR complex|SMRT complex|DRIP complex|p300-CBP-p270 complex|NCOR-HDAC3 complex|SMRT core complex|NCOR2 complex|Kaiso-NCOR complex|SRC-1 complex|CBP-RARA-RXRA-DNA complex, ligand stimulated|THRB-RXRB complex|Estrogen receptor complex (ESR1, EP300, NCOA1)|HDAC3-H1.3-SMRT-N-Cor complex|ESR1-TRAP/Mediator coactivator-complex|ESR2-TRAP/Mediator coactivator complex	0.00824838971700582|9.10471356048152e-07|4.56226936750454e-07|0.00209346089964079|0.00440775708965092|4.56226936750454e-07|1.07927450774998e-05|0.000249703967342367|9.477134885909e-06|3.23096521793783e-05|1.07927450774998e-05|0.00209346089964079|0.00440775708965092|3.23096521793783e-05|0.00393751251208168|0.00393751251208168
c1257	P2X7 receptor signalling complex|HCF-1 complex|Kinase maturation complex 1|IKBKB-CDC37-KIAA1967-HSP90AB1-HSP90AA1 complex|TNF-alpha/NF-kappa B signaling complex 7|TNF-alpha/NF-kappa B signaling complex 8|DNJC3-DNAJB1-HSPA8 complex|DNAJC7-HSPA8-HSP90AA1 complex|Hsp90-p23 complex	0.00249184475168697|0.00522234289239797|0.00419699310291323|0.000458188794576204|0.00085208395177165|0.000458188794576204|0.00588190822885837|0.00588190822885837|0.00353528859078005
c1258	TRAF6-TAK1 complex|TAK1 complex|CS-MAP3K7IP1-MAP3K7IP2 complex|TNF-alpha/NF-kappa B signaling complex 7|TNF-R1-associated signaling complex|MAP2K4-MAP3K3-NBR1 complex	0.00441911073847506|1.53591336625613e-05|0.00882286234328756|3.9984176889852e-06|8.10648002873377e-07|0.00882286234328756
c1259	DNMT3B complex|SIN3 complex|Mi2/NuRD complex|MeCP1 complex|hNURF complex|SNF2h-cohesin-NuRD complex|NuRD.1 complex|SAP complex (Sin3-associated protein complex)|SIN3-HDAC-SAP30-ARID4 complex|NRD complex (Nucleosome remodeling and deacetylation complex)|CoREST-HDAC complex|Anti-HDAC2 complex|XFIM complex|BHC complex|HDAC1-associated protein complex|HDAC1-associated core complex cII|HDAC2-asscociat…	0.00681466570941023|1.94889726605709e-16|2.10846187939267e-07|6.84132406784231e-07|0.00224873157171863|6.60510831957408e-06|3.9984176889852e-07|5.06145049491661e-18|1.94889726605709e-16|4.44626728566274e-05|0.00681466570941023|1.01187026361598e-07|0.00351689214390185|0.00516291611760907|0.000100715641913189|0.000100715641913189|4.44626728566274e-05|1.51036795809961e-19|9.38938406091404e-19|0.0004…
c1260	C-CFTR-NHERF-ezrin complex|CFTR-NHERF-beta(2)AR signaling complex	2.3038700493842e-05|2.3038700493842e-05
c1261	MNK1-eIF4F complex	0.000143232
