# Supplementary material for: Heterogeneous Network Model to Identify Potential Associations Between Plasmodium vivax and Human Proteins
Source: Int J Mol Sci. 2020 Feb 15;21(4):1310. doi: 10.3390/ijms21041310 (PMC7072978; doi:10.3390/ijms21041310)
Supplement: Supplementary file 1 [file ijms-21-01310-s001.zip › NewSupplementary/SupplementaryTableS3.txt]

Supplementary Table S3. The list of human-malaria protein associations in each cluster that the human proteins were enriched in protein complexes.
Cluster_ID	Predicted_Association
c51	PVX_098605,PANX2
c51	PVX_098605,MPP5
c51	PVX_098605,MPDZ
c51	PVX_098605,CRB2
c477	PVX_113540,ZMPSTE24
c477	PVX_123265,ZMPSTE24
c477	PVX_091260,ZMPSTE24
c477	PVX_096130,ZMPSTE24
c477	PVX_003675,ZMPSTE24
c477	PVX_003575,ZMPSTE24
c477	PVX_113540,PDSS2
c477	PVX_123265,PDSS2
c477	PVX_091260,PDSS2
c477	PVX_096130,PDSS2
c477	PVX_003675,PDSS2
c477	PVX_003575,PDSS2
c477	PVX_113540,NUS1
c477	PVX_123265,NUS1
c477	PVX_091260,NUS1
c477	PVX_096130,NUS1
c477	PVX_003675,NUS1
c477	PVX_003575,NUS1
c477	PVX_113540,FNTB
c477	PVX_123265,FNTB
c477	PVX_091260,FNTB
c477	PVX_096130,FNTB
c477	PVX_003675,FNTB
c477	PVX_003575,FNTB
c477	PVX_113540,FNTA
c477	PVX_123265,FNTA
c477	PVX_091260,FNTA
c477	PVX_096130,FNTA
c477	PVX_003675,FNTA
c477	PVX_003575,FNTA
c477	PVX_123265,PGGT1B
c477	PVX_096130,PGGT1B
c477	PVX_113540,DHDDS
c477	PVX_123265,DHDDS
c477	PVX_091260,DHDDS
c477	PVX_096130,DHDDS
c477	PVX_003675,DHDDS
c477	PVX_003575,DHDDS
c477	PVX_123265,SALL3
c477	PVX_113540,CLK3
c477	PVX_123265,CLK3
c477	PVX_091260,CLK3
c477	PVX_096130,CLK3
c477	PVX_003675,CLK3
c477	PVX_003575,CLK3
c477	PVX_123265,CHURC1-FNTB
c477	PVX_096130,CHURC1-FNTB
c606	PVX_100725,POU2F1
c606	PVX_081775,POU2F1
c606	PVX_100725,ALKBH1
c606	PVX_081775,ALKBH1
c606	PVX_100725,ALKBH2
c606	PVX_081775,ALKBH2
c608	PVX_087945,NUBP2
c608	PVX_087945,NUBP1
c608	PVX_087945,CIAO3
c738	PVX_118100,CDK1
c738	PVX_118100,CCNB1
c801	PVX_080030,EIF2S3
c801	PVX_080030,EIF2S2
c801	PVX_080030,EIF2S1
c801	PVX_080030,EIF2AK4
c852	PVX_123597,GPHN
c852	PVX_123180,GPHN
c852	PVX_123175,GPHN
c852	PVX_088950,GPHN
c852	PVX_123597,GLRB
c852	PVX_123180,GLRB
c852	PVX_123175,GLRB
c852	PVX_088950,GLRB
c852	PVX_123597,GLRA4
c852	PVX_123180,GLRA4
c852	PVX_123175,GLRA4
c852	PVX_088950,GLRA4
c852	PVX_123597,GLRA3
c852	PVX_123180,GLRA3
c852	PVX_123175,GLRA3
c852	PVX_088950,GLRA3
c852	PVX_123597,GLRA2
c852	PVX_123180,GLRA2
c852	PVX_123175,GLRA2
c852	PVX_088950,GLRA2
c852	PVX_123597,GLRA1
c852	PVX_123180,GLRA1
c852	PVX_123175,GLRA1
c852	PVX_088950,GLRA1
c898	PVX_086005,RPA3
c898	PVX_086005,RPA2
c898	PVX_086005,RPA1
c909	PVX_123395,PIGY
c909	PVX_115410,PIGY
c909	PVX_092055,PIGY
c909	PVX_091725,PIGY
c909	PVX_082475,PIGY
c909	PVX_113740,PIGY
c909	PVX_113790,PIGY
c909	PVX_123395,PYURF
c909	PVX_115410,PYURF
c909	PVX_092055,PYURF
c909	PVX_091725,PYURF
c909	PVX_082475,PYURF
c909	PVX_113740,PYURF
c909	PVX_113790,PYURF
c909	PVX_123395,PIGQ
c909	PVX_115410,PIGQ
c909	PVX_092055,PIGQ
c909	PVX_091725,PIGQ
c909	PVX_082475,PIGQ
c909	PVX_113740,PIGQ
c909	PVX_113790,PIGQ
c909	PVX_123395,PIGP
c909	PVX_115410,PIGP
c909	PVX_092055,PIGP
c909	PVX_091725,PIGP
c909	PVX_082475,PIGP
c909	PVX_113740,PIGP
c909	PVX_113790,PIGP
c909	PVX_123395,PIGL
c909	PVX_115410,PIGL
c909	PVX_092055,PIGL
c909	PVX_091725,PIGL
c909	PVX_082475,PIGL
c909	PVX_113740,PIGL
c909	PVX_113790,PIGL
c909	PVX_123395,PIGH
c909	PVX_115410,PIGH
c909	PVX_092055,PIGH
c909	PVX_091725,PIGH
c909	PVX_082475,PIGH
c909	PVX_113740,PIGH
c909	PVX_113790,PIGH
c909	PVX_123395,PIGC
c909	PVX_115410,PIGC
c909	PVX_092055,PIGC
c909	PVX_091725,PIGC
c909	PVX_082475,PIGC
c909	PVX_113740,PIGC
c909	PVX_113790,PIGC
c909	PVX_123395,PIGA
c909	PVX_115410,PIGA
c909	PVX_092055,PIGA
c909	PVX_091725,PIGA
c909	PVX_082475,PIGA
c909	PVX_113740,PIGA
c909	PVX_113790,PIGA
c909	PVX_123395,TSTA3
c909	PVX_115410,TSTA3
c909	PVX_092055,TSTA3
c909	PVX_091725,TSTA3
c909	PVX_082475,TSTA3
c909	PVX_123395,FPGT
c909	PVX_115410,FPGT
c909	PVX_092055,FPGT
c909	PVX_091725,FPGT
c909	PVX_082475,FPGT
c909	PVX_123395,MPDU1
c909	PVX_115410,MPDU1
c909	PVX_092055,MPDU1
c909	PVX_091725,MPDU1
c909	PVX_082475,MPDU1
c909	PVX_123395,ALG11
c909	PVX_115410,ALG11
c909	PVX_092055,ALG11
c909	PVX_091725,ALG11
c909	PVX_082475,ALG11
c909	PVX_113740,ALG11
c909	PVX_113790,ALG11
c909	PVX_123395,RFT1
c909	PVX_115410,RFT1
c909	PVX_092055,RFT1
c909	PVX_091725,RFT1
c909	PVX_082475,RFT1
c909	PVX_123395,ALG2
c909	PVX_115410,ALG2
c909	PVX_092055,ALG2
c909	PVX_091725,ALG2
c909	PVX_082475,ALG2
c909	PVX_113790,ALG2
c927	PVX_087945,NUBP2
c927	PVX_087945,NUBP1
c927	PVX_087945,CIAPIN1
c927	PVX_087945,CIAO3
c933	PVX_123597,QRSL1
c933	PVX_084330,QRSL1
c933	PVX_113350,QRSL1
c933	PVX_099120,QRSL1
c933	PVX_100545,QRSL1
c933	PVX_000545,QRSL1
c933	PVX_123597,GATC
c933	PVX_084330,GATC
c933	PVX_113350,GATC
c933	PVX_099120,GATC
c933	PVX_100545,GATC
c933	PVX_000545,GATC
c933	PVX_123597,GATB
c933	PVX_084330,GATB
c933	PVX_113350,GATB
c933	PVX_099120,GATB
c933	PVX_100545,GATB
c933	PVX_000545,GATB
c933	PVX_123597,FARS2
c933	PVX_084330,FARS2
c933	PVX_113350,FARS2
c933	PVX_099120,FARS2
c933	PVX_100545,FARS2
c933	PVX_000545,FARS2
c933	PVX_123597,AARSD1
c933	PVX_113350,AARSD1
c933	PVX_099120,AARSD1
c933	PVX_100545,AARSD1
c933	PVX_000545,AARSD1
c957	PVX_123265,SDHB
c957	PVX_096130,SDHB
c957	PVX_123265,SUCLG1
c957	PVX_096130,SUCLG1
c957	PVX_123265,SDHD
c957	PVX_096130,SDHD
c957	PVX_123265,SDHC
c957	PVX_096130,SDHC
c957	PVX_123265,SDHA
c957	PVX_096130,SDHA
c1009	PVX_113540,UROD
c1009	PVX_123265,UROD
c1009	PVX_091260,UROD
c1009	PVX_096130,UROD
c1009	PVX_088175,UROD
c1009	PVX_003675,UROD
c1009	PVX_003575,UROD
c1009	PVX_113540,UROS
c1009	PVX_123265,UROS
c1009	PVX_091260,UROS
c1009	PVX_096130,UROS
c1009	PVX_088175,UROS
c1009	PVX_003675,UROS
c1009	PVX_003575,UROS
c1009	PVX_113540,ZMPSTE24
c1009	PVX_123265,ZMPSTE24
c1009	PVX_091260,ZMPSTE24
c1009	PVX_096130,ZMPSTE24
c1009	PVX_003675,ZMPSTE24
c1009	PVX_003575,ZMPSTE24
c1009	PVX_113540,PPOX
c1009	PVX_123265,PPOX
c1009	PVX_091260,PPOX
c1009	PVX_096130,PPOX
c1009	PVX_088175,PPOX
c1009	PVX_003675,PPOX
c1009	PVX_003575,PPOX
c1009	PVX_113540,NUS1
c1009	PVX_123265,NUS1
c1009	PVX_091260,NUS1
c1009	PVX_096130,NUS1
c1009	PVX_088175,NUS1
c1009	PVX_003675,NUS1
c1009	PVX_003575,NUS1
c1009	PVX_113540,HMBS
c1009	PVX_123265,HMBS
c1009	PVX_091260,HMBS
c1009	PVX_096130,HMBS
c1009	PVX_088175,HMBS
c1009	PVX_003675,HMBS
c1009	PVX_003575,HMBS
c1009	PVX_113540,FXYD4
c1009	PVX_123265,FXYD4
c1009	PVX_096130,FXYD4
c1009	PVX_003675,FXYD4
c1009	PVX_003575,FXYD4
c1009	PVX_113540,FNTB
c1009	PVX_123265,FNTB
c1009	PVX_091260,FNTB
c1009	PVX_096130,FNTB
c1009	PVX_088175,FNTB
c1009	PVX_003675,FNTB
c1009	PVX_003575,FNTB
c1009	PVX_113540,DHDDS
c1009	PVX_123265,DHDDS
c1009	PVX_091260,DHDDS
c1009	PVX_096130,DHDDS
c1009	PVX_088175,DHDDS
c1009	PVX_003675,DHDDS
c1009	PVX_003575,DHDDS
c1009	PVX_113540,CPOX
c1009	PVX_123265,CPOX
c1009	PVX_091260,CPOX
c1009	PVX_096130,CPOX
c1009	PVX_088175,CPOX
c1009	PVX_003675,CPOX
c1009	PVX_003575,CPOX
c1009	PVX_113540,CLK3
c1009	PVX_123265,CLK3
c1009	PVX_091260,CLK3
c1009	PVX_096130,CLK3
c1009	PVX_088175,CLK3
c1009	PVX_003675,CLK3
c1009	PVX_003575,CLK3
c1009	PVX_113540,ALAD
c1009	PVX_123265,ALAD
c1009	PVX_091260,ALAD
c1009	PVX_096130,ALAD
c1009	PVX_088175,ALAD
c1009	PVX_003675,ALAD
c1009	PVX_003575,ALAD
c1015	PVX_113540,SDHB
c1015	PVX_123265,SDHB
c1015	PVX_096130,SDHB
c1015	PVX_003675,SDHB
c1015	PVX_003575,SDHB
c1015	PVX_123265,SUCLG1
c1015	PVX_096130,SUCLG1
c1015	PVX_123265,SDHD
c1015	PVX_096130,SDHD
c1015	PVX_113540,SDHC
c1015	PVX_123265,SDHC
c1015	PVX_096130,SDHC
c1015	PVX_003675,SDHC
c1015	PVX_003575,SDHC
c1015	PVX_113540,SDHA
c1015	PVX_123265,SDHA
c1015	PVX_096130,SDHA
c1015	PVX_003675,SDHA
c1015	PVX_003575,SDHA
c1027	PVX_100765,SAA1
c1027	PVX_089695,SAA1
c1027	PVX_083180,SAA1
c1027	PVX_089695,RELA
c1027	PVX_083180,RELA
c1027	PVX_100765,NFKB1
c1027	PVX_089695,NFKB1
c1027	PVX_083180,NFKB1
c1027	PVX_100765,MAPK3
c1027	PVX_089695,MAPK3
c1027	PVX_083180,MAPK3
c1027	PVX_100765,MAPK1
c1027	PVX_089695,MAPK1
c1027	PVX_083180,MAPK1
c1027	PVX_100765,CAPZA2
c1027	PVX_089695,CAPZA2
c1027	PVX_083180,CAPZA2
c1027	PVX_100765,CAPZA1
c1027	PVX_089695,CAPZA1
c1027	PVX_083180,CAPZA1
c1027	PVX_100765,APP
c1027	PVX_089695,APP
c1027	PVX_083180,APP
c1034	PVX_118235,VWA7
c1034	PVX_080525,VWA7
c1034	PVX_098040,VWA7
c1034	PVX_087015,VWA7
c1034	PVX_081300,VWA7
c1034	PVX_118235,TWNK
c1034	PVX_080525,TWNK
c1034	PVX_098040,TWNK
c1034	PVX_087015,TWNK
c1034	PVX_081300,TWNK
c1034	PVX_118235,SEPHS2
c1034	PVX_080525,SEPHS2
c1034	PVX_098040,SEPHS2
c1034	PVX_087015,SEPHS2
c1034	PVX_081300,SEPHS2
c1034	PVX_118235,SEPSECS
c1034	PVX_080525,SEPSECS
c1034	PVX_098040,SEPSECS
c1034	PVX_087015,SEPSECS
c1034	PVX_081300,SEPSECS
c1034	PVX_118235,SEPHS1
c1034	PVX_080525,SEPHS1
c1034	PVX_098040,SEPHS1
c1034	PVX_087015,SEPHS1
c1034	PVX_081300,SEPHS1
c1034	PVX_118235,PSTK
c1034	PVX_080525,PSTK
c1034	PVX_098040,PSTK
c1034	PVX_087015,PSTK
c1034	PVX_081300,PSTK
c1034	PVX_118235,POLG2
c1034	PVX_080525,POLG2
c1034	PVX_098040,POLG2
c1034	PVX_087015,POLG2
c1034	PVX_081300,POLG2
c1034	PVX_118235,POLG
c1034	PVX_080525,POLG
c1034	PVX_098040,POLG
c1034	PVX_087015,POLG
c1034	PVX_081300,POLG
c1034	PVX_118235,DUS2
c1034	PVX_080525,DUS2
c1034	PVX_098040,DUS2
c1034	PVX_087015,DUS2
c1034	PVX_081300,DUS2
c1034	PVX_118235,DALRD3
c1034	PVX_080525,DALRD3
c1034	PVX_098040,DALRD3
c1034	PVX_087015,DALRD3
c1034	PVX_081300,DALRD3
c1039	PVX_114925,USH2A
c1039	PVX_118510,USH2A
c1039	PVX_099130,USH2A
c1039	PVX_119550,USH2A
c1039	PVX_002800,USH2A
c1039	PVX_086930,USH2A
c1039	PVX_092670,USH2A
c1039	PVX_114925,WHRN
c1039	PVX_118510,WHRN
c1039	PVX_099130,WHRN
c1039	PVX_119550,WHRN
c1039	PVX_002800,WHRN
c1039	PVX_092670,WHRN
c1039	PVX_114925,TPGS2
c1039	PVX_118510,TPGS2
c1039	PVX_091305,TPGS2
c1039	PVX_099130,TPGS2
c1039	PVX_119550,TPGS2
c1039	PVX_002800,TPGS2
c1039	PVX_086930,TPGS2
c1039	PVX_092670,TPGS2
c1039	PVX_114925,TTLL1
c1039	PVX_118510,TTLL1
c1039	PVX_091305,TTLL1
c1039	PVX_099130,TTLL1
c1039	PVX_119550,TTLL1
c1039	PVX_002800,TTLL1
c1039	PVX_086930,TTLL1
c1039	PVX_092670,TTLL1
c1039	PVX_114925,TPGS1
c1039	PVX_118510,TPGS1
c1039	PVX_091305,TPGS1
c1039	PVX_099130,TPGS1
c1039	PVX_119550,TPGS1
c1039	PVX_002800,TPGS1
c1039	PVX_086930,TPGS1
c1039	PVX_092670,TPGS1
c1039	PVX_114925,NICN1
c1039	PVX_118510,NICN1
c1039	PVX_091305,NICN1
c1039	PVX_099130,NICN1
c1039	PVX_119550,NICN1
c1039	PVX_002800,NICN1
c1039	PVX_086930,NICN1
c1039	PVX_092670,NICN1
c1039	PVX_114925,LRRC49
c1039	PVX_118510,LRRC49
c1039	PVX_091305,LRRC49
c1039	PVX_099130,LRRC49
c1039	PVX_119550,LRRC49
c1039	PVX_002800,LRRC49
c1039	PVX_086930,LRRC49
c1039	PVX_092670,LRRC49
c1044	PVX_088890,STOML2
c1044	PVX_094950,STOML2
c1044	PVX_088890,YME1L1
c1044	PVX_094950,YME1L1
c1044	PVX_088890,SPG7
c1044	PVX_094950,SPG7
c1044	PVX_088890,SMDT1
c1044	PVX_094950,SMDT1
c1044	PVX_088890,PHB2
c1044	PVX_094950,PHB2
c1044	PVX_088890,PHB
c1044	PVX_094950,PHB
c1044	PVX_088890,PARL
c1044	PVX_094950,PARL
c1044	PVX_088890,OMA1
c1044	PVX_094950,OMA1
c1044	PVX_088890,MICU3
c1044	PVX_094950,MICU3
c1044	PVX_088890,MICU2
c1044	PVX_094950,MICU2
c1044	PVX_088890,MICU1
c1044	PVX_094950,MICU1
c1044	PVX_088890,MCUR1
c1044	PVX_094950,MCUR1
c1044	PVX_088890,MCUB
c1044	PVX_094950,MCUB
c1044	PVX_088890,MCU
c1044	PVX_094950,MCU
c1044	PVX_088890,MAIP1
c1044	PVX_094950,MAIP1
c1044	PVX_088890,LONP1
c1044	PVX_094950,LONP1
c1044	PVX_088890,AFG3L2
c1044	PVX_094950,AFG3L2
c1056	PVX_122235,TP53
c1056	PVX_118515,TP53
c1056	PVX_092925,TP53
c1056	PVX_122235,TAF1
c1056	PVX_118515,TAF1
c1056	PVX_092925,TAF1
c1056	PVX_122235,RPA1
c1056	PVX_118515,RPA1
c1056	PVX_092925,RPA1
c1056	PVX_122235,RB1
c1056	PVX_118515,RB1
c1056	PVX_092925,RB1
c1056	PVX_122235,PCNA
c1056	PVX_118515,PCNA
c1056	PVX_092925,PCNA
c1056	PVX_122235,MAPK8
c1056	PVX_118515,MAPK8
c1056	PVX_092925,MAPK8
c1056	PVX_118515,MAP2K6
c1056	PVX_122235,EP300
c1056	PVX_118515,EP300
c1056	PVX_092925,EP300
c1056	PVX_122235,CDKN1A
c1056	PVX_118515,CDKN1A
c1056	PVX_092925,CDKN1A
c1073	PVX_098735,RIMS2
c1073	PVX_098735,CHRNG
c1073	PVX_098735,CHRNE
c1073	PVX_098735,CHRND
c1073	PVX_098735,CHRNB4
c1073	PVX_098735,CHRNB3
c1073	PVX_098735,CHRNB2
c1073	PVX_098735,CHRNB1
c1073	PVX_098735,CHRNA9
c1073	PVX_098735,CHRNA7
c1073	PVX_098735,CHRNA6
c1073	PVX_098735,CHRNA5
c1073	PVX_098735,CHRNA4
c1073	PVX_098735,CHRNA3
c1073	PVX_098735,CHRNA2
c1073	PVX_098735,CHRNA1
c1079	PVX_113540,UROD
c1079	PVX_123265,UROD
c1079	PVX_091260,UROD
c1079	PVX_096130,UROD
c1079	PVX_088175,UROD
c1079	PVX_003675,UROD
c1079	PVX_003575,UROD
c1079	PVX_113540,UROS
c1079	PVX_123265,UROS
c1079	PVX_091260,UROS
c1079	PVX_096130,UROS
c1079	PVX_088175,UROS
c1079	PVX_003675,UROS
c1079	PVX_003575,UROS
c1079	PVX_113540,ZMPSTE24
c1079	PVX_123265,ZMPSTE24
c1079	PVX_091260,ZMPSTE24
c1079	PVX_096130,ZMPSTE24
c1079	PVX_003675,ZMPSTE24
c1079	PVX_003575,ZMPSTE24
c1079	PVX_113540,PPOX
c1079	PVX_123265,PPOX
c1079	PVX_091260,PPOX
c1079	PVX_096130,PPOX
c1079	PVX_088175,PPOX
c1079	PVX_003675,PPOX
c1079	PVX_003575,PPOX
c1079	PVX_113540,PDSS2
c1079	PVX_123265,PDSS2
c1079	PVX_091260,PDSS2
c1079	PVX_096130,PDSS2
c1079	PVX_088175,PDSS2
c1079	PVX_003675,PDSS2
c1079	PVX_003575,PDSS2
c1079	PVX_113540,NUS1
c1079	PVX_123265,NUS1
c1079	PVX_091260,NUS1
c1079	PVX_096130,NUS1
c1079	PVX_088175,NUS1
c1079	PVX_003675,NUS1
c1079	PVX_003575,NUS1
c1079	PVX_113540,LSS
c1079	PVX_123265,LSS
c1079	PVX_091260,LSS
c1079	PVX_096130,LSS
c1079	PVX_003675,LSS
c1079	PVX_003575,LSS
c1079	PVX_113540,IDI2
c1079	PVX_123265,IDI2
c1079	PVX_096130,IDI2
c1079	PVX_113540,IDI1
c1079	PVX_123265,IDI1
c1079	PVX_091260,IDI1
c1079	PVX_096130,IDI1
c1079	PVX_088175,IDI1
c1079	PVX_003675,IDI1
c1079	PVX_003575,IDI1
c1079	PVX_113540,HMBS
c1079	PVX_123265,HMBS
c1079	PVX_091260,HMBS
c1079	PVX_096130,HMBS
c1079	PVX_088175,HMBS
c1079	PVX_003675,HMBS
c1079	PVX_003575,HMBS
c1079	PVX_113540,FNTB
c1079	PVX_123265,FNTB
c1079	PVX_091260,FNTB
c1079	PVX_096130,FNTB
c1079	PVX_088175,FNTB
c1079	PVX_003675,FNTB
c1079	PVX_003575,FNTB
c1079	PVX_113540,FNTA
c1079	PVX_123265,FNTA
c1079	PVX_091260,FNTA
c1079	PVX_096130,FNTA
c1079	PVX_088175,FNTA
c1079	PVX_003675,FNTA
c1079	PVX_003575,FNTA
c1079	PVX_113540,DHDDS
c1079	PVX_123265,DHDDS
c1079	PVX_091260,DHDDS
c1079	PVX_096130,DHDDS
c1079	PVX_088175,DHDDS
c1079	PVX_003675,DHDDS
c1079	PVX_003575,DHDDS
c1079	PVX_113540,CPOX
c1079	PVX_123265,CPOX
c1079	PVX_091260,CPOX
c1079	PVX_096130,CPOX
c1079	PVX_088175,CPOX
c1079	PVX_003675,CPOX
c1079	PVX_003575,CPOX
c1079	PVX_113540,COQ7
c1079	PVX_123265,COQ7
c1079	PVX_091260,COQ7
c1079	PVX_096130,COQ7
c1079	PVX_088175,COQ7
c1079	PVX_003675,COQ7
c1079	PVX_003575,COQ7
c1079	PVX_113540,COQ5
c1079	PVX_123265,COQ5
c1079	PVX_091260,COQ5
c1079	PVX_096130,COQ5
c1079	PVX_088175,COQ5
c1079	PVX_003675,COQ5
c1079	PVX_003575,COQ5
c1079	PVX_113540,CLK3
c1079	PVX_123265,CLK3
c1079	PVX_091260,CLK3
c1079	PVX_096130,CLK3
c1079	PVX_088175,CLK3
c1079	PVX_003675,CLK3
c1079	PVX_003575,CLK3
c1079	PVX_113540,ALAD
c1079	PVX_123265,ALAD
c1079	PVX_091260,ALAD
c1079	PVX_096130,ALAD
c1079	PVX_088175,ALAD
c1079	PVX_003675,ALAD
c1079	PVX_003575,ALAD
c1080	PVX_113540,UROD
c1080	PVX_123265,UROD
c1080	PVX_091260,UROD
c1080	PVX_096130,UROD
c1080	PVX_088175,UROD
c1080	PVX_003675,UROD
c1080	PVX_003575,UROD
c1080	PVX_113540,UROS
c1080	PVX_123265,UROS
c1080	PVX_091260,UROS
c1080	PVX_096130,UROS
c1080	PVX_088175,UROS
c1080	PVX_003675,UROS
c1080	PVX_003575,UROS
c1080	PVX_113540,TIMM10B
c1080	PVX_123265,TIMM10B
c1080	PVX_096130,TIMM10B
c1080	PVX_003675,TIMM10B
c1080	PVX_003575,TIMM10B
c1080	PVX_113540,ZMPSTE24
c1080	PVX_123265,ZMPSTE24
c1080	PVX_091260,ZMPSTE24
c1080	PVX_096130,ZMPSTE24
c1080	PVX_003675,ZMPSTE24
c1080	PVX_003575,ZMPSTE24
c1080	PVX_113540,PPOX
c1080	PVX_123265,PPOX
c1080	PVX_091260,PPOX
c1080	PVX_096130,PPOX
c1080	PVX_088175,PPOX
c1080	PVX_003675,PPOX
c1080	PVX_003575,PPOX
c1080	PVX_113540,NUS1
c1080	PVX_123265,NUS1
c1080	PVX_091260,NUS1
c1080	PVX_096130,NUS1
c1080	PVX_088175,NUS1
c1080	PVX_003675,NUS1
c1080	PVX_003575,NUS1
c1080	PVX_113540,HMBS
c1080	PVX_123265,HMBS
c1080	PVX_091260,HMBS
c1080	PVX_096130,HMBS
c1080	PVX_088175,HMBS
c1080	PVX_003675,HMBS
c1080	PVX_003575,HMBS
c1080	PVX_113540,FNTB
c1080	PVX_123265,FNTB
c1080	PVX_091260,FNTB
c1080	PVX_096130,FNTB
c1080	PVX_088175,FNTB
c1080	PVX_003675,FNTB
c1080	PVX_003575,FNTB
c1080	PVX_113540,FNTA
c1080	PVX_123265,FNTA
c1080	PVX_091260,FNTA
c1080	PVX_096130,FNTA
c1080	PVX_088175,FNTA
c1080	PVX_003675,FNTA
c1080	PVX_003575,FNTA
c1080	PVX_113540,DHDDS
c1080	PVX_123265,DHDDS
c1080	PVX_091260,DHDDS
c1080	PVX_096130,DHDDS
c1080	PVX_088175,DHDDS
c1080	PVX_003675,DHDDS
c1080	PVX_003575,DHDDS
c1080	PVX_113540,CPOX
c1080	PVX_123265,CPOX
c1080	PVX_091260,CPOX
c1080	PVX_096130,CPOX
c1080	PVX_088175,CPOX
c1080	PVX_003675,CPOX
c1080	PVX_003575,CPOX
c1080	PVX_113540,CLK3
c1080	PVX_123265,CLK3
c1080	PVX_091260,CLK3
c1080	PVX_096130,CLK3
c1080	PVX_088175,CLK3
c1080	PVX_003675,CLK3
c1080	PVX_003575,CLK3
c1080	PVX_113540,ALAD
c1080	PVX_123265,ALAD
c1080	PVX_091260,ALAD
c1080	PVX_096130,ALAD
c1080	PVX_088175,ALAD
c1080	PVX_003675,ALAD
c1080	PVX_003575,ALAD
c1102	PVX_094470,PTBP1
c1102	PVX_094470,EIF4G1
c1102	PVX_094470,EIF4E
c1102	PVX_094470,EIF4A1
c1113	PVX_123395,PIGY
c1113	PVX_115410,PIGY
c1113	PVX_092055,PIGY
c1113	PVX_091725,PIGY
c1113	PVX_082475,PIGY
c1113	PVX_113740,PIGY
c1113	PVX_124130,PIGY
c1113	PVX_113790,PIGY
c1113	PVX_123395,PYURF
c1113	PVX_115410,PYURF
c1113	PVX_092055,PYURF
c1113	PVX_091725,PYURF
c1113	PVX_082475,PYURF
c1113	PVX_113740,PYURF
c1113	PVX_124130,PYURF
c1113	PVX_113790,PYURF
c1113	PVX_123395,PIGW
c1113	PVX_115410,PIGW
c1113	PVX_092055,PIGW
c1113	PVX_091725,PIGW
c1113	PVX_082475,PIGW
c1113	PVX_124130,PIGW
c1113	PVX_113790,PIGW
c1113	PVX_123395,PIGQ
c1113	PVX_115410,PIGQ
c1113	PVX_092055,PIGQ
c1113	PVX_091725,PIGQ
c1113	PVX_082475,PIGQ
c1113	PVX_113740,PIGQ
c1113	PVX_124130,PIGQ
c1113	PVX_113790,PIGQ
c1113	PVX_123395,PIGP
c1113	PVX_115410,PIGP
c1113	PVX_092055,PIGP
c1113	PVX_091725,PIGP
c1113	PVX_082475,PIGP
c1113	PVX_113740,PIGP
c1113	PVX_124130,PIGP
c1113	PVX_113790,PIGP
c1113	PVX_123395,PIGL
c1113	PVX_115410,PIGL
c1113	PVX_092055,PIGL
c1113	PVX_091725,PIGL
c1113	PVX_082475,PIGL
c1113	PVX_113740,PIGL
c1113	PVX_124130,PIGL
c1113	PVX_113790,PIGL
c1113	PVX_123395,PIGH
c1113	PVX_115410,PIGH
c1113	PVX_092055,PIGH
c1113	PVX_091725,PIGH
c1113	PVX_082475,PIGH
c1113	PVX_113740,PIGH
c1113	PVX_124130,PIGH
c1113	PVX_113790,PIGH
c1113	PVX_123395,PIGC
c1113	PVX_115410,PIGC
c1113	PVX_092055,PIGC
c1113	PVX_091725,PIGC
c1113	PVX_082475,PIGC
c1113	PVX_113740,PIGC
c1113	PVX_124130,PIGC
c1113	PVX_113790,PIGC
c1113	PVX_123395,PIGA
c1113	PVX_115410,PIGA
c1113	PVX_092055,PIGA
c1113	PVX_091725,PIGA
c1113	PVX_082475,PIGA
c1113	PVX_113740,PIGA
c1113	PVX_124130,PIGA
c1113	PVX_113790,PIGA
c1113	PVX_123395,PGAP2
c1113	PVX_115410,PGAP2
c1113	PVX_092055,PGAP2
c1113	PVX_091725,PGAP2
c1113	PVX_082475,PGAP2
c1113	PVX_124130,PGAP2
c1113	PVX_113790,PGAP2
c1113	PVX_123395,PGAP3
c1113	PVX_115410,PGAP3
c1113	PVX_092055,PGAP3
c1113	PVX_091725,PGAP3
c1113	PVX_082475,PGAP3
c1113	PVX_124130,PGAP3
c1113	PVX_113790,PGAP3
c1113	PVX_123395,ALG9
c1113	PVX_115410,ALG9
c1113	PVX_092055,ALG9
c1113	PVX_091725,ALG9
c1113	PVX_082475,ALG9
c1113	PVX_124130,ALG9
c1113	PVX_113790,ALG9
c1113	PVX_123395,ALG11
c1113	PVX_115410,ALG11
c1113	PVX_092055,ALG11
c1113	PVX_091725,ALG11
c1113	PVX_082475,ALG11
c1113	PVX_113740,ALG11
c1113	PVX_124130,ALG11
c1113	PVX_113790,ALG11
c1113	PVX_123395,RFT1
c1113	PVX_115410,RFT1
c1113	PVX_092055,RFT1
c1113	PVX_091725,RFT1
c1113	PVX_082475,RFT1
c1113	PVX_124130,RFT1
c1113	PVX_123395,ALG2
c1113	PVX_115410,ALG2
c1113	PVX_092055,ALG2
c1113	PVX_091725,ALG2
c1113	PVX_082475,ALG2
c1113	PVX_124130,ALG2
c1113	PVX_113790,ALG2
c1120	PVX_094440,RRP9
c1120	PVX_080030,RRP9
c1120	PVX_081300,RRP9
c1120	PVX_094440,RPP40
c1120	PVX_080030,RPP40
c1120	PVX_081300,RPP40
c1120	PVX_094440,RPP38
c1120	PVX_080030,RPP38
c1120	PVX_081300,RPP38
c1120	PVX_094440,RPP30
c1120	PVX_080030,RPP30
c1120	PVX_081300,RPP30
c1120	PVX_094440,RPP25
c1120	PVX_080030,RPP25
c1120	PVX_081300,RPP25
c1120	PVX_094440,RPP21
c1120	PVX_080030,RPP21
c1120	PVX_081300,RPP21
c1120	PVX_094440,RPP14
c1120	PVX_080030,RPP14
c1120	PVX_081300,RPP14
c1120	PVX_094440,MPHOSPH10
c1120	PVX_080030,MPHOSPH10
c1120	PVX_081300,MPHOSPH10
c1120	PVX_094440,CLP1
c1120	PVX_080030,CLP1
c1120	PVX_081300,CLP1
c1143	PVX_088840,UBE2D2
c1143	PVX_099930,UBE2D2
c1143	PVX_095385,UBE2D2
c1143	PVX_119710,UBE2D2
c1143	PVX_086005,UBE2D2
c1143	PVX_089130,UBE2D2
c1143	PVX_085705,UBE2D2
c1143	PVX_098815,UBE2D2
c1143	PVX_123210,UBE2D2
c1143	PVX_114977,UBE2D2
c1143	PVX_092305,UBE2D2
c1143	PVX_083310,UBE2D2
c1143	PVX_085905,UBE2D2
c1143	PVX_091040,UBE2D2
c1143	PVX_119490,UBE2D2
c1143	PVX_124160,UBE2D2
c1143	PVX_091780,UBE2D2
c1143	PVX_079825,UBE2D2
c1143	PVX_001725,UBE2D2
c1143	PVX_084815,UBE2D2
c1143	PVX_113780,UBE2D2
c1143	PVX_115430,UBE2D2
c1143	PVX_089695,UBE2D2
c1143	PVX_094970,UBE2D2
c1143	PVX_083180,UBE2D2
c1143	PVX_100895,UBE2D2
c1143	PVX_097625,UBE2D2
c1143	PVX_003775,UBE2D2
c1143	PVX_001745,UBE2D2
c1143	PVX_091315,UBE2D2
c1143	PVX_082735,UBE2D2
c1143	PVX_002565,UBE2D2
c1143	PVX_096995,UBE2D2
c1143	PVX_085375,UBE2D2
c1143	PVX_116895,UBE2D2
c1143	PVX_100795,UBE2D2
c1143	PVX_000555,UBE2D2
c1143	PVX_003585,UBE2D2
c1143	PVX_111580,UBE2D2
c1143	PVX_110885,UBE2D2
c1143	PVX_087105,UBE2D2
c1143	PVX_084910,UBE2D2
c1143	PVX_099395,UBE2D2
c1143	PVX_119685,UBE2D2
c1143	PVX_123080,UBE2D2
c1143	PVX_122970,UBE2D2
c1143	PVX_085540,UBE2D2
c1143	PVX_114205,UBE2D2
c1143	PVX_084965,UBE2D2
c1143	PVX_084855,UBE2D2
c1143	PVX_084675,UBE2D2
c1143	PVX_085450,UBE2D2
c1143	PVX_091330,UBE2D2
c1143	PVX_098960,UBE2D2
c1143	PVX_084135,UBE2D2
c1143	PVX_114870,UBE2D2
c1143	PVX_114635,UBE2D2
c1143	PVX_113935,UBE2D2
c1143	PVX_113800,UBE2D2
c1143	PVX_115165,UBE2D2
c1143	PVX_113340,UBE2D2
c1143	PVX_122015,UBE2D2
c1143	PVX_118280,UBE2D2
c1143	PVX_118270,UBE2D2
c1143	PVX_122100,UBE2D2
c1143	PVX_118180,UBE2D2
c1143	PVX_117660,UBE2D2
c1143	PVX_117600,UBE2D2
c1143	PVX_117545,UBE2D2
c1143	PVX_117100,UBE2D2
c1143	PVX_092765,UBE2D2
c1143	PVX_123415,UBE2D2
c1143	PVX_092110,UBE2D2
c1143	PVX_093650,UBE2D2
c1143	PVX_092035,UBE2D2
c1143	PVX_091885,UBE2D2
c1143	PVX_122730,UBE2D2
c1143	PVX_091340,UBE2D2
c1143	PVX_090890,UBE2D2
c1143	PVX_090105,UBE2D2
c1143	PVX_089540,UBE2D2
c1143	PVX_099330,UBE2D2
c1143	PVX_095175,UBE2D2
c1143	PVX_083270,UBE2D2
c1143	PVX_083095,UBE2D2
c1143	PVX_082980,UBE2D2
c1143	PVX_082790,UBE2D2
c1143	PVX_080575,UBE2D2
c1143	PVX_116630,UBE2D2
c1143	PVX_080450,UBE2D2
c1143	PVX_080200,UBE2D2
c1143	PVX_099525,UBE2D2
c1143	PVX_081535,UBE2D2
c1143	PVX_087780,UBE2D2
c1143	PVX_087750,UBE2D2
c1143	PVX_097960,UBE2D2
c1143	PVX_098000,UBE2D2
c1143	PVX_119485,UBE2D2
c1143	PVX_119440,UBE2D2
c1143	PVX_003920,UBE2D2
c1143	PVX_096305,UBE2D2
c1143	PVX_001945,UBE2D2
c1143	PVX_110895,UBE2D2
c1143	PVX_085435,UBE2D2
c1143	PVX_093630,UBE2D2
c1143	PVX_118645,UBE2D2
c1143	PVX_116820,UBE2D2
c1143	PVX_085775,UBE2D2
c1143	PVX_090850,UBE2D2
c1143	PVX_084510,UBE2D2
c1143	PVX_115205,UBE2D2
c1143	PVX_113530,UBE2D2
c1143	PVX_118480,UBE2D2
c1143	PVX_092725,UBE2D2
c1143	PVX_101195,UBE2D2
c1143	PVX_111315,UBE2D2
c1143	PVX_111430,UBE2D2
c1143	PVX_099845,UBE2D2
c1143	PVX_087975,UBE2D2
c1143	PVX_003855,UBE2D2
c1143	PVX_003780,UBE2D2
c1143	PVX_085665,UBE2D2
c1143	PVX_114835,UBE2D2
c1143	PVX_117410,UBE2D2
c1143	PVX_099600,UBE2D2
c1143	PVX_090880,UBE2D2
c1143	PVX_114815,UBE2D2
c1143	PVX_123575,UBE2D2
c1143	PVX_117425,UBE2D2
c1143	PVX_080650,UBE2D2
c1143	PVX_088864,UBE2D2
c1143	PVX_114660,UBE2D2
c1143	PVX_119240,UBE2D2
c1143	PVX_115375,UBE2D2
c1143	PVX_114070,UBE2D2
c1143	PVX_084995,UBE2D2
c1143	PVX_084785,UBE2D2
c1143	PVX_122460,UBE2D2
c1143	PVX_124185,UBE2D2
c1143	PVX_124105,UBE2D2
c1143	PVX_123885,UBE2D2
c1143	PVX_123845,UBE2D2
c1143	PVX_123795,UBE2D2
c1143	PVX_123745,UBE2D2
c1143	PVX_123565,UBE2D2
c1143	PVX_123520,UBE2D2
c1143	PVX_123450,UBE2D2
c1143	PVX_123385,UBE2D2
c1143	PVX_123283,UBE2D2
c1143	PVX_123240,UBE2D2
c1143	PVX_123195,UBE2D2
c1143	PVX_123150,UBE2D2
c1143	PVX_123145,UBE2D2
c1143	PVX_123140,UBE2D2
c1143	PVX_122855,UBE2D2
c1143	PVX_122670,UBE2D2
c1143	PVX_122620,UBE2D2
c1143	PVX_122615,UBE2D2
c1143	PVX_122550,UBE2D2
c1143	PVX_122420,UBE2D2
c1143	PVX_122235,UBE2D2
c1143	PVX_122220,UBE2D2
c1143	PVX_122175,UBE2D2
c1143	PVX_122105,UBE2D2
c1143	PVX_122070,UBE2D2
c1143	PVX_121995,UBE2D2
c1143	PVX_121970,UBE2D2
c1143	PVX_086310,UBE2D2
c1143	PVX_086230,UBE2D2
c1143	PVX_086055,UBE2D2
c1143	PVX_111320,UBE2D2
c1143	PVX_085950,UBE2D2
c1143	PVX_085825,UBE2D2
c1143	PVX_092065,UBE2D2
c1143	PVX_085780,UBE2D2
c1143	PVX_085730,UBE2D2
c1143	PVX_085610,UBE2D2
c1143	PVX_085555,UBE2D2
c1143	PVX_085515,UBE2D2
c1143	PVX_085470,UBE2D2
c1143	PVX_085460,UBE2D2
c1143	PVX_115345,UBE2D2
c1143	PVX_118375,UBE2D2
c1143	PVX_094980,UBE2D2
c1143	PVX_085320,UBE2D2
c1143	PVX_085215,UBE2D2
c1143	PVX_085190,UBE2D2
c1143	PVX_085150,UBE2D2
c1143	PVX_084990,UBE2D2
c1143	PVX_084930,UBE2D2
c1143	PVX_084920,UBE2D2
c1143	PVX_084820,UBE2D2
c1143	PVX_084765,UBE2D2
c1143	PVX_084580,UBE2D2
c1143	PVX_084555,UBE2D2
c1143	PVX_113645,UBE2D2
c1143	PVX_084385,UBE2D2
c1143	PVX_113515,UBE2D2
c1143	PVX_084305,UBE2D2
c1143	PVX_084235,UBE2D2
c1143	PVX_084190,UBE2D2
c1143	PVX_084165,UBE2D2
c1143	PVX_084125,UBE2D2
c1143	PVX_115290,UBE2D2
c1143	PVX_115175,UBE2D2
c1143	PVX_114830,UBE2D2
c1143	PVX_114645,UBE2D2
c1143	PVX_114590,UBE2D2
c1143	PVX_114510,UBE2D2
c1143	PVX_114505,UBE2D2
c1143	PVX_114370,UBE2D2
c1143	PVX_114210,UBE2D2
c1143	PVX_113980,UBE2D2
c1143	PVX_113930,UBE2D2
c1143	PVX_113650,UBE2D2
c1143	PVX_118585,UBE2D2
c1143	PVX_118025,UBE2D2
c1143	PVX_113600,UBE2D2
c1143	PVX_113435,UBE2D2
c1143	PVX_113335,UBE2D2
c1143	PVX_116490,UBE2D2
c1143	PVX_118640,UBE2D2
c1143	PVX_118595,UBE2D2
c1143	PVX_118515,UBE2D2
c1143	PVX_118385,UBE2D2
c1143	PVX_117905,UBE2D2
c1143	PVX_117805,UBE2D2
c1143	PVX_117765,UBE2D2
c1143	PVX_117745,UBE2D2
c1143	PVX_117605,UBE2D2
c1143	PVX_117435,UBE2D2
c1143	PVX_117245,UBE2D2
c1143	PVX_117160,UBE2D2
c1143	PVX_117025,UBE2D2
c1143	PVX_116720,UBE2D2
c1143	PVX_116665,UBE2D2
c1143	PVX_116650,UBE2D2
c1143	PVX_092925,UBE2D2
c1143	PVX_092800,UBE2D2
c1143	PVX_092575,UBE2D2
c1143	PVX_092490,UBE2D2
c1143	PVX_092465,UBE2D2
c1143	PVX_092440,UBE2D2
c1143	PVX_092315,UBE2D2
c1143	PVX_092080,UBE2D2
c1143	PVX_098770,UBE2D2
c1143	PVX_091980,UBE2D2
c1143	PVX_101475,UBE2D2
c1143	PVX_091815,UBE2D2
c1143	PVX_091705,UBE2D2
c1143	PVX_091590,UBE2D2
c1143	PVX_098870,UBE2D2
c1143	PVX_099680,UBE2D2
c1143	PVX_091460,UBE2D2
c1143	PVX_091445,UBE2D2
c1143	PVX_091425,UBE2D2
c1143	PVX_091375,UBE2D2
c1143	PVX_091185,UBE2D2
c1143	PVX_091180,UBE2D2
c1143	PVX_091120,UBE2D2
c1143	PVX_091115,UBE2D2
c1143	PVX_091005,UBE2D2
c1143	PVX_090865,UBE2D2
c1143	PVX_089980,UBE2D2
c1143	PVX_089945,UBE2D2
c1143	PVX_089520,UBE2D2
c1143	PVX_089490,UBE2D2
c1143	PVX_095455,UBE2D2
c1143	PVX_117970,UBE2D2
c1143	PVX_097655,UBE2D2
c1143	PVX_088945,UBE2D2
c1143	PVX_088935,UBE2D2
c1143	PVX_088930,UBE2D2
c1143	PVX_094910,UBE2D2
c1143	PVX_101425,UBE2D2
c1143	PVX_099805,UBE2D2
c1143	PVX_099740,UBE2D2
c1143	PVX_099690,UBE2D2
c1143	PVX_099675,UBE2D2
c1143	PVX_099605,UBE2D2
c1143	PVX_099590,UBE2D2
c1143	PVX_099530,UBE2D2
c1143	PVX_114265,UBE2D2
c1143	PVX_099380,UBE2D2
c1143	PVX_099360,UBE2D2
c1143	PVX_099300,UBE2D2
c1143	PVX_099125,UBE2D2
c1143	PVX_099110,UBE2D2
c1143	PVX_099100,UBE2D2
c1143	PVX_099055,UBE2D2
c1143	PVX_098830,UBE2D2
c1143	PVX_098685,UBE2D2
c1143	PVX_095345,UBE2D2
c1143	PVX_095320,UBE2D2
c1143	PVX_095270,UBE2D2
c1143	PVX_095250,UBE2D2
c1143	PVX_119255,UBE2D2
c1143	PVX_095195,UBE2D2
c1143	PVX_095135,UBE2D2
c1143	PVX_094945,UBE2D2
c1143	PVX_094905,UBE2D2
c1143	PVX_094895,UBE2D2
c1143	PVX_094675,UBE2D2
c1143	PVX_094605,UBE2D2
c1143	PVX_094465,UBE2D2
c1143	PVX_083470,UBE2D2
c1143	PVX_083400,UBE2D2
c1143	PVX_083365,UBE2D2
c1143	PVX_083330,UBE2D2
c1143	PVX_083155,UBE2D2
c1143	PVX_119585,UBE2D2
c1143	PVX_083005,UBE2D2
c1143	PVX_082880,UBE2D2
c1143	PVX_089720,UBE2D2
c1143	PVX_082775,UBE2D2
c1143	PVX_082590,UBE2D2
c1143	PVX_082580,UBE2D2
c1143	PVX_101385,UBE2D2
c1143	PVX_101245,UBE2D2
c1143	PVX_101240,UBE2D2
c1143	PVX_101235,UBE2D2
c1143	PVX_101145,UBE2D2
c1143	PVX_101140,UBE2D2
c1143	PVX_101090,UBE2D2
c1143	PVX_100925,UBE2D2
c1143	PVX_100910,UBE2D2
c1143	PVX_100840,UBE2D2
c1143	PVX_100700,UBE2D2
c1143	PVX_100565,UBE2D2
c1143	PVX_080210,UBE2D2
c1143	PVX_080690,UBE2D2
c1143	PVX_080630,UBE2D2
c1143	PVX_080385,UBE2D2
c1143	PVX_080140,UBE2D2
c1143	PVX_080125,UBE2D2
c1143	PVX_080115,UBE2D2
c1143	PVX_080105,UBE2D2
c1143	PVX_080010,UBE2D2
c1143	PVX_079785,UBE2D2
c1143	PVX_081745,UBE2D2
c1143	PVX_081710,UBE2D2
c1143	PVX_081665,UBE2D2
c1143	PVX_081580,UBE2D2
c1143	PVX_081570,UBE2D2
c1143	PVX_081325,UBE2D2
c1143	PVX_081305,UBE2D2
c1143	PVX_088190,UBE2D2
c1143	PVX_087980,UBE2D2
c1143	PVX_087835,UBE2D2
c1143	PVX_087820,UBE2D2
c1143	PVX_087695,UBE2D2
c1143	PVX_001050,UBE2D2
c1143	PVX_000755,UBE2D2
c1143	PVX_000720,UBE2D2
c1143	PVX_000640,UBE2D2
c1143	PVX_000630,UBE2D2
c1143	PVX_000565,UBE2D2
c1143	PVX_097835,UBE2D2
c1143	PVX_097790,UBE2D2
c1143	PVX_119435,UBE2D2
c1143	PVX_002860,UBE2D2
c1143	PVX_096155,UBE2D2
c1143	PVX_096115,UBE2D2
c1143	PVX_001940,UBE2D2
c1143	PVX_111150,UBE2D2
c1143	PVX_111220,UBE2D2
c1143	PVX_111440,UBE2D2
c1143	PVX_111555,UBE2D2
c1143	PVX_087135,UBE2D2
c1143	PVX_086980,UBE2D2
c1143	PVX_087065,UBE2D2
c1143	PVX_085830,UBE2D2
c1143	PVX_084500,UBE2D2
c1143	PVX_114585,UBE2D2
c1143	PVX_092985,UBE2D2
c1143	PVX_083210,UBE2D2
c1143	PVX_101175,UBE2D2
c1143	PVX_119250,UBE2D2
c1143	PVX_001705,UBE2D2
c1143	PVX_087045,UBE2D2
c1143	PVX_099930,TNF
c1143	PVX_089130,TNF
c1143	PVX_098815,TNF
c1143	PVX_123210,TNF
c1143	PVX_114977,TNF
c1143	PVX_085905,TNF
c1143	PVX_091040,TNF
c1143	PVX_124160,TNF
c1143	PVX_079825,TNF
c1143	PVX_115430,TNF
c1143	PVX_100895,TNF
c1143	PVX_001745,TNF
c1143	PVX_091315,TNF
c1143	PVX_002565,TNF
c1143	PVX_085375,TNF
c1143	PVX_116895,TNF
c1143	PVX_100795,TNF
c1143	PVX_000555,TNF
c1143	PVX_003585,TNF
c1143	PVX_111580,TNF
c1143	PVX_110885,TNF
c1143	PVX_087105,TNF
c1143	PVX_119685,TNF
c1143	PVX_114205,TNF
c1143	PVX_084965,TNF
c1143	PVX_084855,TNF
c1143	PVX_085450,TNF
c1143	PVX_098960,TNF
c1143	PVX_115165,TNF
c1143	PVX_122015,TNF
c1143	PVX_118280,TNF
c1143	PVX_122100,TNF
c1143	PVX_117545,TNF
c1143	PVX_117100,TNF
c1143	PVX_123415,TNF
c1143	PVX_092035,TNF
c1143	PVX_091885,TNF
c1143	PVX_122730,TNF
c1143	PVX_091340,TNF
c1143	PVX_090890,TNF
c1143	PVX_083095,TNF
c1143	PVX_116630,TNF
c1143	PVX_080450,TNF
c1143	PVX_099525,TNF
c1143	PVX_097960,TNF
c1143	PVX_098000,TNF
c1143	PVX_119485,TNF
c1143	PVX_110895,TNF
c1143	PVX_085435,TNF
c1143	PVX_118645,TNF
c1143	PVX_116820,TNF
c1143	PVX_115205,TNF
c1143	PVX_111430,TNF
c1143	PVX_085665,TNF
c1143	PVX_114835,TNF
c1143	PVX_099600,TNF
c1143	PVX_090880,TNF
c1143	PVX_123575,TNF
c1143	PVX_117425,TNF
c1143	PVX_080650,TNF
c1143	PVX_114660,TNF
c1143	PVX_119240,TNF
c1143	PVX_115375,TNF
c1143	PVX_114070,TNF
c1143	PVX_084785,TNF
c1143	PVX_122460,TNF
c1143	PVX_124185,TNF
c1143	PVX_124105,TNF
c1143	PVX_123885,TNF
c1143	PVX_123845,TNF
c1143	PVX_123795,TNF
c1143	PVX_123745,TNF
c1143	PVX_123565,TNF
c1143	PVX_123520,TNF
c1143	PVX_123450,TNF
c1143	PVX_123385,TNF
c1143	PVX_123283,TNF
c1143	PVX_123195,TNF
c1143	PVX_123140,TNF
c1143	PVX_122670,TNF
c1143	PVX_122620,TNF
c1143	PVX_122615,TNF
c1143	PVX_122550,TNF
c1143	PVX_122420,TNF
c1143	PVX_122235,TNF
c1143	PVX_122220,TNF
c1143	PVX_122105,TNF
c1143	PVX_122070,TNF
c1143	PVX_121995,TNF
c1143	PVX_086230,TNF
c1143	PVX_086055,TNF
c1143	PVX_111320,TNF
c1143	PVX_085825,TNF
c1143	PVX_092065,TNF
c1143	PVX_085730,TNF
c1143	PVX_085555,TNF
c1143	PVX_085515,TNF
c1143	PVX_085470,TNF
c1143	PVX_085460,TNF
c1143	PVX_115345,TNF
c1143	PVX_118375,TNF
c1143	PVX_094980,TNF
c1143	PVX_085320,TNF
c1143	PVX_085215,TNF
c1143	PVX_085190,TNF
c1143	PVX_085150,TNF
c1143	PVX_084820,TNF
c1143	PVX_084580,TNF
c1143	PVX_113645,TNF
c1143	PVX_084385,TNF
c1143	PVX_113515,TNF
c1143	PVX_084305,TNF
c1143	PVX_084235,TNF
c1143	PVX_084190,TNF
c1143	PVX_084125,TNF
c1143	PVX_114830,TNF
c1143	PVX_114590,TNF
c1143	PVX_114510,TNF
c1143	PVX_114505,TNF
c1143	PVX_114370,TNF
c1143	PVX_114210,TNF
c1143	PVX_113980,TNF
c1143	PVX_113930,TNF
c1143	PVX_113650,TNF
c1143	PVX_118585,TNF
c1143	PVX_118025,TNF
c1143	PVX_113600,TNF
c1143	PVX_113435,TNF
c1143	PVX_113335,TNF
c1143	PVX_116490,TNF
c1143	PVX_118595,TNF
c1143	PVX_118515,TNF
c1143	PVX_118385,TNF
c1143	PVX_117905,TNF
c1143	PVX_117805,TNF
c1143	PVX_117745,TNF
c1143	PVX_117605,TNF
c1143	PVX_117435,TNF
c1143	PVX_117245,TNF
c1143	PVX_117160,TNF
c1143	PVX_117025,TNF
c1143	PVX_116720,TNF
c1143	PVX_116665,TNF
c1143	PVX_116650,TNF
c1143	PVX_092925,TNF
c1143	PVX_092575,TNF
c1143	PVX_092490,TNF
c1143	PVX_092440,TNF
c1143	PVX_092080,TNF
c1143	PVX_098770,TNF
c1143	PVX_091980,TNF
c1143	PVX_091590,TNF
c1143	PVX_098870,TNF
c1143	PVX_099680,TNF
c1143	PVX_091460,TNF
c1143	PVX_091185,TNF
c1143	PVX_091180,TNF
c1143	PVX_091115,TNF
c1143	PVX_091005,TNF
c1143	PVX_090865,TNF
c1143	PVX_089980,TNF
c1143	PVX_089520,TNF
c1143	PVX_089490,TNF
c1143	PVX_117970,TNF
c1143	PVX_088945,TNF
c1143	PVX_088935,TNF
c1143	PVX_088930,TNF
c1143	PVX_101425,TNF
c1143	PVX_099805,TNF
c1143	PVX_099740,TNF
c1143	PVX_099690,TNF
c1143	PVX_099675,TNF
c1143	PVX_099605,TNF
c1143	PVX_099590,TNF
c1143	PVX_099530,TNF
c1143	PVX_114265,TNF
c1143	PVX_099380,TNF
c1143	PVX_099360,TNF
c1143	PVX_099125,TNF
c1143	PVX_099110,TNF
c1143	PVX_099100,TNF
c1143	PVX_099055,TNF
c1143	PVX_098830,TNF
c1143	PVX_098685,TNF
c1143	PVX_095345,TNF
c1143	PVX_095320,TNF
c1143	PVX_095270,TNF
c1143	PVX_095250,TNF
c1143	PVX_119255,TNF
c1143	PVX_095195,TNF
c1143	PVX_094945,TNF
c1143	PVX_094905,TNF
c1143	PVX_094895,TNF
c1143	PVX_094675,TNF
c1143	PVX_094605,TNF
c1143	PVX_083470,TNF
c1143	PVX_083365,TNF
c1143	PVX_083330,TNF
c1143	PVX_083155,TNF
c1143	PVX_119585,TNF
c1143	PVX_083005,TNF
c1143	PVX_082880,TNF
c1143	PVX_089720,TNF
c1143	PVX_082775,TNF
c1143	PVX_082590,TNF
c1143	PVX_082580,TNF
c1143	PVX_101245,TNF
c1143	PVX_101240,TNF
c1143	PVX_101235,TNF
c1143	PVX_101145,TNF
c1143	PVX_101140,TNF
c1143	PVX_101090,TNF
c1143	PVX_100925,TNF
c1143	PVX_100910,TNF
c1143	PVX_100840,TNF
c1143	PVX_100700,TNF
c1143	PVX_080210,TNF
c1143	PVX_080690,TNF
c1143	PVX_080630,TNF
c1143	PVX_080385,TNF
c1143	PVX_080140,TNF
c1143	PVX_080115,TNF
c1143	PVX_080105,TNF
c1143	PVX_080010,TNF
c1143	PVX_079785,TNF
c1143	PVX_081745,TNF
c1143	PVX_081710,TNF
c1143	PVX_081665,TNF
c1143	PVX_081580,TNF
c1143	PVX_081570,TNF
c1143	PVX_081325,TNF
c1143	PVX_081305,TNF
c1143	PVX_088190,TNF
c1143	PVX_087980,TNF
c1143	PVX_087835,TNF
c1143	PVX_087695,TNF
c1143	PVX_001050,TNF
c1143	PVX_000755,TNF
c1143	PVX_000720,TNF
c1143	PVX_000630,TNF
c1143	PVX_000565,TNF
c1143	PVX_097835,TNF
c1143	PVX_097790,TNF
c1143	PVX_002860,TNF
c1143	PVX_096155,TNF
c1143	PVX_096115,TNF
c1143	PVX_111220,TNF
c1143	PVX_111440,TNF
c1143	PVX_111555,TNF
c1143	PVX_087135,TNF
c1143	PVX_086980,TNF
c1143	PVX_087065,TNF
c1143	PVX_085830,TNF
c1143	PVX_084500,TNF
c1143	PVX_114585,TNF
c1143	PVX_092985,TNF
c1143	PVX_083210,TNF
c1143	PVX_101175,TNF
c1143	PVX_119250,TNF
c1143	PVX_001705,TNF
c1143	PVX_087045,TNF
c1143	PVX_088840,TRIM21
c1143	PVX_099930,TRIM21
c1143	PVX_095385,TRIM21
c1143	PVX_119710,TRIM21
c1143	PVX_086005,TRIM21
c1143	PVX_089130,TRIM21
c1143	PVX_085705,TRIM21
c1143	PVX_098815,TRIM21
c1143	PVX_123210,TRIM21
c1143	PVX_114977,TRIM21
c1143	PVX_092305,TRIM21
c1143	PVX_083310,TRIM21
c1143	PVX_085905,TRIM21
c1143	PVX_091040,TRIM21
c1143	PVX_119490,TRIM21
c1143	PVX_124160,TRIM21
c1143	PVX_091780,TRIM21
c1143	PVX_079825,TRIM21
c1143	PVX_001725,TRIM21
c1143	PVX_084815,TRIM21
c1143	PVX_113780,TRIM21
c1143	PVX_115430,TRIM21
c1143	PVX_089695,TRIM21
c1143	PVX_094970,TRIM21
c1143	PVX_083180,TRIM21
c1143	PVX_100895,TRIM21
c1143	PVX_097625,TRIM21
c1143	PVX_003775,TRIM21
c1143	PVX_001745,TRIM21
c1143	PVX_091315,TRIM21
c1143	PVX_082735,TRIM21
c1143	PVX_002565,TRIM21
c1143	PVX_096995,TRIM21
c1143	PVX_085375,TRIM21
c1143	PVX_116895,TRIM21
c1143	PVX_100795,TRIM21
c1143	PVX_000555,TRIM21
c1143	PVX_003585,TRIM21
c1143	PVX_111580,TRIM21
c1143	PVX_110885,TRIM21
c1143	PVX_087105,TRIM21
c1143	PVX_084910,TRIM21
c1143	PVX_099395,TRIM21
c1143	PVX_119685,TRIM21
c1143	PVX_123080,TRIM21
c1143	PVX_122970,TRIM21
c1143	PVX_085540,TRIM21
c1143	PVX_114205,TRIM21
c1143	PVX_084965,TRIM21
c1143	PVX_084855,TRIM21
c1143	PVX_084675,TRIM21
c1143	PVX_085450,TRIM21
c1143	PVX_091330,TRIM21
c1143	PVX_098960,TRIM21
c1143	PVX_084135,TRIM21
c1143	PVX_114870,TRIM21
c1143	PVX_114635,TRIM21
c1143	PVX_113935,TRIM21
c1143	PVX_113800,TRIM21
c1143	PVX_115165,TRIM21
c1143	PVX_113340,TRIM21
c1143	PVX_122015,TRIM21
c1143	PVX_118280,TRIM21
c1143	PVX_118270,TRIM21
c1143	PVX_122100,TRIM21
c1143	PVX_118180,TRIM21
c1143	PVX_117660,TRIM21
c1143	PVX_117600,TRIM21
c1143	PVX_117545,TRIM21
c1143	PVX_117100,TRIM21
c1143	PVX_092765,TRIM21
c1143	PVX_123415,TRIM21
c1143	PVX_092110,TRIM21
c1143	PVX_093650,TRIM21
c1143	PVX_092035,TRIM21
c1143	PVX_091885,TRIM21
c1143	PVX_122730,TRIM21
c1143	PVX_091340,TRIM21
c1143	PVX_090890,TRIM21
c1143	PVX_090105,TRIM21
c1143	PVX_089540,TRIM21
c1143	PVX_099330,TRIM21
c1143	PVX_095175,TRIM21
c1143	PVX_083270,TRIM21
c1143	PVX_083095,TRIM21
c1143	PVX_082980,TRIM21
c1143	PVX_082790,TRIM21
c1143	PVX_080575,TRIM21
c1143	PVX_116630,TRIM21
c1143	PVX_080450,TRIM21
c1143	PVX_080200,TRIM21
c1143	PVX_099525,TRIM21
c1143	PVX_081535,TRIM21
c1143	PVX_087780,TRIM21
c1143	PVX_087750,TRIM21
c1143	PVX_097960,TRIM21
c1143	PVX_098000,TRIM21
c1143	PVX_119485,TRIM21
c1143	PVX_119440,TRIM21
c1143	PVX_003920,TRIM21
c1143	PVX_096305,TRIM21
c1143	PVX_001945,TRIM21
c1143	PVX_110895,TRIM21
c1143	PVX_085435,TRIM21
c1143	PVX_093630,TRIM21
c1143	PVX_118645,TRIM21
c1143	PVX_116820,TRIM21
c1143	PVX_085775,TRIM21
c1143	PVX_090850,TRIM21
c1143	PVX_084510,TRIM21
c1143	PVX_115205,TRIM21
c1143	PVX_113530,TRIM21
c1143	PVX_118480,TRIM21
c1143	PVX_092725,TRIM21
c1143	PVX_101195,TRIM21
c1143	PVX_111315,TRIM21
c1143	PVX_111430,TRIM21
c1143	PVX_099845,TRIM21
c1143	PVX_087975,TRIM21
c1143	PVX_003855,TRIM21
c1143	PVX_003780,TRIM21
c1143	PVX_085665,TRIM21
c1143	PVX_114835,TRIM21
c1143	PVX_117410,TRIM21
c1143	PVX_099600,TRIM21
c1143	PVX_090880,TRIM21
c1143	PVX_114815,TRIM21
c1143	PVX_123575,TRIM21
c1143	PVX_117425,TRIM21
c1143	PVX_080650,TRIM21
c1143	PVX_088864,TRIM21
c1143	PVX_114660,TRIM21
c1143	PVX_119240,TRIM21
c1143	PVX_115375,TRIM21
c1143	PVX_114070,TRIM21
c1143	PVX_084995,TRIM21
c1143	PVX_084785,TRIM21
c1143	PVX_122460,TRIM21
c1143	PVX_124185,TRIM21
c1143	PVX_124105,TRIM21
c1143	PVX_123885,TRIM21
c1143	PVX_123845,TRIM21
c1143	PVX_123795,TRIM21
c1143	PVX_123745,TRIM21
c1143	PVX_123565,TRIM21
c1143	PVX_123520,TRIM21
c1143	PVX_123450,TRIM21
c1143	PVX_123385,TRIM21
c1143	PVX_123283,TRIM21
c1143	PVX_123240,TRIM21
c1143	PVX_123195,TRIM21
c1143	PVX_123150,TRIM21
c1143	PVX_123145,TRIM21
c1143	PVX_123140,TRIM21
c1143	PVX_122855,TRIM21
c1143	PVX_122670,TRIM21
c1143	PVX_122620,TRIM21
c1143	PVX_122615,TRIM21
c1143	PVX_122550,TRIM21
c1143	PVX_122420,TRIM21
c1143	PVX_122235,TRIM21
c1143	PVX_122220,TRIM21
c1143	PVX_122175,TRIM21
c1143	PVX_122105,TRIM21
c1143	PVX_122070,TRIM21
c1143	PVX_121995,TRIM21
c1143	PVX_121970,TRIM21
c1143	PVX_086310,TRIM21
c1143	PVX_086230,TRIM21
c1143	PVX_086055,TRIM21
c1143	PVX_111320,TRIM21
c1143	PVX_085950,TRIM21
c1143	PVX_085825,TRIM21
c1143	PVX_092065,TRIM21
c1143	PVX_085780,TRIM21
c1143	PVX_085730,TRIM21
c1143	PVX_085610,TRIM21
c1143	PVX_085555,TRIM21
c1143	PVX_085515,TRIM21
c1143	PVX_085470,TRIM21
c1143	PVX_085460,TRIM21
c1143	PVX_115345,TRIM21
c1143	PVX_118375,TRIM21
c1143	PVX_094980,TRIM21
c1143	PVX_085320,TRIM21
c1143	PVX_085215,TRIM21
c1143	PVX_085190,TRIM21
c1143	PVX_085150,TRIM21
c1143	PVX_084990,TRIM21
c1143	PVX_084930,TRIM21
c1143	PVX_084920,TRIM21
c1143	PVX_084820,TRIM21
c1143	PVX_084765,TRIM21
c1143	PVX_084580,TRIM21
c1143	PVX_084555,TRIM21
c1143	PVX_113645,TRIM21
c1143	PVX_084385,TRIM21
c1143	PVX_113515,TRIM21
c1143	PVX_084305,TRIM21
c1143	PVX_084235,TRIM21
c1143	PVX_084190,TRIM21
c1143	PVX_084165,TRIM21
c1143	PVX_084125,TRIM21
c1143	PVX_115290,TRIM21
c1143	PVX_115175,TRIM21
c1143	PVX_114830,TRIM21
c1143	PVX_114645,TRIM21
c1143	PVX_114590,TRIM21
c1143	PVX_114510,TRIM21
c1143	PVX_114505,TRIM21
c1143	PVX_114370,TRIM21
c1143	PVX_114210,TRIM21
c1143	PVX_113980,TRIM21
c1143	PVX_113930,TRIM21
c1143	PVX_113650,TRIM21
c1143	PVX_118585,TRIM21
c1143	PVX_118025,TRIM21
c1143	PVX_113600,TRIM21
c1143	PVX_113435,TRIM21
c1143	PVX_113335,TRIM21
c1143	PVX_116490,TRIM21
c1143	PVX_118640,TRIM21
c1143	PVX_118595,TRIM21
c1143	PVX_118515,TRIM21
c1143	PVX_118385,TRIM21
c1143	PVX_117905,TRIM21
c1143	PVX_117805,TRIM21
c1143	PVX_117765,TRIM21
c1143	PVX_117745,TRIM21
c1143	PVX_117605,TRIM21
c1143	PVX_117435,TRIM21
c1143	PVX_117245,TRIM21
c1143	PVX_117160,TRIM21
c1143	PVX_117025,TRIM21
c1143	PVX_116720,TRIM21
c1143	PVX_116665,TRIM21
c1143	PVX_116650,TRIM21
c1143	PVX_092925,TRIM21
c1143	PVX_092800,TRIM21
c1143	PVX_092575,TRIM21
c1143	PVX_092490,TRIM21
c1143	PVX_092465,TRIM21
c1143	PVX_092440,TRIM21
c1143	PVX_092315,TRIM21
c1143	PVX_092080,TRIM21
c1143	PVX_098770,TRIM21
c1143	PVX_091980,TRIM21
c1143	PVX_101475,TRIM21
c1143	PVX_091815,TRIM21
c1143	PVX_091705,TRIM21
c1143	PVX_091590,TRIM21
c1143	PVX_098870,TRIM21
c1143	PVX_099680,TRIM21
c1143	PVX_091460,TRIM21
c1143	PVX_091445,TRIM21
c1143	PVX_091425,TRIM21
c1143	PVX_091375,TRIM21
c1143	PVX_091185,TRIM21
c1143	PVX_091180,TRIM21
c1143	PVX_091120,TRIM21
c1143	PVX_091115,TRIM21
c1143	PVX_091005,TRIM21
c1143	PVX_090865,TRIM21
c1143	PVX_089980,TRIM21
c1143	PVX_089945,TRIM21
c1143	PVX_089520,TRIM21
c1143	PVX_089490,TRIM21
c1143	PVX_095455,TRIM21
c1143	PVX_117970,TRIM21
c1143	PVX_097655,TRIM21
c1143	PVX_088945,TRIM21
c1143	PVX_088935,TRIM21
c1143	PVX_088930,TRIM21
c1143	PVX_094910,TRIM21
c1143	PVX_101425,TRIM21
c1143	PVX_099805,TRIM21
c1143	PVX_099740,TRIM21
c1143	PVX_099690,TRIM21
c1143	PVX_099675,TRIM21
c1143	PVX_099605,TRIM21
c1143	PVX_099590,TRIM21
c1143	PVX_099530,TRIM21
c1143	PVX_114265,TRIM21
c1143	PVX_099380,TRIM21
c1143	PVX_099360,TRIM21
c1143	PVX_099300,TRIM21
c1143	PVX_099125,TRIM21
c1143	PVX_099110,TRIM21
c1143	PVX_099100,TRIM21
c1143	PVX_099055,TRIM21
c1143	PVX_098830,TRIM21
c1143	PVX_098685,TRIM21
c1143	PVX_095345,TRIM21
c1143	PVX_095320,TRIM21
c1143	PVX_095270,TRIM21
c1143	PVX_095250,TRIM21
c1143	PVX_119255,TRIM21
c1143	PVX_095195,TRIM21
c1143	PVX_095135,TRIM21
c1143	PVX_094945,TRIM21
c1143	PVX_094905,TRIM21
c1143	PVX_094895,TRIM21
c1143	PVX_094675,TRIM21
c1143	PVX_094605,TRIM21
c1143	PVX_094465,TRIM21
c1143	PVX_083470,TRIM21
c1143	PVX_083400,TRIM21
c1143	PVX_083365,TRIM21
c1143	PVX_083330,TRIM21
c1143	PVX_083155,TRIM21
c1143	PVX_119585,TRIM21
c1143	PVX_083005,TRIM21
c1143	PVX_082880,TRIM21
c1143	PVX_089720,TRIM21
c1143	PVX_082775,TRIM21
c1143	PVX_082590,TRIM21
c1143	PVX_082580,TRIM21
c1143	PVX_101385,TRIM21
c1143	PVX_101245,TRIM21
c1143	PVX_101240,TRIM21
c1143	PVX_101235,TRIM21
c1143	PVX_101145,TRIM21
c1143	PVX_101140,TRIM21
c1143	PVX_101090,TRIM21
c1143	PVX_100925,TRIM21
c1143	PVX_100910,TRIM21
c1143	PVX_100840,TRIM21
c1143	PVX_100700,TRIM21
c1143	PVX_100565,TRIM21
c1143	PVX_080210,TRIM21
c1143	PVX_080690,TRIM21
c1143	PVX_080630,TRIM21
c1143	PVX_080385,TRIM21
c1143	PVX_080140,TRIM21
c1143	PVX_080125,TRIM21
c1143	PVX_080115,TRIM21
c1143	PVX_080105,TRIM21
c1143	PVX_080010,TRIM21
c1143	PVX_079785,TRIM21
c1143	PVX_081745,TRIM21
c1143	PVX_081710,TRIM21
c1143	PVX_081665,TRIM21
c1143	PVX_081580,TRIM21
c1143	PVX_081570,TRIM21
c1143	PVX_081325,TRIM21
c1143	PVX_081305,TRIM21
c1143	PVX_088190,TRIM21
c1143	PVX_087980,TRIM21
c1143	PVX_087835,TRIM21
c1143	PVX_087820,TRIM21
c1143	PVX_087695,TRIM21
c1143	PVX_001050,TRIM21
c1143	PVX_000755,TRIM21
c1143	PVX_000720,TRIM21
c1143	PVX_000640,TRIM21
c1143	PVX_000630,TRIM21
c1143	PVX_000565,TRIM21
c1143	PVX_097835,TRIM21
c1143	PVX_097790,TRIM21
c1143	PVX_119435,TRIM21
c1143	PVX_002860,TRIM21
c1143	PVX_096155,TRIM21
c1143	PVX_096115,TRIM21
c1143	PVX_001940,TRIM21
c1143	PVX_111150,TRIM21
c1143	PVX_111220,TRIM21
c1143	PVX_111440,TRIM21
c1143	PVX_111555,TRIM21
c1143	PVX_087135,TRIM21
c1143	PVX_086980,TRIM21
c1143	PVX_087065,TRIM21
c1143	PVX_085830,TRIM21
c1143	PVX_084500,TRIM21
c1143	PVX_114585,TRIM21
c1143	PVX_092985,TRIM21
c1143	PVX_083210,TRIM21
c1143	PVX_101175,TRIM21
c1143	PVX_119250,TRIM21
c1143	PVX_001705,TRIM21
c1143	PVX_087045,TRIM21
c1143	PVX_088840,MGRN1
c1143	PVX_099930,MGRN1
c1143	PVX_095385,MGRN1
c1143	PVX_119710,MGRN1
c1143	PVX_089130,MGRN1
c1143	PVX_098815,MGRN1
c1143	PVX_123210,MGRN1
c1143	PVX_114977,MGRN1
c1143	PVX_085905,MGRN1
c1143	PVX_091040,MGRN1
c1143	PVX_124160,MGRN1
c1143	PVX_091780,MGRN1
c1143	PVX_079825,MGRN1
c1143	PVX_001725,MGRN1
c1143	PVX_084815,MGRN1
c1143	PVX_113780,MGRN1
c1143	PVX_115430,MGRN1
c1143	PVX_089695,MGRN1
c1143	PVX_094970,MGRN1
c1143	PVX_083180,MGRN1
c1143	PVX_100895,MGRN1
c1143	PVX_097625,MGRN1
c1143	PVX_003775,MGRN1
c1143	PVX_001745,MGRN1
c1143	PVX_091315,MGRN1
c1143	PVX_082735,MGRN1
c1143	PVX_002565,MGRN1
c1143	PVX_096995,MGRN1
c1143	PVX_085375,MGRN1
c1143	PVX_116895,MGRN1
c1143	PVX_100795,MGRN1
c1143	PVX_000555,MGRN1
c1143	PVX_003585,MGRN1
c1143	PVX_111580,MGRN1
c1143	PVX_110885,MGRN1
c1143	PVX_087105,MGRN1
c1143	PVX_119685,MGRN1
c1143	PVX_122970,MGRN1
c1143	PVX_085540,MGRN1
c1143	PVX_114205,MGRN1
c1143	PVX_084965,MGRN1
c1143	PVX_084855,MGRN1
c1143	PVX_085450,MGRN1
c1143	PVX_091330,MGRN1
c1143	PVX_098960,MGRN1
c1143	PVX_084135,MGRN1
c1143	PVX_114635,MGRN1
c1143	PVX_113935,MGRN1
c1143	PVX_113800,MGRN1
c1143	PVX_115165,MGRN1
c1143	PVX_113340,MGRN1
c1143	PVX_122015,MGRN1
c1143	PVX_118280,MGRN1
c1143	PVX_122100,MGRN1
c1143	PVX_117660,MGRN1
c1143	PVX_117600,MGRN1
c1143	PVX_117545,MGRN1
c1143	PVX_117100,MGRN1
c1143	PVX_123415,MGRN1
c1143	PVX_092110,MGRN1
c1143	PVX_093650,MGRN1
c1143	PVX_092035,MGRN1
c1143	PVX_091885,MGRN1
c1143	PVX_122730,MGRN1
c1143	PVX_091340,MGRN1
c1143	PVX_090890,MGRN1
c1143	PVX_090105,MGRN1
c1143	PVX_089540,MGRN1
c1143	PVX_095175,MGRN1
c1143	PVX_083095,MGRN1
c1143	PVX_082790,MGRN1
c1143	PVX_080575,MGRN1
c1143	PVX_116630,MGRN1
c1143	PVX_080450,MGRN1
c1143	PVX_099525,MGRN1
c1143	PVX_081535,MGRN1
c1143	PVX_087780,MGRN1
c1143	PVX_097960,MGRN1
c1143	PVX_098000,MGRN1
c1143	PVX_119485,MGRN1
c1143	PVX_119440,MGRN1
c1143	PVX_110895,MGRN1
c1143	PVX_085435,MGRN1
c1143	PVX_093630,MGRN1
c1143	PVX_118645,MGRN1
c1143	PVX_116820,MGRN1
c1143	PVX_084510,MGRN1
c1143	PVX_115205,MGRN1
c1143	PVX_113530,MGRN1
c1143	PVX_118480,MGRN1
c1143	PVX_101195,MGRN1
c1143	PVX_111430,MGRN1
c1143	PVX_003855,MGRN1
c1143	PVX_003780,MGRN1
c1143	PVX_085665,MGRN1
c1143	PVX_114835,MGRN1
c1143	PVX_099600,MGRN1
c1143	PVX_090880,MGRN1
c1143	PVX_114815,MGRN1
[truncated: 998,000+ more rows]
