# Supplementary material for: Heterogeneous Network Model to Identify Potential Associations Between Plasmodium vivax and Human Proteins
Source: Int J Mol Sci. 2020 Feb 15;21(4):1310. doi: 10.3390/ijms21041310 (PMC7072978; doi:10.3390/ijms21041310)
Supplement: Supplementary file 1 [file ijms-21-01310-s001.zip › NewSupplementary/SupplementaryTableS4.xls]

## Sheet: Sheet1
Supplementary Table S4. The list of 24 clusters enriched in drug targets.
Cluster ID	P-value (Benjamini-Hochberg correction)
c732	0.00069526
c809	0.000199496
c928	0.000864015
c953	3.57246e-06
c992	0.00567168
c1015	0.00825223
c1033	0.000725786
c1053	0.00790291
c1073	1.62123e-07
c1090	1.46944e-07
c1149	0.00141464
c1168	8.92504e-10
c1185	0.000166822
c1199	5.86562e-07
c1208	8.59319e-06
c1209	0.00076192
c1213	0.00602832
c1226	0.00483531
c1228	0.0021516
c1230	0.000725786
c1231	0.000553606
c1233	0.000166822
c1256	0.000553606
c1258	0.00567168
