# Supplementary material for: Heterogeneous Network Model to Identify Potential Associations Between Plasmodium vivax and Human Proteins
Source: Int J Mol Sci. 2020 Feb 15;21(4):1310. doi: 10.3390/ijms21041310 (PMC7072978; doi:10.3390/ijms21041310)
Supplement: Supplementary file 1 [file ijms-21-01310-s001.zip › NewSupplementary/SupplementaryTableS5.xls]

## Sheet: Sheet1
Supplementary Table S5. The list of human-malaria associations in the cluster that the human proteins were enriched in drug targets.
Cluster ID	Predicted pairs	Found human protein as drug target
c1015	PVX_113540,SDHB	Yes
c1015	PVX_123265,SDHB	Yes
c1015	PVX_096130,SDHB	Yes
c1015	PVX_003675,SDHB	Yes
c1015	PVX_003575,SDHB	Yes
c1015	PVX_123265,SUCLG1	Yes
c1015	PVX_096130,SUCLG1	Yes
c1015	PVX_123265,SDHD	Yes
c1015	PVX_096130,SDHD	Yes
c1015	PVX_113540,SDHC	Yes
c1015	PVX_123265,SDHC	Yes
c1015	PVX_096130,SDHC	Yes
c1015	PVX_003675,SDHC	Yes
c1015	PVX_003575,SDHC	Yes
c1015	PVX_113540,SDHA	Yes
c1015	PVX_123265,SDHA	Yes
c1015	PVX_096130,SDHA	Yes
c1015	PVX_003675,SDHA	Yes
c1015	PVX_003575,SDHA	Yes
c1073	PVX_098735,RIMS2	No
c1073	PVX_098735,CHRNG	Yes
c1073	PVX_098735,CHRNE	Yes
c1073	PVX_098735,CHRND	Yes
c1073	PVX_098735,CHRNB4	Yes
c1073	PVX_098735,CHRNB3	Yes
c1073	PVX_098735,CHRNB2	Yes
c1073	PVX_098735,CHRNB1	Yes
c1073	PVX_098735,CHRNA9	Yes
c1073	PVX_098735,CHRNA7	Yes
c1073	PVX_098735,CHRNA6	Yes
c1073	PVX_098735,CHRNA5	Yes
c1073	PVX_098735,CHRNA4	Yes
c1073	PVX_098735,CHRNA3	Yes
c1073	PVX_098735,CHRNA2	Yes
c1073	PVX_098735,CHRNA1	Yes
c1149	PVX_123045,EDN1	No
c1149	PVX_088920,EDN1	No
c1149	PVX_099930,EDN1	No
c1149	PVX_079825,EDN1	No
c1149	PVX_092615,EDN1	No
c1149	PVX_084815,EDN1	No
c1149	PVX_113780,EDN1	No
c1149	PVX_089695,EDN1	No
c1149	PVX_094970,EDN1	No
c1149	PVX_099320,EDN1	No
c1149	PVX_083180,EDN1	No
c1149	PVX_113725,EDN1	No
c1149	PVX_100895,EDN1	No
c1149	PVX_097625,EDN1	No
c1149	PVX_003775,EDN1	No
c1149	PVX_099980,EDN1	No
c1149	PVX_001745,EDN1	No
c1149	PVX_082735,EDN1	No
c1149	PVX_119355,EDN1	No
c1149	PVX_085375,EDN1	No
c1149	PVX_085980,EDN1	No
c1149	PVX_116895,EDN1	No
c1149	PVX_100795,EDN1	No
c1149	PVX_000555,EDN1	No
c1149	PVX_003585,EDN1	No
c1149	PVX_096185,EDN1	No
c1149	PVX_111580,EDN1	No
c1149	PVX_110885,EDN1	No
c1149	PVX_087105,EDN1	No
c1149	PVX_084965,EDN1	No
c1149	PVX_115165,EDN1	No
c1149	PVX_118280,EDN1	No
c1149	PVX_111455,EDN1	No
c1149	PVX_117935,EDN1	No
c1149	PVX_119445,EDN1	No
c1149	PVX_091340,EDN1	No
c1149	PVX_122485,EDN1	No
c1149	PVX_080450,EDN1	No
c1149	PVX_097960,EDN1	No
c1149	PVX_123575,EDN1	No
c1149	PVX_117425,EDN1	No
c1149	PVX_080650,EDN1	No
c1149	PVX_098990,EDN1	No
c1149	PVX_124005,EDN1	No
c1149	PVX_122435,EDN1	No
c1149	PVX_122395,EDN1	No
c1149	PVX_122010,EDN1	No
c1149	PVX_085470,EDN1	No
c1149	PVX_085005,EDN1	No
c1149	PVX_084580,EDN1	No
c1149	PVX_094590,EDN1	No
c1149	PVX_084360,EDN1	No
c1149	PVX_084355,EDN1	No
c1149	PVX_111520,EDN1	No
c1149	PVX_114832,EDN1	No
c1149	PVX_114510,EDN1	No
c1149	PVX_114295,EDN1	No
c1149	PVX_113710,EDN1	No
c1149	PVX_118505,EDN1	No
c1149	PVX_117280,EDN1	No
c1149	PVX_116985,EDN1	No
c1149	PVX_116830,EDN1	No
c1149	PVX_116785,EDN1	No
c1149	PVX_116635,EDN1	No
c1149	PVX_092080,EDN1	No
c1149	PVX_091765,EDN1	No
c1149	PVX_091545,EDN1	No
c1149	PVX_091185,EDN1	No
c1149	PVX_090865,EDN1	No
c1149	PVX_089600,EDN1	No
c1149	PVX_124060,EDN1	No
c1149	PVX_099555,EDN1	No
c1149	PVX_099380,EDN1	No
c1149	PVX_099350,EDN1	No
c1149	PVX_094945,EDN1	No
c1149	PVX_094905,EDN1	No
c1149	PVX_094815,EDN1	No
c1149	PVX_111600,EDN1	No
c1149	PVX_094325,EDN1	No
c1149	PVX_083495,EDN1	No
c1149	PVX_083330,EDN1	No
c1149	PVX_083135,EDN1	No
c1149	PVX_083125,EDN1	No
c1149	PVX_082400,EDN1	No
c1149	PVX_080140,EDN1	No
c1149	PVX_080115,EDN1	No
c1149	PVX_080105,EDN1	No
c1149	PVX_081710,EDN1	No
c1149	PVX_081570,EDN1	No
c1149	PVX_088005,EDN1	No
c1149	PVX_097890,EDN1	No
c1149	PVX_119310,EDN1	No
c1149	PVX_002960,EDN1	No
c1149	PVX_111030,EDN1	No
c1149	PVX_111440,EDN1	No
c1149	PVX_085830,EDN1	No
c1149	PVX_085840,EDN1	No
c1149	PVX_101175,EDN1	No
c1149	PVX_085200,EDN1	No
c1149	PVX_084705,EDN1	No
c1149	PVX_114565,EDN1	No
c1149	PVX_113875,EDN1	No
c1149	PVX_118500,EDN1	No
c1149	PVX_099230,EDN1	No
c1149	PVX_083545,EDN1	No
c1149	PVX_082960,EDN1	No
c1149	PVX_082560,EDN1	No
c1149	PVX_101265,EDN1	No
c1149	PVX_002900,EDN1	No
c1149	PVX_080100,EDN1	No
c1149	PVX_123615,EDN1	No
c1149	PVX_123260,EDN1	No
c1149	PVX_122840,EDN1	No
c1149	PVX_122650,EDN1	No
c1149	PVX_086340,EDN1	No
c1149	PVX_089355,EDN1	No
c1149	PVX_115300,EDN1	No
c1149	PVX_098975,EDN1	No
c1149	PVX_096095,EDN1	No
c1149	PVX_091715,EDN1	No
c1149	PVX_089215,EDN1	No
c1149	PVX_099440,EDN1	No
c1149	PVX_082950,EDN1	No
c1149	PVX_082540,EDN1	No
c1149	PVX_080610,EDN1	No
c1149	PVX_080550,EDN1	No
c1149	PVX_081500,EDN1	No
c1149	PVX_001905,EDN1	No
c1149	PVX_093515,EDN1	No
c1149	PVX_110990,EDN1	No
c1149	PVX_101125,EDN1	No
c1149	PVX_003770,EDN1	No
c1149	PVX_123045,CXCR4	Yes
c1149	PVX_088920,CXCR4	Yes
c1149	PVX_099930,CXCR4	Yes
c1149	PVX_000930,CXCR4	Yes
c1149	PVX_111175,CXCR4	Yes
c1149	PVX_079825,CXCR4	Yes
c1149	PVX_092615,CXCR4	Yes
c1149	PVX_084815,CXCR4	Yes
c1149	PVX_113780,CXCR4	Yes
c1149	PVX_089695,CXCR4	Yes
c1149	PVX_094970,CXCR4	Yes
c1149	PVX_099320,CXCR4	Yes
c1149	PVX_083180,CXCR4	Yes
c1149	PVX_113725,CXCR4	Yes
c1149	PVX_100895,CXCR4	Yes
c1149	PVX_097625,CXCR4	Yes
c1149	PVX_003775,CXCR4	Yes
c1149	PVX_099980,CXCR4	Yes
c1149	PVX_001745,CXCR4	Yes
c1149	PVX_082735,CXCR4	Yes
c1149	PVX_119355,CXCR4	Yes
c1149	PVX_085375,CXCR4	Yes
c1149	PVX_085980,CXCR4	Yes
c1149	PVX_116895,CXCR4	Yes
c1149	PVX_100795,CXCR4	Yes
c1149	PVX_000555,CXCR4	Yes
c1149	PVX_003585,CXCR4	Yes
c1149	PVX_096185,CXCR4	Yes
c1149	PVX_111580,CXCR4	Yes
c1149	PVX_110885,CXCR4	Yes
c1149	PVX_087105,CXCR4	Yes
c1149	PVX_084965,CXCR4	Yes
c1149	PVX_115165,CXCR4	Yes
c1149	PVX_118280,CXCR4	Yes
c1149	PVX_111455,CXCR4	Yes
c1149	PVX_117935,CXCR4	Yes
c1149	PVX_119445,CXCR4	Yes
c1149	PVX_091340,CXCR4	Yes
c1149	PVX_122485,CXCR4	Yes
c1149	PVX_080450,CXCR4	Yes
c1149	PVX_097960,CXCR4	Yes
c1149	PVX_123575,CXCR4	Yes
c1149	PVX_117425,CXCR4	Yes
c1149	PVX_080650,CXCR4	Yes
c1149	PVX_098990,CXCR4	Yes
c1149	PVX_124005,CXCR4	Yes
c1149	PVX_122435,CXCR4	Yes
c1149	PVX_122395,CXCR4	Yes
c1149	PVX_122010,CXCR4	Yes
c1149	PVX_085470,CXCR4	Yes
c1149	PVX_085005,CXCR4	Yes
c1149	PVX_084580,CXCR4	Yes
c1149	PVX_094590,CXCR4	Yes
c1149	PVX_084360,CXCR4	Yes
c1149	PVX_084355,CXCR4	Yes
c1149	PVX_111520,CXCR4	Yes
c1149	PVX_114832,CXCR4	Yes
c1149	PVX_114510,CXCR4	Yes
c1149	PVX_114295,CXCR4	Yes
c1149	PVX_113710,CXCR4	Yes
c1149	PVX_118505,CXCR4	Yes
c1149	PVX_117280,CXCR4	Yes
c1149	PVX_116985,CXCR4	Yes
c1149	PVX_116830,CXCR4	Yes
c1149	PVX_116785,CXCR4	Yes
c1149	PVX_116635,CXCR4	Yes
c1149	PVX_092080,CXCR4	Yes
c1149	PVX_091765,CXCR4	Yes
c1149	PVX_091545,CXCR4	Yes
c1149	PVX_091185,CXCR4	Yes
c1149	PVX_090865,CXCR4	Yes
c1149	PVX_089600,CXCR4	Yes
c1149	PVX_124060,CXCR4	Yes
c1149	PVX_099555,CXCR4	Yes
c1149	PVX_099380,CXCR4	Yes
c1149	PVX_099350,CXCR4	Yes
c1149	PVX_094945,CXCR4	Yes
c1149	PVX_094905,CXCR4	Yes
c1149	PVX_094815,CXCR4	Yes
c1149	PVX_111600,CXCR4	Yes
c1149	PVX_094325,CXCR4	Yes
c1149	PVX_083495,CXCR4	Yes
c1149	PVX_083330,CXCR4	Yes
c1149	PVX_083135,CXCR4	Yes
c1149	PVX_083125,CXCR4	Yes
c1149	PVX_082400,CXCR4	Yes
c1149	PVX_080140,CXCR4	Yes
c1149	PVX_080115,CXCR4	Yes
c1149	PVX_080105,CXCR4	Yes
c1149	PVX_081710,CXCR4	Yes
c1149	PVX_081570,CXCR4	Yes
c1149	PVX_088005,CXCR4	Yes
c1149	PVX_097890,CXCR4	Yes
c1149	PVX_119310,CXCR4	Yes
c1149	PVX_002960,CXCR4	Yes
c1149	PVX_111030,CXCR4	Yes
c1149	PVX_111440,CXCR4	Yes
c1149	PVX_085830,CXCR4	Yes
c1149	PVX_085840,CXCR4	Yes
c1149	PVX_101175,CXCR4	Yes
c1149	PVX_085200,CXCR4	Yes
c1149	PVX_084705,CXCR4	Yes
c1149	PVX_114565,CXCR4	Yes
c1149	PVX_113875,CXCR4	Yes
c1149	PVX_118500,CXCR4	Yes
c1149	PVX_099230,CXCR4	Yes
c1149	PVX_083545,CXCR4	Yes
c1149	PVX_082960,CXCR4	Yes
c1149	PVX_082560,CXCR4	Yes
c1149	PVX_101265,CXCR4	Yes
c1149	PVX_002900,CXCR4	Yes
c1149	PVX_080100,CXCR4	Yes
c1149	PVX_123615,CXCR4	Yes
c1149	PVX_123260,CXCR4	Yes
c1149	PVX_122840,CXCR4	Yes
c1149	PVX_122650,CXCR4	Yes
c1149	PVX_086340,CXCR4	Yes
c1149	PVX_089355,CXCR4	Yes
c1149	PVX_115300,CXCR4	Yes
c1149	PVX_098975,CXCR4	Yes
c1149	PVX_096095,CXCR4	Yes
c1149	PVX_091715,CXCR4	Yes
c1149	PVX_089215,CXCR4	Yes
c1149	PVX_099440,CXCR4	Yes
c1149	PVX_082950,CXCR4	Yes
c1149	PVX_082540,CXCR4	Yes
c1149	PVX_080610,CXCR4	Yes
c1149	PVX_080550,CXCR4	Yes
c1149	PVX_081500,CXCR4	Yes
c1149	PVX_001905,CXCR4	Yes
c1149	PVX_093515,CXCR4	Yes
c1149	PVX_110990,CXCR4	Yes
c1149	PVX_101125,CXCR4	Yes
c1149	PVX_003770,CXCR4	Yes
c1149	PVX_123045,GNG5	No
c1149	PVX_122845,GNG5	No
c1149	PVX_122340,GNG5	No
c1149	PVX_086205,GNG5	No
c1149	PVX_114925,GNG5	No
c1149	PVX_118510,GNG5	No
c1149	PVX_117465,GNG5	No
c1149	PVX_091305,GNG5	No
c1149	PVX_099390,GNG5	No
c1149	PVX_099130,GNG5	No
c1149	PVX_095285,GNG5	No
c1149	PVX_094545,GNG5	No
c1149	PVX_100710,GNG5	No
c1149	PVX_080130,GNG5	No
c1149	PVX_079835,GNG5	No
c1149	PVX_097920,GNG5	No
c1149	PVX_119550,GNG5	No
c1149	PVX_003935,GNG5	No
c1149	PVX_088920,GNG5	No
c1149	PVX_002800,GNG5	No
c1149	PVX_093585,GNG5	No
c1149	PVX_111155,GNG5	No
c1149	PVX_086930,GNG5	No
c1149	PVX_099930,GNG5	No
c1149	PVX_117895,GNG5	No
c1149	PVX_121897,GNG5	No
c1149	PVX_000930,GNG5	No
c1149	PVX_111175,GNG5	No
c1149	PVX_124015,GNG5	No
c1149	PVX_092670,GNG5	No
c1149	PVX_100765,GNG5	No
c1149	PVX_079825,GNG5	No
c1149	PVX_001725,GNG5	No
c1149	PVX_092615,GNG5	No
c1149	PVX_091230,GNG5	No
c1149	PVX_084815,GNG5	No
c1149	PVX_113780,GNG5	No
c1149	PVX_089695,GNG5	No
c1149	PVX_094970,GNG5	No
c1149	PVX_099320,GNG5	No
c1149	PVX_083180,GNG5	No
c1149	PVX_113725,GNG5	No
c1149	PVX_100895,GNG5	No
c1149	PVX_097625,GNG5	No
c1149	PVX_003775,GNG5	No
c1149	PVX_099980,GNG5	No
c1149	PVX_001745,GNG5	No
c1149	PVX_082735,GNG5	No
c1149	PVX_119355,GNG5	No
c1149	PVX_085375,GNG5	No
c1149	PVX_085980,GNG5	No
c1149	PVX_116895,GNG5	No
c1149	PVX_100795,GNG5	No
c1149	PVX_000555,GNG5	No
c1149	PVX_003585,GNG5	No
c1149	PVX_096185,GNG5	No
c1149	PVX_111580,GNG5	No
c1149	PVX_110885,GNG5	No
c1149	PVX_087105,GNG5	No
c1149	PVX_084965,GNG5	No
c1149	PVX_113775,GNG5	No
c1149	PVX_115165,GNG5	No
c1149	PVX_118280,GNG5	No
c1149	PVX_111455,GNG5	No
c1149	PVX_117935,GNG5	No
c1149	PVX_119445,GNG5	No
c1149	PVX_091340,GNG5	No
c1149	PVX_122485,GNG5	No
c1149	PVX_080450,GNG5	No
c1149	PVX_000995,GNG5	No
c1149	PVX_097960,GNG5	No
c1149	PVX_117410,GNG5	No
c1149	PVX_114815,GNG5	No
c1149	PVX_123575,GNG5	No
c1149	PVX_117425,GNG5	No
c1149	PVX_080650,GNG5	No
c1149	PVX_098990,GNG5	No
c1149	PVX_124005,GNG5	No
c1149	PVX_122435,GNG5	No
c1149	PVX_122395,GNG5	No
c1149	PVX_122010,GNG5	No
c1149	PVX_085470,GNG5	No
c1149	PVX_085005,GNG5	No
c1149	PVX_084580,GNG5	No
c1149	PVX_094590,GNG5	No
c1149	PVX_084360,GNG5	No
c1149	PVX_084355,GNG5	No
c1149	PVX_111520,GNG5	No
c1149	PVX_114832,GNG5	No
c1149	PVX_114510,GNG5	No
c1149	PVX_114295,GNG5	No
c1149	PVX_113710,GNG5	No
c1149	PVX_118505,GNG5	No
c1149	PVX_117280,GNG5	No
c1149	PVX_116985,GNG5	No
c1149	PVX_116830,GNG5	No
c1149	PVX_116785,GNG5	No
c1149	PVX_116635,GNG5	No
c1149	PVX_092080,GNG5	No
c1149	PVX_091765,GNG5	No
c1149	PVX_091545,GNG5	No
c1149	PVX_091185,GNG5	No
c1149	PVX_090865,GNG5	No
c1149	PVX_089600,GNG5	No
c1149	PVX_124060,GNG5	No
c1149	PVX_099555,GNG5	No
c1149	PVX_099380,GNG5	No
c1149	PVX_099350,GNG5	No
c1149	PVX_094945,GNG5	No
c1149	PVX_094905,GNG5	No
c1149	PVX_094815,GNG5	No
c1149	PVX_111600,GNG5	No
c1149	PVX_094325,GNG5	No
c1149	PVX_083495,GNG5	No
c1149	PVX_083330,GNG5	No
c1149	PVX_083135,GNG5	No
c1149	PVX_083125,GNG5	No
c1149	PVX_082400,GNG5	No
c1149	PVX_080140,GNG5	No
c1149	PVX_080115,GNG5	No
c1149	PVX_080105,GNG5	No
c1149	PVX_081710,GNG5	No
c1149	PVX_081570,GNG5	No
c1149	PVX_088005,GNG5	No
c1149	PVX_097890,GNG5	No
c1149	PVX_119310,GNG5	No
c1149	PVX_002960,GNG5	No
c1149	PVX_111030,GNG5	No
c1149	PVX_111440,GNG5	No
c1149	PVX_085830,GNG5	No
c1149	PVX_085840,GNG5	No
c1149	PVX_101175,GNG5	No
c1149	PVX_085200,GNG5	No
c1149	PVX_084705,GNG5	No
c1149	PVX_114565,GNG5	No
c1149	PVX_113875,GNG5	No
c1149	PVX_118500,GNG5	No
c1149	PVX_099230,GNG5	No
c1149	PVX_083545,GNG5	No
c1149	PVX_082960,GNG5	No
c1149	PVX_082560,GNG5	No
c1149	PVX_101265,GNG5	No
c1149	PVX_002900,GNG5	No
c1149	PVX_080100,GNG5	No
c1149	PVX_123615,GNG5	No
c1149	PVX_123260,GNG5	No
c1149	PVX_122840,GNG5	No
c1149	PVX_122650,GNG5	No
c1149	PVX_086340,GNG5	No
c1149	PVX_089355,GNG5	No
c1149	PVX_115300,GNG5	No
c1149	PVX_098975,GNG5	No
c1149	PVX_096095,GNG5	No
c1149	PVX_091715,GNG5	No
c1149	PVX_089215,GNG5	No
c1149	PVX_099440,GNG5	No
c1149	PVX_082950,GNG5	No
c1149	PVX_082540,GNG5	No
c1149	PVX_080610,GNG5	No
c1149	PVX_080550,GNG5	No
c1149	PVX_081500,GNG5	No
c1149	PVX_001905,GNG5	No
c1149	PVX_093515,GNG5	No
c1149	PVX_110990,GNG5	No
c1149	PVX_101125,GNG5	No
c1149	PVX_003770,GNG5	No
c1149	PVX_123045,PSAP	No
c1149	PVX_088920,PSAP	No
c1149	PVX_099930,PSAP	No
c1149	PVX_000930,PSAP	No
c1149	PVX_111175,PSAP	No
c1149	PVX_100765,PSAP	No
c1149	PVX_079825,PSAP	No
c1149	PVX_092615,PSAP	No
c1149	PVX_084815,PSAP	No
c1149	PVX_113780,PSAP	No
c1149	PVX_089695,PSAP	No
c1149	PVX_094970,PSAP	No
c1149	PVX_099320,PSAP	No
c1149	PVX_083180,PSAP	No
c1149	PVX_113725,PSAP	No
c1149	PVX_100895,PSAP	No
c1149	PVX_097625,PSAP	No
c1149	PVX_003775,PSAP	No
c1149	PVX_099980,PSAP	No
c1149	PVX_001745,PSAP	No
c1149	PVX_082735,PSAP	No
c1149	PVX_119355,PSAP	No
c1149	PVX_085375,PSAP	No
c1149	PVX_085980,PSAP	No
c1149	PVX_116895,PSAP	No
c1149	PVX_100795,PSAP	No
c1149	PVX_000555,PSAP	No
c1149	PVX_003585,PSAP	No
c1149	PVX_096185,PSAP	No
c1149	PVX_111580,PSAP	No
c1149	PVX_110885,PSAP	No
c1149	PVX_087105,PSAP	No
c1149	PVX_084965,PSAP	No
c1149	PVX_115165,PSAP	No
c1149	PVX_118280,PSAP	No
c1149	PVX_111455,PSAP	No
c1149	PVX_117935,PSAP	No
c1149	PVX_119445,PSAP	No
c1149	PVX_091340,PSAP	No
c1149	PVX_122485,PSAP	No
c1149	PVX_080450,PSAP	No
c1149	PVX_097960,PSAP	No
c1149	PVX_114815,PSAP	No
c1149	PVX_123575,PSAP	No
c1149	PVX_117425,PSAP	No
c1149	PVX_080650,PSAP	No
c1149	PVX_098990,PSAP	No
c1149	PVX_124005,PSAP	No
c1149	PVX_122435,PSAP	No
c1149	PVX_122395,PSAP	No
c1149	PVX_122010,PSAP	No
c1149	PVX_085470,PSAP	No
c1149	PVX_085005,PSAP	No
c1149	PVX_084580,PSAP	No
c1149	PVX_094590,PSAP	No
c1149	PVX_084360,PSAP	No
c1149	PVX_084355,PSAP	No
c1149	PVX_111520,PSAP	No
c1149	PVX_114832,PSAP	No
c1149	PVX_114510,PSAP	No
c1149	PVX_114295,PSAP	No
c1149	PVX_113710,PSAP	No
c1149	PVX_118505,PSAP	No
c1149	PVX_117280,PSAP	No
c1149	PVX_116985,PSAP	No
c1149	PVX_116830,PSAP	No
c1149	PVX_116785,PSAP	No
c1149	PVX_116635,PSAP	No
c1149	PVX_092080,PSAP	No
c1149	PVX_091765,PSAP	No
c1149	PVX_091545,PSAP	No
c1149	PVX_091185,PSAP	No
c1149	PVX_090865,PSAP	No
c1149	PVX_089600,PSAP	No
c1149	PVX_124060,PSAP	No
c1149	PVX_099555,PSAP	No
c1149	PVX_099380,PSAP	No
c1149	PVX_099350,PSAP	No
c1149	PVX_094945,PSAP	No
c1149	PVX_094905,PSAP	No
c1149	PVX_094815,PSAP	No
c1149	PVX_111600,PSAP	No
c1149	PVX_094325,PSAP	No
c1149	PVX_083495,PSAP	No
c1149	PVX_083330,PSAP	No
c1149	PVX_083135,PSAP	No
c1149	PVX_083125,PSAP	No
c1149	PVX_082400,PSAP	No
c1149	PVX_080140,PSAP	No
c1149	PVX_080115,PSAP	No
c1149	PVX_080105,PSAP	No
c1149	PVX_081710,PSAP	No
c1149	PVX_081570,PSAP	No
c1149	PVX_088005,PSAP	No
c1149	PVX_097890,PSAP	No
c1149	PVX_119310,PSAP	No
c1149	PVX_002960,PSAP	No
c1149	PVX_111030,PSAP	No
c1149	PVX_111440,PSAP	No
c1149	PVX_085830,PSAP	No
c1149	PVX_085840,PSAP	No
c1149	PVX_101175,PSAP	No
c1149	PVX_085200,PSAP	No
c1149	PVX_084705,PSAP	No
c1149	PVX_114565,PSAP	No
c1149	PVX_113875,PSAP	No
c1149	PVX_118500,PSAP	No
c1149	PVX_099230,PSAP	No
c1149	PVX_083545,PSAP	No
c1149	PVX_082960,PSAP	No
c1149	PVX_082560,PSAP	No
c1149	PVX_101265,PSAP	No
c1149	PVX_002900,PSAP	No
c1149	PVX_080100,PSAP	No
c1149	PVX_123615,PSAP	No
c1149	PVX_123260,PSAP	No
c1149	PVX_122840,PSAP	No
c1149	PVX_122650,PSAP	No
c1149	PVX_086340,PSAP	No
c1149	PVX_089355,PSAP	No
c1149	PVX_115300,PSAP	No
c1149	PVX_098975,PSAP	No
c1149	PVX_096095,PSAP	No
c1149	PVX_091715,PSAP	No
c1149	PVX_089215,PSAP	No
c1149	PVX_099440,PSAP	No
c1149	PVX_082950,PSAP	No
c1149	PVX_082540,PSAP	No
c1149	PVX_080610,PSAP	No
c1149	PVX_080550,PSAP	No
c1149	PVX_081500,PSAP	No
c1149	PVX_001905,PSAP	No
c1149	PVX_093515,PSAP	No
c1149	PVX_110990,PSAP	No
c1149	PVX_101125,PSAP	No
c1149	PVX_003770,PSAP	No
c1149	PVX_123045,CCR3	No
c1149	PVX_088920,CCR3	No
c1149	PVX_099930,CCR3	No
c1149	PVX_000930,CCR3	No
c1149	PVX_111175,CCR3	No
c1149	PVX_079825,CCR3	No
c1149	PVX_092615,CCR3	No
c1149	PVX_084815,CCR3	No
c1149	PVX_113780,CCR3	No
c1149	PVX_089695,CCR3	No
c1149	PVX_094970,CCR3	No
c1149	PVX_099320,CCR3	No
c1149	PVX_113725,CCR3	No
c1149	PVX_100895,CCR3	No
c1149	PVX_099980,CCR3	No
c1149	PVX_001745,CCR3	No
c1149	PVX_082735,CCR3	No
c1149	PVX_119355,CCR3	No
c1149	PVX_085375,CCR3	No
c1149	PVX_085980,CCR3	No
c1149	PVX_116895,CCR3	No
c1149	PVX_100795,CCR3	No
c1149	PVX_000555,CCR3	No
c1149	PVX_003585,CCR3	No
c1149	PVX_096185,CCR3	No
c1149	PVX_111580,CCR3	No
c1149	PVX_110885,CCR3	No
c1149	PVX_087105,CCR3	No
c1149	PVX_084965,CCR3	No
c1149	PVX_115165,CCR3	No
c1149	PVX_118280,CCR3	No
c1149	PVX_111455,CCR3	No
c1149	PVX_117935,CCR3	No
c1149	PVX_119445,CCR3	No
c1149	PVX_091340,CCR3	No
c1149	PVX_122485,CCR3	No
c1149	PVX_080450,CCR3	No
c1149	PVX_097960,CCR3	No
c1149	PVX_123575,CCR3	No
c1149	PVX_117425,CCR3	No
c1149	PVX_080650,CCR3	No
c1149	PVX_098990,CCR3	No
c1149	PVX_124005,CCR3	No
c1149	PVX_122435,CCR3	No
c1149	PVX_122395,CCR3	No
c1149	PVX_122010,CCR3	No
c1149	PVX_085470,CCR3	No
c1149	PVX_085005,CCR3	No
c1149	PVX_084580,CCR3	No
c1149	PVX_094590,CCR3	No
c1149	PVX_084360,CCR3	No
c1149	PVX_084355,CCR3	No
c1149	PVX_111520,CCR3	No
c1149	PVX_114832,CCR3	No
c1149	PVX_114510,CCR3	No
c1149	PVX_114295,CCR3	No
c1149	PVX_113710,CCR3	No
c1149	PVX_118505,CCR3	No
c1149	PVX_117280,CCR3	No
c1149	PVX_116985,CCR3	No
c1149	PVX_116830,CCR3	No
c1149	PVX_116785,CCR3	No
c1149	PVX_116635,CCR3	No
c1149	PVX_092080,CCR3	No
c1149	PVX_091765,CCR3	No
c1149	PVX_091545,CCR3	No
c1149	PVX_091185,CCR3	No
c1149	PVX_090865,CCR3	No
c1149	PVX_089600,CCR3	No
c1149	PVX_124060,CCR3	No
c1149	PVX_099555,CCR3	No
c1149	PVX_099380,CCR3	No
c1149	PVX_099350,CCR3	No
c1149	PVX_094945,CCR3	No
c1149	PVX_094905,CCR3	No
c1149	PVX_094815,CCR3	No
c1149	PVX_111600,CCR3	No
c1149	PVX_094325,CCR3	No
c1149	PVX_083495,CCR3	No
c1149	PVX_083330,CCR3	No
c1149	PVX_083135,CCR3	No
c1149	PVX_083125,CCR3	No
c1149	PVX_082400,CCR3	No
c1149	PVX_080140,CCR3	No
c1149	PVX_080115,CCR3	No
c1149	PVX_080105,CCR3	No
c1149	PVX_081710,CCR3	No
c1149	PVX_081570,CCR3	No
c1149	PVX_088005,CCR3	No
c1149	PVX_097890,CCR3	No
c1149	PVX_119310,CCR3	No
c1149	PVX_002960,CCR3	No
c1149	PVX_111030,CCR3	No
c1149	PVX_111440,CCR3	No
c1149	PVX_085830,CCR3	No
c1149	PVX_085840,CCR3	No
c1149	PVX_101175,CCR3	No
c1149	PVX_085200,CCR3	No
c1149	PVX_084705,CCR3	No
c1149	PVX_114565,CCR3	No
c1149	PVX_113875,CCR3	No
c1149	PVX_118500,CCR3	No
c1149	PVX_099230,CCR3	No
c1149	PVX_083545,CCR3	No
c1149	PVX_082960,CCR3	No
c1149	PVX_082560,CCR3	No
c1149	PVX_101265,CCR3	No
c1149	PVX_002900,CCR3	No
c1149	PVX_080100,CCR3	No
c1149	PVX_123615,CCR3	No
c1149	PVX_123260,CCR3	No
c1149	PVX_122840,CCR3	No
c1149	PVX_122650,CCR3	No
c1149	PVX_086340,CCR3	No
c1149	PVX_089355,CCR3	No
c1149	PVX_115300,CCR3	No
c1149	PVX_098975,CCR3	No
c1149	PVX_096095,CCR3	No
c1149	PVX_091715,CCR3	No
c1149	PVX_089215,CCR3	No
c1149	PVX_099440,CCR3	No
c1149	PVX_082950,CCR3	No
c1149	PVX_082540,CCR3	No
c1149	PVX_080610,CCR3	No
c1149	PVX_080550,CCR3	No
c1149	PVX_081500,CCR3	No
c1149	PVX_001905,CCR3	No
c1149	PVX_093515,CCR3	No
c1149	PVX_110990,CCR3	No
c1149	PVX_101125,CCR3	No
c1149	PVX_003770,CCR3	No
c1149	PVX_123045,CCL25	No
c1149	PVX_088920,CCL25	No
c1149	PVX_099930,CCL25	No
c1149	PVX_079825,CCL25	No
c1149	PVX_092615,CCL25	No
c1149	PVX_099320,CCL25	No
c1149	PVX_113725,CCL25	No
c1149	PVX_099980,CCL25	No
c1149	PVX_119355,CCL25	No
c1149	PVX_085375,CCL25	No
c1149	PVX_085980,CCL25	No
c1149	PVX_116895,CCL25	No
c1149	PVX_100795,CCL25	No
c1149	PVX_000555,CCL25	No
c1149	PVX_003585,CCL25	No
c1149	PVX_096185,CCL25	No
c1149	PVX_111580,CCL25	No
c1149	PVX_110885,CCL25	No
c1149	PVX_087105,CCL25	No
c1149	PVX_115165,CCL25	No
c1149	PVX_118280,CCL25	No
c1149	PVX_111455,CCL25	No
c1149	PVX_117935,CCL25	No
c1149	PVX_119445,CCL25	No
c1149	PVX_122485,CCL25	No
c1149	PVX_080450,CCL25	No
c1149	PVX_097960,CCL25	No
c1149	PVX_123575,CCL25	No
c1149	PVX_117425,CCL25	No
c1149	PVX_080650,CCL25	No
c1149	PVX_098990,CCL25	No
c1149	PVX_124005,CCL25	No
c1149	PVX_122435,CCL25	No
c1149	PVX_122395,CCL25	No
c1149	PVX_122010,CCL25	No
c1149	PVX_085470,CCL25	No
c1149	PVX_085005,CCL25	No
c1149	PVX_084580,CCL25	No
c1149	PVX_094590,CCL25	No
c1149	PVX_084360,CCL25	No
c1149	PVX_084355,CCL25	No
c1149	PVX_111520,CCL25	No
c1149	PVX_114832,CCL25	No
c1149	PVX_114510,CCL25	No
c1149	PVX_114295,CCL25	No
c1149	PVX_113710,CCL25	No
c1149	PVX_118505,CCL25	No
c1149	PVX_117280,CCL25	No
c1149	PVX_116985,CCL25	No
c1149	PVX_116830,CCL25	No
c1149	PVX_116785,CCL25	No
c1149	PVX_116635,CCL25	No
c1149	PVX_092080,CCL25	No
c1149	PVX_091765,CCL25	No
c1149	PVX_091545,CCL25	No
c1149	PVX_091185,CCL25	No
c1149	PVX_090865,CCL25	No
c1149	PVX_089600,CCL25	No
c1149	PVX_124060,CCL25	No
c1149	PVX_099555,CCL25	No
c1149	PVX_099380,CCL25	No
c1149	PVX_099350,CCL25	No
c1149	PVX_094945,CCL25	No
c1149	PVX_094905,CCL25	No
c1149	PVX_094815,CCL25	No
c1149	PVX_111600,CCL25	No
c1149	PVX_094325,CCL25	No
c1149	PVX_083495,CCL25	No
c1149	PVX_083330,CCL25	No
c1149	PVX_083135,CCL25	No
c1149	PVX_083125,CCL25	No
c1149	PVX_082400,CCL25	No
c1149	PVX_080140,CCL25	No
c1149	PVX_080115,CCL25	No
c1149	PVX_080105,CCL25	No
c1149	PVX_081710,CCL25	No
c1149	PVX_081570,CCL25	No
c1149	PVX_088005,CCL25	No
c1149	PVX_097890,CCL25	No
c1149	PVX_119310,CCL25	No
c1149	PVX_002960,CCL25	No
c1149	PVX_111030,CCL25	No
c1149	PVX_111440,CCL25	No
c1149	PVX_085830,CCL25	No
c1149	PVX_085840,CCL25	No
c1149	PVX_101175,CCL25	No
c1149	PVX_085200,CCL25	No
c1149	PVX_084705,CCL25	No
c1149	PVX_114565,CCL25	No
c1149	PVX_113875,CCL25	No
c1149	PVX_118500,CCL25	No
c1149	PVX_099230,CCL25	No
c1149	PVX_083545,CCL25	No
c1149	PVX_082960,CCL25	No
c1149	PVX_082560,CCL25	No
c1149	PVX_101265,CCL25	No
c1149	PVX_002900,CCL25	No
c1149	PVX_080100,CCL25	No
c1149	PVX_123615,CCL25	No
c1149	PVX_123260,CCL25	No
c1149	PVX_122840,CCL25	No
c1149	PVX_122650,CCL25	No
c1149	PVX_086340,CCL25	No
c1149	PVX_089355,CCL25	No
c1149	PVX_115300,CCL25	No
c1149	PVX_098975,CCL25	No
c1149	PVX_096095,CCL25	No
c1149	PVX_091715,CCL25	No
c1149	PVX_089215,CCL25	No
c1149	PVX_099440,CCL25	No
c1149	PVX_082950,CCL25	No
c1149	PVX_082540,CCL25	No
c1149	PVX_080610,CCL25	No
c1149	PVX_080550,CCL25	No
c1149	PVX_081500,CCL25	No
c1149	PVX_001905,CCL25	No
c1149	PVX_093515,CCL25	No
c1149	PVX_110990,CCL25	No
c1149	PVX_101125,CCL25	No
c1149	PVX_003770,CCL25	No
c1149	PVX_123045,USH2A	No
c1149	PVX_114925,USH2A	No
c1149	PVX_118510,USH2A	No
c1149	PVX_099130,USH2A	No
c1149	PVX_119550,USH2A	No
c1149	PVX_088920,USH2A	No
c1149	PVX_002800,USH2A	No
c1149	PVX_086930,USH2A	No
c1149	PVX_099930,USH2A	No
c1149	PVX_121897,USH2A	No
c1149	PVX_092670,USH2A	No
c1149	PVX_001725,USH2A	No
c1149	PVX_092615,USH2A	No
c1149	PVX_084815,USH2A	No
c1149	PVX_113780,USH2A	No
c1149	PVX_089695,USH2A	No
c1149	PVX_094970,USH2A	No
c1149	PVX_099320,USH2A	No
c1149	PVX_083180,USH2A	No
c1149	PVX_113725,USH2A	No
c1149	PVX_100895,USH2A	No
c1149	PVX_097625,USH2A	No
c1149	PVX_003775,USH2A	No
c1149	PVX_099980,USH2A	No
c1149	PVX_001745,USH2A	No
c1149	PVX_082735,USH2A	No
c1149	PVX_119355,USH2A	No
c1149	PVX_085375,USH2A	No
c1149	PVX_085980,USH2A	No
c1149	PVX_116895,USH2A	No
c1149	PVX_100795,USH2A	No
c1149	PVX_000555,USH2A	No
c1149	PVX_003585,USH2A	No
c1149	PVX_096185,USH2A	No
c1149	PVX_111580,USH2A	No
c1149	PVX_110885,USH2A	No
c1149	PVX_087105,USH2A	No
c1149	PVX_097960,USH2A	No
c1149	PVX_117410,USH2A	No
c1149	PVX_114815,USH2A	No
c1149	PVX_123575,USH2A	No
c1149	PVX_117425,USH2A	No
c1149	PVX_085470,USH2A	No
c1149	PVX_084580,USH2A	No
c1149	PVX_114510,USH2A	No
c1149	PVX_092080,USH2A	No
c1149	PVX_091185,USH2A	No
c1149	PVX_090865,USH2A	No
c1149	PVX_124060,USH2A	No
c1149	PVX_099380,USH2A	No
c1149	PVX_099350,USH2A	No
c1149	PVX_094905,USH2A	No
c1149	PVX_083330,USH2A	No
c1149	PVX_080140,USH2A	No
c1149	PVX_080115,USH2A	No
c1149	PVX_080105,USH2A	No
c1149	PVX_081710,USH2A	No
c1149	PVX_081570,USH2A	No
c1149	PVX_111440,USH2A	No
c1149	PVX_085830,USH2A	No
c1149	PVX_101175,USH2A	No
c1149	PVX_084705,USH2A	No
c1149	PVX_099230,USH2A	No
c1149	PVX_083545,USH2A	No
c1149	PVX_002900,USH2A	No
c1149	PVX_123615,USH2A	No
c1149	PVX_123260,USH2A	No
c1149	PVX_115300,USH2A	No
c1149	PVX_098975,USH2A	No
c1149	PVX_096095,USH2A	No
c1149	PVX_091715,USH2A	No
c1149	PVX_082540,USH2A	No
c1149	PVX_081500,USH2A	No
c1149	PVX_003770,USH2A	No
c1149	PVX_123045,WHRN	No
c1149	PVX_114925,WHRN	No
c1149	PVX_118510,WHRN	No
c1149	PVX_099130,WHRN	No
c1149	PVX_119550,WHRN	No
c1149	PVX_088920,WHRN	No
c1149	PVX_002800,WHRN	No
c1149	PVX_099930,WHRN	No
c1149	PVX_092670,WHRN	No
c1149	PVX_001725,WHRN	No
c1149	PVX_092615,WHRN	No
c1149	PVX_084815,WHRN	No
c1149	PVX_113780,WHRN	No
c1149	PVX_089695,WHRN	No
c1149	PVX_094970,WHRN	No
c1149	PVX_099320,WHRN	No
c1149	PVX_083180,WHRN	No
c1149	PVX_113725,WHRN	No
c1149	PVX_100895,WHRN	No
c1149	PVX_097625,WHRN	No
c1149	PVX_003775,WHRN	No
c1149	PVX_099980,WHRN	No
c1149	PVX_001745,WHRN	No
c1149	PVX_082735,WHRN	No
c1149	PVX_119355,WHRN	No
c1149	PVX_085375,WHRN	No
c1149	PVX_085980,WHRN	No
c1149	PVX_116895,WHRN	No
c1149	PVX_100795,WHRN	No
c1149	PVX_000555,WHRN	No
c1149	PVX_003585,WHRN	No
c1149	PVX_096185,WHRN	No
c1149	PVX_111580,WHRN	No
c1149	PVX_110885,WHRN	No
c1149	PVX_087105,WHRN	No
c1149	PVX_097960,WHRN	No
c1149	PVX_117410,WHRN	No
c1149	PVX_114815,WHRN	No
c1149	PVX_123575,WHRN	No
c1149	PVX_117425,WHRN	No
c1149	PVX_085470,WHRN	No
c1149	PVX_084580,WHRN	No
c1149	PVX_114510,WHRN	No
c1149	PVX_092080,WHRN	No
c1149	PVX_091185,WHRN	No
c1149	PVX_090865,WHRN	No
c1149	PVX_124060,WHRN	No
c1149	PVX_099380,WHRN	No
c1149	PVX_099350,WHRN	No
c1149	PVX_094905,WHRN	No
c1149	PVX_083330,WHRN	No
c1149	PVX_080140,WHRN	No
c1149	PVX_080115,WHRN	No
c1149	PVX_080105,WHRN	No
c1149	PVX_081710,WHRN	No
c1149	PVX_081570,WHRN	No
c1149	PVX_111440,WHRN	No
c1149	PVX_085830,WHRN	No
c1149	PVX_101175,WHRN	No
c1149	PVX_084705,WHRN	No
c1149	PVX_099230,WHRN	No
c1149	PVX_083545,WHRN	No
c1149	PVX_002900,WHRN	No
c1149	PVX_123615,WHRN	No
c1149	PVX_123260,WHRN	No
c1149	PVX_098975,WHRN	No
c1149	PVX_096095,WHRN	No
c1149	PVX_091715,WHRN	No
c1149	PVX_082540,WHRN	No
c1149	PVX_081500,WHRN	No
c1149	PVX_003770,WHRN	No
c1149	PVX_123045,USH1C	No
c1149	PVX_122845,USH1C	No
c1149	PVX_122340,USH1C	No
c1149	PVX_086205,USH1C	No
c1149	PVX_114925,USH1C	No
c1149	PVX_118510,USH1C	No
c1149	PVX_117465,USH1C	No
c1149	PVX_091305,USH1C	No
c1149	PVX_099390,USH1C	No
c1149	PVX_099130,USH1C	No
c1149	PVX_095285,USH1C	No
c1149	PVX_094545,USH1C	No
c1149	PVX_100710,USH1C	No
c1149	PVX_080130,USH1C	No
c1149	PVX_079835,USH1C	No
c1149	PVX_097920,USH1C	No
c1149	PVX_119550,USH1C	No
c1149	PVX_003935,USH1C	No
c1149	PVX_088920,USH1C	No
c1149	PVX_002800,USH1C	No
c1149	PVX_093585,USH1C	No
c1149	PVX_111155,USH1C	No
c1149	PVX_086930,USH1C	No
c1149	PVX_099930,USH1C	No
c1149	PVX_117895,USH1C	No
c1149	PVX_121897,USH1C	No
c1149	PVX_124015,USH1C	No
c1149	PVX_092670,USH1C	No
c1149	PVX_001725,USH1C	No
c1149	PVX_092615,USH1C	No
c1149	PVX_091230,USH1C	No
c1149	PVX_084815,USH1C	No
c1149	PVX_113780,USH1C	No
c1149	PVX_089695,USH1C	No
c1149	PVX_094970,USH1C	No
c1149	PVX_099320,USH1C	No
c1149	PVX_083180,USH1C	No
c1149	PVX_113725,USH1C	No
c1149	PVX_100895,USH1C	No
c1149	PVX_097625,USH1C	No
c1149	PVX_003775,USH1C	No
c1149	PVX_099980,USH1C	No
c1149	PVX_001745,USH1C	No
c1149	PVX_082735,USH1C	No
c1149	PVX_119355,USH1C	No
c1149	PVX_085375,USH1C	No
c1149	PVX_085980,USH1C	No
c1149	PVX_116895,USH1C	No
c1149	PVX_100795,USH1C	No
c1149	PVX_000555,USH1C	No
c1149	PVX_003585,USH1C	No
c1149	PVX_096185,USH1C	No
c1149	PVX_111580,USH1C	No
c1149	PVX_110885,USH1C	No
c1149	PVX_087105,USH1C	No
c1149	PVX_084965,USH1C	No
c1149	PVX_115165,USH1C	No
c1149	PVX_091340,USH1C	No
c1149	PVX_097960,USH1C	No
c1149	PVX_117410,USH1C	No
c1149	PVX_114815,USH1C	No
c1149	PVX_123575,USH1C	No
c1149	PVX_117425,USH1C	No
c1149	PVX_085470,USH1C	No
c1149	PVX_084580,USH1C	No
c1149	PVX_114510,USH1C	No
c1149	PVX_092080,USH1C	No
c1149	PVX_091185,USH1C	No
c1149	PVX_090865,USH1C	No
c1149	PVX_124060,USH1C	No
c1149	PVX_099380,USH1C	No
c1149	PVX_099350,USH1C	No
c1149	PVX_094905,USH1C	No
c1149	PVX_083330,USH1C	No
c1149	PVX_082400,USH1C	No
c1149	PVX_080140,USH1C	No
c1149	PVX_080115,USH1C	No
c1149	PVX_080105,USH1C	No
c1149	PVX_081710,USH1C	No
c1149	PVX_081570,USH1C	No
c1149	PVX_111440,USH1C	No
c1149	PVX_085830,USH1C	No
c1149	PVX_101175,USH1C	No
c1149	PVX_084705,USH1C	No
c1149	PVX_099230,USH1C	No
c1149	PVX_083545,USH1C	No
c1149	PVX_101265,USH1C	No
c1149	PVX_002900,USH1C	No
c1149	PVX_123615,USH1C	No
c1149	PVX_123260,USH1C	No
c1149	PVX_122650,USH1C	No
c1149	PVX_086340,USH1C	No
c1149	PVX_089355,USH1C	No
c1149	PVX_115300,USH1C	No
c1149	PVX_098975,USH1C	No
c1149	PVX_096095,USH1C	No
c1149	PVX_091715,USH1C	No
c1149	PVX_082540,USH1C	No
c1149	PVX_081500,USH1C	No
c1149	PVX_003770,USH1C	No
c1149	PVX_123045,TRIO	No
c1149	PVX_088920,TRIO	No
c1149	PVX_099930,TRIO	No
c1149	PVX_079825,TRIO	No
c1149	PVX_092615,TRIO	No
c1149	PVX_099320,TRIO	No
c1149	PVX_113725,TRIO	No
c1149	PVX_099980,TRIO	No
c1149	PVX_119355,TRIO	No
c1149	PVX_085980,TRIO	No
c1149	PVX_003585,TRIO	No
c1149	PVX_096185,TRIO	No
c1149	PVX_110885,TRIO	No
c1149	PVX_115165,TRIO	No
c1149	PVX_118280,TRIO	No
c1149	PVX_111455,TRIO	No
c1149	PVX_117935,TRIO	No
c1149	PVX_119445,TRIO	No
c1149	PVX_122485,TRIO	No
c1149	PVX_097960,TRIO	No
c1149	PVX_123575,TRIO	No
c1149	PVX_117425,TRIO	No
c1149	PVX_080650,TRIO	No
c1149	PVX_098990,TRIO	No
c1149	PVX_124005,TRIO	No
c1149	PVX_122435,TRIO	No
c1149	PVX_122395,TRIO	No
c1149	PVX_122010,TRIO	No
c1149	PVX_085470,TRIO	No
c1149	PVX_085005,TRIO	No
c1149	PVX_084580,TRIO	No
c1149	PVX_094590,TRIO	No
c1149	PVX_084360,TRIO	No
c1149	PVX_084355,TRIO	No
c1149	PVX_114832,TRIO	No
c1149	PVX_114510,TRIO	No
c1149	PVX_114295,TRIO	No
c1149	PVX_113710,TRIO	No
c1149	PVX_118505,TRIO	No
c1149	PVX_117280,TRIO	No
c1149	PVX_116985,TRIO	No
c1149	PVX_116830,TRIO	No
c1149	PVX_116635,TRIO	No
c1149	PVX_092080,TRIO	No
c1149	PVX_091765,TRIO	No
c1149	PVX_091545,TRIO	No
c1149	PVX_091185,TRIO	No
c1149	PVX_090865,TRIO	No
c1149	PVX_124060,TRIO	No
c1149	PVX_099380,TRIO	No
c1149	PVX_099350,TRIO	No
c1149	PVX_094945,TRIO	No
c1149	PVX_094905,TRIO	No
c1149	PVX_094815,TRIO	No
c1149	PVX_111600,TRIO	No
c1149	PVX_094325,TRIO	No
c1149	PVX_083495,TRIO	No
c1149	PVX_083330,TRIO	No
c1149	PVX_083135,TRIO	No
c1149	PVX_083125,TRIO	No
c1149	PVX_082400,TRIO	No
c1149	PVX_080140,TRIO	No
c1149	PVX_080115,TRIO	No
c1149	PVX_080105,TRIO	No
c1149	PVX_081710,TRIO	No
c1149	PVX_081570,TRIO	No
c1149	PVX_088005,TRIO	No
c1149	PVX_097890,TRIO	No
c1149	PVX_119310,TRIO	No
c1149	PVX_111030,TRIO	No
c1149	PVX_111440,TRIO	No
c1149	PVX_085830,TRIO	No
c1149	PVX_085840,TRIO	No
c1149	PVX_101175,TRIO	No
c1149	PVX_085200,TRIO	No
c1149	PVX_084705,TRIO	No
c1149	PVX_114565,TRIO	No
c1149	PVX_113875,TRIO	No
c1149	PVX_118500,TRIO	No
c1149	PVX_099230,TRIO	No
c1149	PVX_083545,TRIO	No
c1149	PVX_082960,TRIO	No
c1149	PVX_082560,TRIO	No
c1149	PVX_101265,TRIO	No
c1149	PVX_002900,TRIO	No
c1149	PVX_080100,TRIO	No
c1149	PVX_123615,TRIO	No
c1149	PVX_123260,TRIO	No
c1149	PVX_122840,TRIO	No
c1149	PVX_122650,TRIO	No
c1149	PVX_086340,TRIO	No
c1149	PVX_089355,TRIO	No
c1149	PVX_115300,TRIO	No
c1149	PVX_098975,TRIO	No
c1149	PVX_096095,TRIO	No
c1149	PVX_091715,TRIO	No
c1149	PVX_089215,TRIO	No
c1149	PVX_099440,TRIO	No
c1149	PVX_082950,TRIO	No
c1149	PVX_082540,TRIO	No
c1149	PVX_080610,TRIO	No
c1149	PVX_080550,TRIO	No
c1149	PVX_081500,TRIO	No
c1149	PVX_001905,TRIO	No
c1149	PVX_093515,TRIO	No
c1149	PVX_110990,TRIO	No
c1149	PVX_101125,TRIO	No
c1149	PVX_003770,TRIO	No
c1149	PVX_123045,TPGS2	No
c1149	PVX_122845,TPGS2	No
c1149	PVX_122340,TPGS2	No
c1149	PVX_086205,TPGS2	No
c1149	PVX_114925,TPGS2	No
c1149	PVX_118510,TPGS2	No
c1149	PVX_117465,TPGS2	No
c1149	PVX_091305,TPGS2	No
c1149	PVX_099390,TPGS2	No
c1149	PVX_099130,TPGS2	No
c1149	PVX_095285,TPGS2	No
c1149	PVX_094545,TPGS2	No
c1149	PVX_100710,TPGS2	No
c1149	PVX_080130,TPGS2	No
c1149	PVX_079835,TPGS2	No
c1149	PVX_097920,TPGS2	No
c1149	PVX_119550,TPGS2	No
c1149	PVX_003935,TPGS2	No
c1149	PVX_088920,TPGS2	No
c1149	PVX_002800,TPGS2	No
c1149	PVX_093585,TPGS2	No
c1149	PVX_111155,TPGS2	No
c1149	PVX_086930,TPGS2	No
c1149	PVX_099930,TPGS2	No
c1149	PVX_117895,TPGS2	No
c1149	PVX_121897,TPGS2	No
c1149	PVX_124015,TPGS2	No
c1149	PVX_092670,TPGS2	No
c1149	PVX_001725,TPGS2	No
c1149	PVX_092615,TPGS2	No
c1149	PVX_091230,TPGS2	No
c1149	PVX_084815,TPGS2	No
c1149	PVX_113780,TPGS2	No
c1149	PVX_089695,TPGS2	No
c1149	PVX_094970,TPGS2	No
c1149	PVX_099320,TPGS2	No
c1149	PVX_083180,TPGS2	No
c1149	PVX_113725,TPGS2	No
c1149	PVX_100895,TPGS2	No
c1149	PVX_097625,TPGS2	No
c1149	PVX_003775,TPGS2	No
c1149	PVX_099980,TPGS2	No
c1149	PVX_001745,TPGS2	No
c1149	PVX_082735,TPGS2	No
c1149	PVX_119355,TPGS2	No
c1149	PVX_085375,TPGS2	No
c1149	PVX_085980,TPGS2	No
c1149	PVX_116895,TPGS2	No
c1149	PVX_100795,TPGS2	No
c1149	PVX_000555,TPGS2	No
c1149	PVX_003585,TPGS2	No
c1149	PVX_096185,TPGS2	No
c1149	PVX_111580,TPGS2	No
c1149	PVX_110885,TPGS2	No
c1149	PVX_087105,TPGS2	No
c1149	PVX_084965,TPGS2	No
c1149	PVX_113775,TPGS2	No
c1149	PVX_115165,TPGS2	No
c1149	PVX_091340,TPGS2	No
c1149	PVX_000995,TPGS2	No
c1149	PVX_097960,TPGS2	No
c1149	PVX_117410,TPGS2	No
c1149	PVX_114815,TPGS2	No
c1149	PVX_123575,TPGS2	No
c1149	PVX_117425,TPGS2	No
c1149	PVX_114510,TPGS2	No
c1149	PVX_092080,TPGS2	No
c1149	PVX_124060,TPGS2	No
c1149	PVX_099380,TPGS2	No
c1149	PVX_099350,TPGS2	No
c1149	PVX_094905,TPGS2	No
c1149	PVX_080140,TPGS2	No
c1149	PVX_080115,TPGS2	No
c1149	PVX_080105,TPGS2	No
c1149	PVX_111440,TPGS2	No
c1149	PVX_084705,TPGS2	No
c1149	PVX_099230,TPGS2	No
c1149	PVX_083545,TPGS2	No
c1149	PVX_002900,TPGS2	No
c1149	PVX_123615,TPGS2	No
c1149	PVX_123260,TPGS2	No
c1149	PVX_098975,TPGS2	No
c1149	PVX_082540,TPGS2	No
c1149	PVX_003770,TPGS2	No
c1149	PVX_123045,TTLL1	No
c1149	PVX_122845,TTLL1	No
c1149	PVX_122340,TTLL1	No
c1149	PVX_086205,TTLL1	No
c1149	PVX_114925,TTLL1	No
c1149	PVX_118510,TTLL1	No
c1149	PVX_117465,TTLL1	No
c1149	PVX_091305,TTLL1	No
c1149	PVX_099390,TTLL1	No
c1149	PVX_099130,TTLL1	No
c1149	PVX_095285,TTLL1	No
c1149	PVX_094545,TTLL1	No
c1149	PVX_100710,TTLL1	No
c1149	PVX_080130,TTLL1	No
c1149	PVX_079835,TTLL1	No
c1149	PVX_097920,TTLL1	No
c1149	PVX_119550,TTLL1	No
c1149	PVX_003935,TTLL1	No
c1149	PVX_088920,TTLL1	No
c1149	PVX_002800,TTLL1	No
c1149	PVX_093585,TTLL1	No
c1149	PVX_111155,TTLL1	No
c1149	PVX_086930,TTLL1	No
c1149	PVX_099930,TTLL1	No
c1149	PVX_117895,TTLL1	No
c1149	PVX_121897,TTLL1	No
c1149	PVX_124015,TTLL1	No
c1149	PVX_092670,TTLL1	No
c1149	PVX_001725,TTLL1	No
c1149	PVX_092615,TTLL1	No
c1149	PVX_091230,TTLL1	No
c1149	PVX_084815,TTLL1	No
c1149	PVX_113780,TTLL1	No
c1149	PVX_089695,TTLL1	No
c1149	PVX_094970,TTLL1	No
c1149	PVX_099320,TTLL1	No
c1149	PVX_083180,TTLL1	No
c1149	PVX_113725,TTLL1	No
c1149	PVX_100895,TTLL1	No
c1149	PVX_097625,TTLL1	No
c1149	PVX_003775,TTLL1	No
c1149	PVX_099980,TTLL1	No
c1149	PVX_001745,TTLL1	No
c1149	PVX_082735,TTLL1	No
c1149	PVX_119355,TTLL1	No
c1149	PVX_085375,TTLL1	No
c1149	PVX_085980,TTLL1	No
c1149	PVX_116895,TTLL1	No
c1149	PVX_100795,TTLL1	No
c1149	PVX_000555,TTLL1	No
c1149	PVX_003585,TTLL1	No
c1149	PVX_096185,TTLL1	No
c1149	PVX_111580,TTLL1	No
c1149	PVX_110885,TTLL1	No
c1149	PVX_087105,TTLL1	No
c1149	PVX_084965,TTLL1	No
c1149	PVX_113775,TTLL1	No
c1149	PVX_115165,TTLL1	No
c1149	PVX_091340,TTLL1	No
c1149	PVX_000995,TTLL1	No
c1149	PVX_097960,TTLL1	No
c1149	PVX_117410,TTLL1	No
c1149	PVX_114815,TTLL1	No
c1149	PVX_123575,TTLL1	No
c1149	PVX_117425,TTLL1	No
c1149	PVX_114510,TTLL1	No
c1149	PVX_092080,TTLL1	No
c1149	PVX_124060,TTLL1	No
c1149	PVX_099380,TTLL1	No
c1149	PVX_099350,TTLL1	No
c1149	PVX_094905,TTLL1	No
c1149	PVX_080140,TTLL1	No
c1149	PVX_080115,TTLL1	No
c1149	PVX_080105,TTLL1	No
c1149	PVX_111440,TTLL1	No
c1149	PVX_084705,TTLL1	No
c1149	PVX_099230,TTLL1	No
c1149	PVX_083545,TTLL1	No
c1149	PVX_002900,TTLL1	No
c1149	PVX_123615,TTLL1	No
c1149	PVX_123260,TTLL1	No
c1149	PVX_098975,TTLL1	No
c1149	PVX_082540,TTLL1	No
c1149	PVX_003770,TTLL1	No
c1149	PVX_123045,TPGS1	No
c1149	PVX_122845,TPGS1	No
c1149	PVX_122340,TPGS1	No
c1149	PVX_086205,TPGS1	No
c1149	PVX_114925,TPGS1	No
c1149	PVX_118510,TPGS1	No
c1149	PVX_117465,TPGS1	No
c1149	PVX_091305,TPGS1	No
c1149	PVX_099390,TPGS1	No
c1149	PVX_099130,TPGS1	No
c1149	PVX_095285,TPGS1	No
c1149	PVX_094545,TPGS1	No
c1149	PVX_100710,TPGS1	No
c1149	PVX_080130,TPGS1	No
c1149	PVX_079835,TPGS1	No
c1149	PVX_097920,TPGS1	No
c1149	PVX_119550,TPGS1	No
c1149	PVX_003935,TPGS1	No
c1149	PVX_088920,TPGS1	No
c1149	PVX_002800,TPGS1	No
c1149	PVX_093585,TPGS1	No
c1149	PVX_111155,TPGS1	No
c1149	PVX_086930,TPGS1	No
c1149	PVX_099930,TPGS1	No
c1149	PVX_117895,TPGS1	No
c1149	PVX_121897,TPGS1	No
c1149	PVX_124015,TPGS1	No
c1149	PVX_092670,TPGS1	No
c1149	PVX_001725,TPGS1	No
c1149	PVX_092615,TPGS1	No
c1149	PVX_091230,TPGS1	No
c1149	PVX_084815,TPGS1	No
c1149	PVX_113780,TPGS1	No
c1149	PVX_089695,TPGS1	No
c1149	PVX_094970,TPGS1	No
c1149	PVX_099320,TPGS1	No
c1149	PVX_083180,TPGS1	No
c1149	PVX_113725,TPGS1	No
c1149	PVX_100895,TPGS1	No
c1149	PVX_097625,TPGS1	No
c1149	PVX_003775,TPGS1	No
c1149	PVX_099980,TPGS1	No
c1149	PVX_001745,TPGS1	No
c1149	PVX_082735,TPGS1	No
c1149	PVX_119355,TPGS1	No
c1149	PVX_085375,TPGS1	No
c1149	PVX_085980,TPGS1	No
c1149	PVX_116895,TPGS1	No
c1149	PVX_100795,TPGS1	No
c1149	PVX_000555,TPGS1	No
c1149	PVX_003585,TPGS1	No
c1149	PVX_096185,TPGS1	No
c1149	PVX_111580,TPGS1	No
c1149	PVX_110885,TPGS1	No
c1149	PVX_087105,TPGS1	No
c1149	PVX_084965,TPGS1	No
c1149	PVX_113775,TPGS1	No
c1149	PVX_115165,TPGS1	No
c1149	PVX_091340,TPGS1	No
c1149	PVX_000995,TPGS1	No
c1149	PVX_097960,TPGS1	No
c1149	PVX_117410,TPGS1	No
c1149	PVX_114815,TPGS1	No
c1149	PVX_123575,TPGS1	No
c1149	PVX_117425,TPGS1	No
c1149	PVX_114510,TPGS1	No
c1149	PVX_092080,TPGS1	No
c1149	PVX_124060,TPGS1	No
c1149	PVX_099380,TPGS1	No
c1149	PVX_099350,TPGS1	No
c1149	PVX_094905,TPGS1	No
c1149	PVX_080140,TPGS1	No
c1149	PVX_080115,TPGS1	No
c1149	PVX_080105,TPGS1	No
c1149	PVX_111440,TPGS1	No
c1149	PVX_084705,TPGS1	No
c1149	PVX_099230,TPGS1	No
c1149	PVX_083545,TPGS1	No
c1149	PVX_002900,TPGS1	No
c1149	PVX_123615,TPGS1	No
c1149	PVX_123260,TPGS1	No
c1149	PVX_098975,TPGS1	No
c1149	PVX_082540,TPGS1	No
c1149	PVX_003770,TPGS1	No
c1149	PVX_123045,TBXA2R	No
c1149	PVX_088920,TBXA2R	No
c1149	PVX_099930,TBXA2R	No
c1149	PVX_079825,TBXA2R	No
c1149	PVX_092615,TBXA2R	No
c1149	PVX_099320,TBXA2R	No
c1149	PVX_113725,TBXA2R	No
c1149	PVX_099980,TBXA2R	No
c1149	PVX_119355,TBXA2R	No
c1149	PVX_085980,TBXA2R	No
c1149	PVX_003585,TBXA2R	No
c1149	PVX_096185,TBXA2R	No
c1149	PVX_110885,TBXA2R	No
c1149	PVX_115165,TBXA2R	No
c1149	PVX_118280,TBXA2R	No
c1149	PVX_111455,TBXA2R	No
c1149	PVX_117935,TBXA2R	No
c1149	PVX_119445,TBXA2R	No
c1149	PVX_122485,TBXA2R	No
c1149	PVX_097960,TBXA2R	No
c1149	PVX_123575,TBXA2R	No
c1149	PVX_117425,TBXA2R	No
c1149	PVX_080650,TBXA2R	No
c1149	PVX_098990,TBXA2R	No
c1149	PVX_124005,TBXA2R	No
c1149	PVX_122435,TBXA2R	No
c1149	PVX_122010,TBXA2R	No
c1149	PVX_085470,TBXA2R	No
c1149	PVX_085005,TBXA2R	No
c1149	PVX_084580,TBXA2R	No
c1149	PVX_094590,TBXA2R	No
c1149	PVX_084355,TBXA2R	No
c1149	PVX_114832,TBXA2R	No
c1149	PVX_114510,TBXA2R	No
c1149	PVX_114295,TBXA2R	No
c1149	PVX_118505,TBXA2R	No
c1149	PVX_117280,TBXA2R	No
c1149	PVX_116985,TBXA2R	No
c1149	PVX_116635,TBXA2R	No
c1149	PVX_092080,TBXA2R	No
c1149	PVX_091765,TBXA2R	No
c1149	PVX_091545,TBXA2R	No
c1149	PVX_091185,TBXA2R	No
c1149	PVX_090865,TBXA2R	No
c1149	PVX_124060,TBXA2R	No
c1149	PVX_099380,TBXA2R	No
c1149	PVX_099350,TBXA2R	No
c1149	PVX_094945,TBXA2R	No
c1149	PVX_094905,TBXA2R	No
c1149	PVX_094815,TBXA2R	No
c1149	PVX_111600,TBXA2R	No
c1149	PVX_094325,TBXA2R	No
c1149	PVX_083495,TBXA2R	No
c1149	PVX_083330,TBXA2R	No
c1149	PVX_083135,TBXA2R	No
c1149	PVX_083125,TBXA2R	No
c1149	PVX_082400,TBXA2R	No
c1149	PVX_080140,TBXA2R	No
c1149	PVX_080115,TBXA2R	No
c1149	PVX_080105,TBXA2R	No
c1149	PVX_081710,TBXA2R	No
c1149	PVX_081570,TBXA2R	No
c1149	PVX_097890,TBXA2R	No
c1149	PVX_119310,TBXA2R	No
c1149	PVX_111030,TBXA2R	No
c1149	PVX_111440,TBXA2R	No
c1149	PVX_085830,TBXA2R	No
c1149	PVX_085840,TBXA2R	No
c1149	PVX_101175,TBXA2R	No
c1149	PVX_085200,TBXA2R	No
c1149	PVX_084705,TBXA2R	No
c1149	PVX_114565,TBXA2R	No
c1149	PVX_113875,TBXA2R	No
c1149	PVX_118500,TBXA2R	No
c1149	PVX_099230,TBXA2R	No
c1149	PVX_083545,TBXA2R	No
c1149	PVX_082960,TBXA2R	No
c1149	PVX_082560,TBXA2R	No
c1149	PVX_101265,TBXA2R	No
c1149	PVX_002900,TBXA2R	No
c1149	PVX_080100,TBXA2R	No
c1149	PVX_123615,TBXA2R	No
c1149	PVX_123260,TBXA2R	No
c1149	PVX_122840,TBXA2R	No
c1149	PVX_122650,TBXA2R	No
c1149	PVX_086340,TBXA2R	No
c1149	PVX_089355,TBXA2R	No
c1149	PVX_115300,TBXA2R	No
c1149	PVX_098975,TBXA2R	No
c1149	PVX_096095,TBXA2R	No
c1149	PVX_091715,TBXA2R	No
c1149	PVX_089215,TBXA2R	No
c1149	PVX_099440,TBXA2R	No
c1149	PVX_082950,TBXA2R	No
c1149	PVX_082540,TBXA2R	No
c1149	PVX_080610,TBXA2R	No
c1149	PVX_080550,TBXA2R	No
c1149	PVX_081500,TBXA2R	No
c1149	PVX_001905,TBXA2R	No
c1149	PVX_093515,TBXA2R	No
c1149	PVX_110990,TBXA2R	No
c1149	PVX_101125,TBXA2R	No
c1149	PVX_003770,TBXA2R	No
c1149	PVX_123045,TAS2R60	No
c1149	PVX_088920,TAS2R60	No
c1149	PVX_099930,TAS2R60	No
c1149	PVX_079825,TAS2R60	No
c1149	PVX_092615,TAS2R60	No
c1149	PVX_099320,TAS2R60	No
c1149	PVX_113725,TAS2R60	No
c1149	PVX_099980,TAS2R60	No
c1149	PVX_119355,TAS2R60	No
c1149	PVX_085375,TAS2R60	No
c1149	PVX_085980,TAS2R60	No
c1149	PVX_116895,TAS2R60	No
c1149	PVX_100795,TAS2R60	No
c1149	PVX_000555,TAS2R60	No
c1149	PVX_003585,TAS2R60	No
c1149	PVX_096185,TAS2R60	No
c1149	PVX_111580,TAS2R60	No
c1149	PVX_110885,TAS2R60	No
c1149	PVX_087105,TAS2R60	No
c1149	PVX_115165,TAS2R60	No
c1149	PVX_118280,TAS2R60	No
c1149	PVX_111455,TAS2R60	No
c1149	PVX_117935,TAS2R60	No
c1149	PVX_119445,TAS2R60	No
c1149	PVX_122485,TAS2R60	No
c1149	PVX_080450,TAS2R60	No
c1149	PVX_097960,TAS2R60	No
c1149	PVX_123575,TAS2R60	No
c1149	PVX_117425,TAS2R60	No
c1149	PVX_080650,TAS2R60	No
c1149	PVX_098990,TAS2R60	No
c1149	PVX_124005,TAS2R60	No
c1149	PVX_122435,TAS2R60	No
c1149	PVX_122395,TAS2R60	No
c1149	PVX_122010,TAS2R60	No
c1149	PVX_085470,TAS2R60	No
c1149	PVX_085005,TAS2R60	No
c1149	PVX_084580,TAS2R60	No
c1149	PVX_094590,TAS2R60	No
c1149	PVX_084360,TAS2R60	No
c1149	PVX_084355,TAS2R60	No
c1149	PVX_111520,TAS2R60	No
c1149	PVX_114832,TAS2R60	No
c1149	PVX_114510,TAS2R60	No
c1149	PVX_114295,TAS2R60	No
c1149	PVX_113710,TAS2R60	No
c1149	PVX_118505,TAS2R60	No
c1149	PVX_117280,TAS2R60	No
c1149	PVX_116985,TAS2R60	No
c1149	PVX_116830,TAS2R60	No
c1149	PVX_116785,TAS2R60	No
c1149	PVX_116635,TAS2R60	No
c1149	PVX_092080,TAS2R60	No
c1149	PVX_091765,TAS2R60	No
c1149	PVX_091545,TAS2R60	No
c1149	PVX_091185,TAS2R60	No
c1149	PVX_090865,TAS2R60	No
c1149	PVX_089600,TAS2R60	No
c1149	PVX_124060,TAS2R60	No
c1149	PVX_099555,TAS2R60	No
c1149	PVX_099380,TAS2R60	No
c1149	PVX_099350,TAS2R60	No
c1149	PVX_094945,TAS2R60	No
c1149	PVX_094905,TAS2R60	No
c1149	PVX_094815,TAS2R60	No
c1149	PVX_111600,TAS2R60	No
c1149	PVX_094325,TAS2R60	No
c1149	PVX_083495,TAS2R60	No
c1149	PVX_083330,TAS2R60	No
c1149	PVX_083135,TAS2R60	No
c1149	PVX_083125,TAS2R60	No
c1149	PVX_082400,TAS2R60	No
c1149	PVX_080140,TAS2R60	No
c1149	PVX_080115,TAS2R60	No
c1149	PVX_080105,TAS2R60	No
c1149	PVX_081710,TAS2R60	No
c1149	PVX_081570,TAS2R60	No
c1149	PVX_088005,TAS2R60	No
c1149	PVX_097890,TAS2R60	No
c1149	PVX_119310,TAS2R60	No
c1149	PVX_002960,TAS2R60	No
c1149	PVX_111030,TAS2R60	No
c1149	PVX_111440,TAS2R60	No
c1149	PVX_085830,TAS2R60	No
c1149	PVX_085840,TAS2R60	No
c1149	PVX_101175,TAS2R60	No
c1149	PVX_085200,TAS2R60	No
c1149	PVX_084705,TAS2R60	No
c1149	PVX_114565,TAS2R60	No
c1149	PVX_113875,TAS2R60	No
c1149	PVX_118500,TAS2R60	No
c1149	PVX_099230,TAS2R60	No
c1149	PVX_083545,TAS2R60	No
c1149	PVX_082960,TAS2R60	No
c1149	PVX_082560,TAS2R60	No
c1149	PVX_101265,TAS2R60	No
c1149	PVX_002900,TAS2R60	No
c1149	PVX_080100,TAS2R60	No
c1149	PVX_123615,TAS2R60	No
c1149	PVX_123260,TAS2R60	No
c1149	PVX_122840,TAS2R60	No
c1149	PVX_122650,TAS2R60	No
c1149	PVX_086340,TAS2R60	No
c1149	PVX_089355,TAS2R60	No
c1149	PVX_115300,TAS2R60	No
c1149	PVX_098975,TAS2R60	No
c1149	PVX_096095,TAS2R60	No
c1149	PVX_091715,TAS2R60	No
c1149	PVX_089215,TAS2R60	No
c1149	PVX_099440,TAS2R60	No
c1149	PVX_082950,TAS2R60	No
c1149	PVX_082540,TAS2R60	No
c1149	PVX_080610,TAS2R60	No
c1149	PVX_080550,TAS2R60	No
c1149	PVX_081500,TAS2R60	No
c1149	PVX_001905,TAS2R60	No
c1149	PVX_093515,TAS2R60	No
c1149	PVX_110990,TAS2R60	No
c1149	PVX_101125,TAS2R60	No
c1149	PVX_003770,TAS2R60	No
c1149	PVX_123045,TMIGD3	No
c1149	PVX_088920,TMIGD3	No
c1149	PVX_099930,TMIGD3	No
c1149	PVX_079825,TMIGD3	No
c1149	PVX_092615,TMIGD3	No
c1149	PVX_099320,TMIGD3	No
c1149	PVX_113725,TMIGD3	No
c1149	PVX_099980,TMIGD3	No
c1149	PVX_119355,TMIGD3	No
c1149	PVX_085375,TMIGD3	No
c1149	PVX_085980,TMIGD3	No
c1149	PVX_116895,TMIGD3	No
c1149	PVX_100795,TMIGD3	No
c1149	PVX_000555,TMIGD3	No
c1149	PVX_003585,TMIGD3	No
c1149	PVX_096185,TMIGD3	No
c1149	PVX_111580,TMIGD3	No
c1149	PVX_110885,TMIGD3	No
c1149	PVX_087105,TMIGD3	No
c1149	PVX_115165,TMIGD3	No
c1149	PVX_118280,TMIGD3	No
c1149	PVX_111455,TMIGD3	No
c1149	PVX_117935,TMIGD3	No
c1149	PVX_119445,TMIGD3	No
c1149	PVX_122485,TMIGD3	No
c1149	PVX_080450,TMIGD3	No
c1149	PVX_097960,TMIGD3	No
c1149	PVX_123575,TMIGD3	No
c1149	PVX_117425,TMIGD3	No
c1149	PVX_080650,TMIGD3	No
c1149	PVX_098990,TMIGD3	No
c1149	PVX_124005,TMIGD3	No
c1149	PVX_122435,TMIGD3	No
c1149	PVX_122395,TMIGD3	No
c1149	PVX_122010,TMIGD3	No
c1149	PVX_085470,TMIGD3	No
c1149	PVX_085005,TMIGD3	No
c1149	PVX_084580,TMIGD3	No
c1149	PVX_094590,TMIGD3	No
c1149	PVX_084360,TMIGD3	No
c1149	PVX_084355,TMIGD3	No
c1149	PVX_111520,TMIGD3	No
c1149	PVX_114832,TMIGD3	No
c1149	PVX_114510,TMIGD3	No
c1149	PVX_114295,TMIGD3	No
c1149	PVX_113710,TMIGD3	No
c1149	PVX_118505,TMIGD3	No
c1149	PVX_117280,TMIGD3	No
c1149	PVX_116985,TMIGD3	No
c1149	PVX_116830,TMIGD3	No
c1149	PVX_116785,TMIGD3	No
c1149	PVX_116635,TMIGD3	No
c1149	PVX_092080,TMIGD3	No
c1149	PVX_091765,TMIGD3	No
c1149	PVX_091545,TMIGD3	No
c1149	PVX_091185,TMIGD3	No
c1149	PVX_090865,TMIGD3	No
c1149	PVX_089600,TMIGD3	No
c1149	PVX_124060,TMIGD3	No
c1149	PVX_099555,TMIGD3	No
c1149	PVX_099380,TMIGD3	No
c1149	PVX_099350,TMIGD3	No
c1149	PVX_094945,TMIGD3	No
c1149	PVX_094905,TMIGD3	No
c1149	PVX_094815,TMIGD3	No
c1149	PVX_111600,TMIGD3	No
c1149	PVX_094325,TMIGD3	No
c1149	PVX_083495,TMIGD3	No
c1149	PVX_083330,TMIGD3	No
c1149	PVX_083135,TMIGD3	No
c1149	PVX_083125,TMIGD3	No
c1149	PVX_082400,TMIGD3	No
c1149	PVX_080140,TMIGD3	No
c1149	PVX_080115,TMIGD3	No
c1149	PVX_080105,TMIGD3	No
c1149	PVX_081710,TMIGD3	No
c1149	PVX_081570,TMIGD3	No
c1149	PVX_088005,TMIGD3	No
c1149	PVX_097890,TMIGD3	No
c1149	PVX_119310,TMIGD3	No
c1149	PVX_002960,TMIGD3	No
c1149	PVX_111030,TMIGD3	No
c1149	PVX_111440,TMIGD3	No
c1149	PVX_085830,TMIGD3	No
c1149	PVX_085840,TMIGD3	No
c1149	PVX_101175,TMIGD3	No
c1149	PVX_085200,TMIGD3	No
c1149	PVX_084705,TMIGD3	No
c1149	PVX_114565,TMIGD3	No
c1149	PVX_113875,TMIGD3	No
c1149	PVX_118500,TMIGD3	No
c1149	PVX_099230,TMIGD3	No
c1149	PVX_083545,TMIGD3	No
c1149	PVX_082960,TMIGD3	No
c1149	PVX_082560,TMIGD3	No
c1149	PVX_101265,TMIGD3	No
c1149	PVX_002900,TMIGD3	No
c1149	PVX_080100,TMIGD3	No
c1149	PVX_123615,TMIGD3	No
c1149	PVX_123260,TMIGD3	No
c1149	PVX_122840,TMIGD3	No
c1149	PVX_122650,TMIGD3	No
c1149	PVX_086340,TMIGD3	No
c1149	PVX_089355,TMIGD3	No
c1149	PVX_115300,TMIGD3	No
c1149	PVX_098975,TMIGD3	No
c1149	PVX_096095,TMIGD3	No
c1149	PVX_091715,TMIGD3	No
c1149	PVX_089215,TMIGD3	No
c1149	PVX_099440,TMIGD3	No
c1149	PVX_082950,TMIGD3	No
c1149	PVX_082540,TMIGD3	No
c1149	PVX_080610,TMIGD3	No
c1149	PVX_080550,TMIGD3	No
c1149	PVX_081500,TMIGD3	No
c1149	PVX_001905,TMIGD3	No
c1149	PVX_093515,TMIGD3	No
c1149	PVX_110990,TMIGD3	No
c1149	PVX_101125,TMIGD3	No
c1149	PVX_003770,TMIGD3	No
c1149	PVX_123045,TAS2R9	No
c1149	PVX_088920,TAS2R9	No
c1149	PVX_099930,TAS2R9	No
c1149	PVX_079825,TAS2R9	No
c1149	PVX_092615,TAS2R9	No
c1149	PVX_099320,TAS2R9	No
c1149	PVX_113725,TAS2R9	No
c1149	PVX_099980,TAS2R9	No
c1149	PVX_119355,TAS2R9	No
c1149	PVX_085375,TAS2R9	No
c1149	PVX_085980,TAS2R9	No
c1149	PVX_116895,TAS2R9	No
c1149	PVX_100795,TAS2R9	No
c1149	PVX_000555,TAS2R9	No
c1149	PVX_003585,TAS2R9	No
c1149	PVX_096185,TAS2R9	No
c1149	PVX_111580,TAS2R9	No
c1149	PVX_110885,TAS2R9	No
c1149	PVX_087105,TAS2R9	No
c1149	PVX_115165,TAS2R9	No
c1149	PVX_118280,TAS2R9	No
c1149	PVX_111455,TAS2R9	No
c1149	PVX_117935,TAS2R9	No
c1149	PVX_119445,TAS2R9	No
c1149	PVX_122485,TAS2R9	No
c1149	PVX_080450,TAS2R9	No
c1149	PVX_097960,TAS2R9	No
c1149	PVX_123575,TAS2R9	No
c1149	PVX_117425,TAS2R9	No
c1149	PVX_080650,TAS2R9	No
c1149	PVX_098990,TAS2R9	No
c1149	PVX_124005,TAS2R9	No
c1149	PVX_122435,TAS2R9	No
c1149	PVX_122395,TAS2R9	No
c1149	PVX_122010,TAS2R9	No
c1149	PVX_085470,TAS2R9	No
c1149	PVX_085005,TAS2R9	No
c1149	PVX_084580,TAS2R9	No
c1149	PVX_094590,TAS2R9	No
c1149	PVX_084360,TAS2R9	No
c1149	PVX_084355,TAS2R9	No
c1149	PVX_111520,TAS2R9	No
c1149	PVX_114832,TAS2R9	No
c1149	PVX_114510,TAS2R9	No
c1149	PVX_114295,TAS2R9	No
c1149	PVX_113710,TAS2R9	No
c1149	PVX_118505,TAS2R9	No
c1149	PVX_117280,TAS2R9	No
c1149	PVX_116985,TAS2R9	No
c1149	PVX_116830,TAS2R9	No
c1149	PVX_116785,TAS2R9	No
c1149	PVX_116635,TAS2R9	No
c1149	PVX_092080,TAS2R9	No
c1149	PVX_091765,TAS2R9	No
c1149	PVX_091545,TAS2R9	No
c1149	PVX_091185,TAS2R9	No
c1149	PVX_090865,TAS2R9	No
c1149	PVX_089600,TAS2R9	No
c1149	PVX_124060,TAS2R9	No
c1149	PVX_099555,TAS2R9	No
c1149	PVX_099380,TAS2R9	No
c1149	PVX_099350,TAS2R9	No
c1149	PVX_094945,TAS2R9	No
c1149	PVX_094905,TAS2R9	No
c1149	PVX_094815,TAS2R9	No
c1149	PVX_111600,TAS2R9	No
c1149	PVX_094325,TAS2R9	No
c1149	PVX_083495,TAS2R9	No
c1149	PVX_083330,TAS2R9	No
c1149	PVX_083135,TAS2R9	No
c1149	PVX_083125,TAS2R9	No
c1149	PVX_082400,TAS2R9	No
c1149	PVX_080140,TAS2R9	No
c1149	PVX_080115,TAS2R9	No
c1149	PVX_080105,TAS2R9	No
c1149	PVX_081710,TAS2R9	No
c1149	PVX_081570,TAS2R9	No
c1149	PVX_088005,TAS2R9	No
c1149	PVX_097890,TAS2R9	No
c1149	PVX_119310,TAS2R9	No
c1149	PVX_002960,TAS2R9	No
c1149	PVX_111030,TAS2R9	No
c1149	PVX_111440,TAS2R9	No
c1149	PVX_085830,TAS2R9	No
c1149	PVX_085840,TAS2R9	No
c1149	PVX_101175,TAS2R9	No
c1149	PVX_085200,TAS2R9	No
c1149	PVX_084705,TAS2R9	No
c1149	PVX_114565,TAS2R9	No
c1149	PVX_113875,TAS2R9	No
c1149	PVX_118500,TAS2R9	No
c1149	PVX_099230,TAS2R9	No
c1149	PVX_083545,TAS2R9	No
c1149	PVX_082960,TAS2R9	No
c1149	PVX_082560,TAS2R9	No
c1149	PVX_101265,TAS2R9	No
c1149	PVX_002900,TAS2R9	No
c1149	PVX_080100,TAS2R9	No
c1149	PVX_123615,TAS2R9	No
c1149	PVX_123260,TAS2R9	No
c1149	PVX_122840,TAS2R9	No
c1149	PVX_122650,TAS2R9	No
c1149	PVX_086340,TAS2R9	No
c1149	PVX_089355,TAS2R9	No
c1149	PVX_115300,TAS2R9	No
c1149	PVX_098975,TAS2R9	No
c1149	PVX_096095,TAS2R9	No
c1149	PVX_091715,TAS2R9	No
c1149	PVX_089215,TAS2R9	No
c1149	PVX_099440,TAS2R9	No
c1149	PVX_082950,TAS2R9	No
c1149	PVX_082540,TAS2R9	No
c1149	PVX_080610,TAS2R9	No
c1149	PVX_080550,TAS2R9	No
c1149	PVX_081500,TAS2R9	No
c1149	PVX_001905,TAS2R9	No
c1149	PVX_093515,TAS2R9	No
c1149	PVX_110990,TAS2R9	No
c1149	PVX_101125,TAS2R9	No
c1149	PVX_003770,TAS2R9	No
c1149	PVX_123045,TAS2R8	No
c1149	PVX_088920,TAS2R8	No
c1149	PVX_099930,TAS2R8	No
c1149	PVX_079825,TAS2R8	No
c1149	PVX_092615,TAS2R8	No
c1149	PVX_099320,TAS2R8	No
c1149	PVX_113725,TAS2R8	No
c1149	PVX_099980,TAS2R8	No
c1149	PVX_119355,TAS2R8	No
c1149	PVX_085375,TAS2R8	No
c1149	PVX_085980,TAS2R8	No
c1149	PVX_116895,TAS2R8	No
c1149	PVX_100795,TAS2R8	No
c1149	PVX_000555,TAS2R8	No
c1149	PVX_003585,TAS2R8	No
c1149	PVX_096185,TAS2R8	No
c1149	PVX_111580,TAS2R8	No
c1149	PVX_110885,TAS2R8	No
c1149	PVX_087105,TAS2R8	No
c1149	PVX_115165,TAS2R8	No
c1149	PVX_118280,TAS2R8	No
c1149	PVX_111455,TAS2R8	No
c1149	PVX_117935,TAS2R8	No
c1149	PVX_119445,TAS2R8	No
c1149	PVX_122485,TAS2R8	No
c1149	PVX_080450,TAS2R8	No
c1149	PVX_097960,TAS2R8	No
c1149	PVX_123575,TAS2R8	No
c1149	PVX_117425,TAS2R8	No
c1149	PVX_080650,TAS2R8	No
c1149	PVX_098990,TAS2R8	No
c1149	PVX_124005,TAS2R8	No
c1149	PVX_122435,TAS2R8	No
c1149	PVX_122395,TAS2R8	No
c1149	PVX_122010,TAS2R8	No
c1149	PVX_085470,TAS2R8	No
c1149	PVX_085005,TAS2R8	No
c1149	PVX_084580,TAS2R8	No
c1149	PVX_094590,TAS2R8	No
c1149	PVX_084360,TAS2R8	No
c1149	PVX_084355,TAS2R8	No
c1149	PVX_111520,TAS2R8	No
c1149	PVX_114832,TAS2R8	No
c1149	PVX_114510,TAS2R8	No
c1149	PVX_114295,TAS2R8	No
c1149	PVX_113710,TAS2R8	No
c1149	PVX_118505,TAS2R8	No
c1149	PVX_117280,TAS2R8	No
c1149	PVX_116985,TAS2R8	No
c1149	PVX_116830,TAS2R8	No
c1149	PVX_116785,TAS2R8	No
c1149	PVX_116635,TAS2R8	No
c1149	PVX_092080,TAS2R8	No
c1149	PVX_091765,TAS2R8	No
c1149	PVX_091545,TAS2R8	No
c1149	PVX_091185,TAS2R8	No
c1149	PVX_090865,TAS2R8	No
c1149	PVX_089600,TAS2R8	No
c1149	PVX_124060,TAS2R8	No
c1149	PVX_099555,TAS2R8	No
c1149	PVX_099380,TAS2R8	No
c1149	PVX_099350,TAS2R8	No
c1149	PVX_094945,TAS2R8	No
c1149	PVX_094905,TAS2R8	No
c1149	PVX_094815,TAS2R8	No
c1149	PVX_111600,TAS2R8	No
c1149	PVX_094325,TAS2R8	No
c1149	PVX_083495,TAS2R8	No
c1149	PVX_083330,TAS2R8	No
c1149	PVX_083135,TAS2R8	No
c1149	PVX_083125,TAS2R8	No
c1149	PVX_082400,TAS2R8	No
c1149	PVX_080140,TAS2R8	No
c1149	PVX_080115,TAS2R8	No
c1149	PVX_080105,TAS2R8	No
c1149	PVX_081710,TAS2R8	No
[truncated: 39,551 more rows]
