# Supplementary material for: Heterogeneous Network Model to Identify Potential Associations Between Plasmodium vivax and Human Proteins
Source: Int J Mol Sci. 2020 Feb 15;21(4):1310. doi: 10.3390/ijms21041310 (PMC7072978; doi:10.3390/ijms21041310)
Supplement: Supplementary file 1 [file ijms-21-01310-s001.zip › NewSupplementary/SupplementaryTableS6.xls]

## Sheet: Sheet1
Supplementary Table S6. The complete list of seven clusters enriched in drug targets.
Cluster ID	PVX Protein	Human Protein (Yes=known drug target/No=unknown drug target)	The number of known drug targets	Top three enriched human pathways
c1015	PVX_003575, PVX_003675, PVX_096130, PVX_113540, PVX_123265	SDHA(Yes), SDHB(Yes), SDHC(Yes), SDHD(Yes), SUCLG1(Yes)	5	Citrate cycle (TCA cycle) [p-value:1.93E-10], Carbon metabolism [p-value:1.13E-07], Oxidative phosphorylation [p-value:4.12E-05]
c1073	PVX_098735	CHRNA1(Yes), CHRNA2(Yes), CHRNA3(Yes), CHRNA4(Yes), CHRNA5(Yes), CHRNA6(Yes), CHRNA7(Yes), CHRNA9(Yes), CHRNB1(Yes), CHRNB2(Yes), CHRNB3(Yes), CHRNB4(Yes), CHRND(Yes), CHRNE(Yes), CHRNG(Yes), RIMS2(No)	15	Neuroactive ligand-receptor interaction (p-value:8.54E-18)
c1149	PVX_000555, PVX_000930, PVX_000995, PVX_001725, PVX_001745, PVX_001905, PVX_002800, PVX_002900, PVX_002960, PVX_003585, PVX_003770, PVX_003775, PVX_003935, PVX_079825, PVX_079835, PVX_080100, PVX_080105, PVX_080115, PVX_080130, PVX_080140, PVX_080450, PVX_080550, PVX_080610, PVX_080650, PVX_081500, PVX_081570, PVX_081710, PVX_082400, PVX_082540, PVX_082560, PVX_082735, PVX_082950, PVX_082960, PVX…	ACKR3(No), ADCY1(Yes), ADCY2(Yes), ADCY3(No), ADCY4(No), ADCY5(Yes), ADCY6(No), ADCY7(No), ADCY8(No), ADCY9(No), ADORA1(Yes), ADRA1B(Yes), ADRA2A(Yes), ADRA2B(Yes), ADRA2C(Yes), ADRB2(Yes), AGT(Yes), AGTR1(Yes), AGTR2(No), ANXA1(Yes), APLN(No), APLNR(No), APP(Yes), ARL9(No), AVP(No), BDKRB1(Yes), BDKRB2(Yes), C11orf49(No), C3(Yes), C3AR1(No), C5(Yes), C5AR1(No), CASR(Yes), CCK(No), CCL1(No), CCL1…	92	Neuroactive ligand-receptor interaction [p-value:1.75E-85], Chemokine signaling pathway [p-value:3.76E-67], Taste transduction [p-value:1.77E-42]
c1168	PVX_000600, PVX_000925, PVX_001805, PVX_001945, PVX_003575, PVX_003675, PVX_003780, PVX_003855, PVX_003920, PVX_080095, PVX_081280, PVX_081425, PVX_081535, PVX_082790, PVX_084115, PVX_084135, PVX_084225, PVX_084315, PVX_084510, PVX_084995, PVX_085465, PVX_085665, PVX_087975, PVX_088175, PVX_088890, PVX_088935, PVX_089040, PVX_091225, PVX_091260, PVX_091330, PVX_092035, PVX_092040, PVX_092110, PVX…	ACAD9(No), ALAD(Yes), ATP5F1A(No), ATP5F1B(No), ATP5F1C(No), ATP5F1D(Yes), ATP5F1E(No), ATP5MC1(No), ATP5MC3(No), ATP5MD(No), ATP5ME(No), ATP5MF(No), ATP5MG(No), ATP5PB(No), ATP5PD(No), ATP5PF(No), ATP5PO(No), CAVIN2(No), CLK3(Yes), COQ3(No), COQ4(No), COQ5(No), COQ7(No), COQ8A(Yes), COQ8B(Yes), COX5A(Yes), COX5B(Yes), COX6A2(Yes), COX6C(Yes), COX7A2(No), COX7C(Yes), CPOX(No), CYC1(No), DHRS1(No)…	56	Oxidative phosphorylation [p-value:2.79E-120], Thermogenesis [p-value:9.19E-112], Parkinson disease [p-value:2.85E-110]
c1185	PVX_000930, PVX_086080, PVX_100560, PVX_100765, PVX_111175, PVX_115335, PVX_117900	AHSG(Yes), ALB(Yes), APP(Yes), EGF(Yes), F5(Yes), FGA(Yes), FGG(Yes), FN1(Yes), GAS6(No), KNG1(Yes), ORM2(Yes), PDGFB(No), PF4(Yes), PPBP(Yes), QSOX1(No), SERPINA1(Yes), THBS1(No), TIMP1(No)	13	Complement and coagulation cascades [p-value:5.92E-18], Focal adhesion [8.33E-06], AGE-RAGE signaling pathway in diabetic complications [6.37E-04]
c1199	PVX_003775, PVX_079820, PVX_080370, PVX_082735, PVX_083180, PVX_084815, PVX_096175, PVX_097625, PVX_100765, PVX_113780, PVX_117825	AKT1(Yes), CBL(No), EGFR(Yes), FYN(Yes), GRB2(Yes), HRAS(No), JAK1(Yes), JAK2(Yes), KRAS(No), LCK(Yes), LYN(Yes), MAPK1(Yes), MAPK3(Yes), NRAS(No), PIK3CA(Yes), PIK3R1(Yes), PIK3R2(Yes), PIK3R3(Yes), PTPN11(No), PTPN6(No), RHOA(No), SHC1(No), SOS1(No), SRC(Yes), STAT3(No)	15	JAK-STAT signaling pathway [p-value:1.95E-39], Fc epsilon RI signaling pathway [p-value:2.41E-30], Pathways in cancer [p-value:1.04E-27]
c1208	PVX_079820, PVX_080370	GRB2(Yes), HRAS(No), JAK2(Yes), KRAS(No), LCK(Yes), NRAS(No), PIK3CA(Yes), PIK3R1(Yes), PIK3R2(Yes), PTPN11(No), PTPN6(No), SHC1(No), SOS1(No)	6	JAK-STAT signaling pathway [p-value:1.07E-34], Fc epsilon RI signaling pathway [p-value:8.49E-25], Pathways in cancer [p-value:1.18E-21]
