# Supplementary material for: Heterogeneous Network Model to Identify Potential Associations Between Plasmodium vivax and Human Proteins
Source: Int J Mol Sci. 2020 Feb 15;21(4):1310. doi: 10.3390/ijms21041310 (PMC7072978; doi:10.3390/ijms21041310)
Supplement: Supplementary file 1 [file ijms-21-01310-s001.zip › NewSupplementary/SupplementaryTableS9.xlsx]

## Sheet: HumanProteinsAndTheirDrugs
Supplementary Table S9 (a) List of 16 human proteins in Cluster c1073 and their drugs
Human Proteins	UniProt ID	UniProt Name	DrugBank ID	Drug Name
CHRNA1	P02708	Acetylcholine receptor subunit alpha	DB00674	Galantamine
CHRNA2	Q15822	Neuronal acetylcholine receptor subunit alpha-2	DB00184	Nicotine
			DB00411	Carbamoylcholine
			DB00416	Metocurine Iodide
			DB00472	Fluoxetine
			DB00483	Gallamine Triethiodide
			DB00514	Dextromethorphan
			DB00565	Cisatracurium
			DB00657	Mecamylamine
			DB00674	Galantamine
			DB00721	Procaine
			DB00728	Rocuronium
			DB00732	Atracurium besylate
			DB00810	Biperiden
			DB00898	Ethanol
			DB01135	Doxacurium
			DB01199	Tubocurarine
			DB01226	Mivacurium
			DB01245	Decamethonium
			DB01336	Metocurine
			DB01337	Pancuronium
			DB01338	Pipecuronium
			DB01339	Vecuronium
CHRNA3	P32297	Neuronal acetylcholine receptor subunit alpha-3	DB00184	Nicotine
			DB00472	Fluoxetine
			DB00514	Dextromethorphan
			DB00674	Galantamine
			DB00848	Levamisole
			DB00898	Ethanol
			DB00915	Amantadine
			DB01090	Pentolinium
			DB01156	Bupropion
			DB01227	Levacetylmethadol
			DB01273	Varenicline
CHRNA4	P43681	Neuronal acetylcholine receptor subunit alpha-4	DB00184	Nicotine
			DB00237	Butabarbital
			DB00241	Butalbital
			DB00306	Talbutal
			DB00312	Pentobarbital
			DB00418	Secobarbital
			DB00514	Dextromethorphan
			DB00564	Carbamazepine
			DB00572	Atropine
			DB00599	Thiopental
			DB00657	Mecamylamine
			DB00674	Galantamine
			DB00747	Scopolamine
			DB00753	Isoflurane
			DB00783	Estradiol
			DB00794	Primidone
			DB00849	Methylphenobarbital
			DB00898	Ethanol
			DB00915	Amantadine
			DB00981	Physostigmine
			DB01174	Phenobarbital
			DB01245	Decamethonium
			DB01273	Varenicline
			DB01351	Amobarbital
			DB01353	Butethal
			DB13952	Estradiol acetate
			DB13953	Estradiol benzoate
			DB13954	Estradiol cypionate
			DB13955	Estradiol dienanthate
			DB13956	Estradiol valerate
CHRNA5	P30532	Neuronal acetylcholine receptor subunit alpha-5	DB00184	Nicotine
			DB00674	Galantamine
			DB00898	Ethanol
CHRNA6	Q15825	Neuronal acetylcholine receptor subunit alpha-6	DB00184	Nicotine
			DB00674	Galantamine
			DB00898	Ethanol
			DB01273	Varenicline
CHRNA7	P36544	Neuronal acetylcholine receptor subunit alpha-7	DB00122	Choline
			DB00184	Nicotine
			DB00237	Butabarbital
			DB00241	Butalbital
			DB00306	Talbutal
			DB00312	Pentobarbital
			DB00418	Secobarbital
			DB00514	Dextromethorphan
			DB00599	Thiopental
			DB00657	Mecamylamine
			DB00674	Galantamine
			DB00794	Primidone
			DB00849	Methylphenobarbital
			DB00898	Ethanol
			DB00915	Amantadine
			DB01174	Phenobarbital
			DB01199	Tubocurarine
			DB01273	Varenicline
			DB01351	Amobarbital
			DB01353	Butethal
			DB03128	Acetylcholine
			DB09061	Cannabidiol
			DB14006	Choline salicylate
			DB00193	Tramadol
			DB00202	Succinylcholine
			DB01043	Memantine
			DB01221	Ketamine
CHRNA9	Q9UGM1	Neuronal acetylcholine receptor subunit alpha-9	DB00184	Nicotine
			DB00674	Galantamine
			DB00898	Ethanol
CHRNB1	P11230	Acetylcholine receptor subunit beta	DB00674	Galantamine
CHRNB2	P17787	Neuronal acetylcholine receptor subunit beta-2	DB00184	Nicotine
			DB00514	Dextromethorphan
			DB00564	Carbamazepine
			DB00572	Atropine
			DB00657	Mecamylamine
			DB00674	Galantamine
			DB00747	Scopolamine
			DB00753	Isoflurane
			DB00898	Ethanol
			DB00981	Physostigmine
			DB01245	Decamethonium
			DB01273	Varenicline
CHRNB3	Q05901	Neuronal acetylcholine receptor subunit beta-3	DB00184	Nicotine
			DB00674	Galantamine
			DB00898	Ethanol
CHRNB4	P30926	Neuronal acetylcholine receptor subunit beta-4	DB00184	Nicotine
			DB00472	Fluoxetine
			DB00514	Dextromethorphan
			DB00674	Galantamine
			DB00898	Ethanol
			DB01090	Pentolinium
			DB01227	Levacetylmethadol
CHRND	Q07001	Acetylcholine receptor subunit delta	DB00674	Galantamine
CHRNE	Q04844	Acetylcholine receptor subunit epsilon	DB00674	Galantamine
CHRNG	P07510	Acetylcholine receptor subunit gamma	DB00674	Galantamine
RIMS2	NA	NA	NA	NA

## Sheet: DrugDescription
Supplementary Table S9 (b) List of all drugs associated with the 15 human proteins in Cluster c1073 and their descriptions
Drugbank ID	Drug Name	Drug Description
DB00122	Choline	A basic constituent of lecithin that is found in many plants and animal organs. It is important as a precursor of acetylcholine, as a methyl donor in various metabolic processes, and in lipid metabolism.
DB00184	Nicotine	Nicotine is highly toxic alkaloid. It is the prototypical agonist at nicotinic cholinergic receptors where it dramatically stimulates neurons and ultimately blocks synaptic transmission. Nicotine is also important medically because of its presence in tobacco smoke.
DB00193	Tramadol	A narcotic analgesic proposed for moderate to severe pain. It may be habituating. Tramadol is also prepared as a variable release capsules, marketed under the brand name ConZip. For example, a 150 mg capsule will contain 37.5 mg of the immediate release form and 112.5 mg of the extended release form.
DB00202	Succinylcholine	A quaternary skeletal muscle relaxant usually used in the form of its bromide, chloride, or iodide. It is a depolarizing relaxant, acting in about 30 seconds and with a duration of effect averaging three to five minutes. Succinylcholine is used in surgical, anesthetic, and other procedures in which a brief period of muscle relaxation is called for.
DB00237	Butabarbital	Butabarbital (trade name Butisol) is a prescription barbiturate sleep aid. Butabarbital has a particularly fast onset of effects and short duration of action compared to other barbiturates, which makes it useful for certain applications such as treating severe insomnia and relieving anxiety before surgical procedures; however it is also relatively dangerous particularly when combined with alcohol…
DB00241	Butalbital	Butalbital, 5-allyl-5-isobutylbarbituric acid, is a barbiturate with an intermediate duration of action. It has the same chemical formula as talbutal but a different structure. Butalbital is often combined with other medications, such as acetaminophen or aspirin, and is commonly prescribed for the treatment of pain and headache. [Wikipedia]
DB00306	Talbutal	Talbutal, also called 5-allyl-5-sec-butylbarbituric acid, is a barbiturate with a short to intermediate duration of action. Talbutal is a schedule III drug in the U.S.
DB00312	Pentobarbital	A short-acting barbiturate that is effective as a sedative and hypnotic (but not as an anti-anxiety) agent and is usually given orally. It is prescribed more frequently for sleep induction than for sedation but, like similar agents, may lose its effectiveness by the second week of continued administration. (From AMA Drug Evaluations Annual, 1994, p236)
DB00411	Carbamoylcholine	A slowly hydrolyzed cholinergic agonist that acts at both muscarinic and nicotinic receptors.
DB00416	Metocurine Iodide	Metocurine iodide is a benzylisoquinolinium competitive nondepolarizing neuromuscular blocking agent. It is used as an anesthesia adjunct to induce skeletal muscle relaxation and to reduce the intensity of muscle contractions in convulsive therapy Metocurine iodide has a moderate risk of inducing histamine release and has some ganglion blocking activity. Metocurine iodide can be used most advanta…
DB00418	Secobarbital	Secobarbital (marketed by Eli Lilly and Company under the brand names Seconalยฎ and Tuinal) is a barbiturate derivative drug. It possesses anaesthetic, anticonvulsant, sedative and hypnotic properties. In the United Kingdom, it was known as Quinalbarbitone.
DB00472	Fluoxetine	Fluoxetine hydrochloride is the first agent of the class of antidepressants known as selective serotonin-reuptake inhibitors (SSRIs). Fluoxetine is a racemic mixture of the R- and S- enantiomers and are of equivalent pharmacologic activity. Despite distinct structural differences between compounds in this class, SSRIs possess similar pharmacological activity. As with other antidepressant agents, …
DB00483	Gallamine Triethiodide	A synthetic nondepolarizing blocking drug. The actions of gallamine triethiodide are similar to those of tubocurarine, but this agent blocks the cardiac vagus and may cause sinus tachycardia and, occasionally, hypertension and increased cardiac output. It should be used cautiously in patients at risk from increased heart rate but may be preferred for patients with bradycardia. (From AMA Drug Eval…
DB00514	Dextromethorphan	The d-isomer of the codeine analog of levorphanol. Dextromethorphan shows high affinity binding to several regions of the brain, including the medullary cough center. This compound is an NMDA receptor antagonist (receptors, N-methyl-D-aspartate) and acts as a non-competitive channel blocker. It is one of the widely used antitussives, and is also used to study the involvement of glutamate receptor…
DB00564	Carbamazepine	An anticonvulsant used to control grand mal and psychomotor or focal seizures. Its mode of action is not fully understood, but some of its actions resemble those of phenytoin; although there is little chemical resemblance between the two compounds, their three-dimensional structure is similar.
DB00565	Cisatracurium	Cisatracurium is a nondepolarizing skeletal muscle relaxant for intravenous administration. Cisatracurium acts on cholinergic receptors, blocking neuromuscular transmission. This action is antagonized by acetylcholinesterase inhibitors such as neostigmine. The neuromuscular block produced by cisatracurium besylate is readily antagonized by anticholinesterase agents once recovery has started. As w…
DB00572	Atropine	An alkaloid, originally from Atropa belladonna, but found in other plants, mainly solanaceae.
DB00599	Thiopental	A barbiturate that is administered intravenously for the induction of general anesthesia or for the production of complete anesthesia of short duration. It is also used for hypnosis and for the control of convulsive states. It has been used in neurosurgical patients to reduce increased intracranial pressure. It does not produce any excitation but has poor analgesic and muscle relaxant properties.…
DB00657	Mecamylamine	A nicotinic antagonist that is well absorbed from the gastrointestinal tract and crosses the blood-brain barrier. Mecamylamine has been used as a ganglionic blocker in treating hypertension, but, like most ganglionic blockers, is more often used now as a research tool. [PubChem]
DB00674	Galantamine	A benzazepine derived from norbelladine. It is found in galanthus and other amaryllidaceae. Galantamine is a cholinesterase inhibitor that has been used to reverse the muscular effects of gallamine triethiodide and tubocurarine, and has been studied as a treatment for Alzheimer's disease and other central nervous system disorders.
DB00721	Procaine	A local anesthetic of the ester type that has a slow onset and a short duration of action. It is mainly used for infiltration anesthesia, peripheral nerve block, and spinal block. (From Martindale, The Extra Pharmacopoeia, 30th ed, p1016). Procaine has also been investigated as an oral entry inhibitor in treatment-experienced HIV patients [L1215].
DB00728	Rocuronium	Rocuronium (rapid onset-curonium) is a desacetoxy analogue of vecuronium with a more rapid onset of action. It is an aminosteroid non-depolarizing neuromuscular blocker or muscle relaxant used in modern anaesthesia, to facilitate endotracheal intubation and to provide skeletal muscle relaxation during surgery or mechanical ventilation.
DB00732	Atracurium besylate	A non-depolarizing neuromuscular blocking agent with short duration of action. Its lack of significant cardiovascular effects and its lack of dependence on good kidney function for elimination provide clinical advantage over alternate non-depolarizing neuromuscular blocking agents.
DB00747	Scopolamine	An alkaloid from Solanaceae, especially Datura metel L. and Scopola carniolica. Scopolamine and its quaternary derivatives act as antimuscarinics like atropine, but may have more central nervous system effects. Among the many uses are as an anesthetic premedication, in urinary incontinence, in motion sickness, as an antispasmodic, and as a mydriatic and cycloplegic.
DB00753	Isoflurane	A stable, non-explosive inhalation anesthetic, relatively free from significant side effects.
DB00783	Estradiol	Estradiol (also known as E2 or 17ฮฒ-estradiol) is a naturally occurring hormone that circulates endogenously within the human body. It is the most potent form of mammalian estrogenic steroids and acts as the major female sex hormone. As such, estradiol plays an essential role in the regulation of the menstrual cycle, in the development of puberty and secondary female sex characteristics, as well …
DB00794	Primidone	An antiepileptic agent related to the barbiturates; it is partly metabolized to phenobarbital in the body and owes some of its actions to this metabolite. Adverse effects are reported to be more frequent than with phenobarbital. (From Martindale, The Extra Pharmacopoeia, 30th ed, p309)
DB00810	Biperiden	A muscarinic antagonist that has effects in both the central and peripheral nervous systems. It has been used in the treatment of arteriosclerotic, idiopathic, and postencephalitic parkinsonism. It has also been used to alleviate extrapyramidal symptoms induced by phenothiazine derivatives and reserpine. [PubChem]
DB00848	Levamisole	An antihelminthic drug that has been tried experimentally in rheumatic disorders where it apparently restores the immune response by increasing macrophage chemotaxis and T-lymphocyte function. Paradoxically, this immune enhancement appears to be beneficial in rheumatoid arthritis where dermatitis, leukopenia, and thrombocytopenia, and nausea and vomiting have been reported as side effects. (From …
DB00849	Methylphenobarbital	A barbiturate that is metabolized to phenobarbital. It has been used for similar purposes, especially in epilepsy, but there is no evidence mephobarbital offers any advantage over phenobarbital.
DB00898	Ethanol	A clear, colorless liquid rapidly absorbed from the gastrointestinal tract and distributed throughout the body. It has bactericidal activity and is used often as a topical disinfectant. It is widely used as a solvent and preservative in pharmaceutical preparations as well as serving as the primary ingredient in alcoholic beverages.
DB00915	Amantadine	An antiviral that is used in the prophylactic or symptomatic treatment of influenza A. It is also used as an antiparkinsonian agent, to treat extrapyramidal reactions, and for postherpetic neuralgia. The mechanisms of its effects in movement disorders are not well understood but probably reflect an increase in synthesis and release of dopamine, with perhaps some inhibition of dopamine uptake.
DB00981	Physostigmine	A cholinesterase inhibitor that is rapidly absorbed through membranes. It can be applied topically to the conjunctiva. It also can cross the blood-brain barrier and is used when central nervous system effects are desired, as in the treatment of severe anticholinergic toxicity. [PubChem]
DB01043	Memantine	Memantine is an amantadine derivative with low to moderate-affinity for NMDA receptors. It is a noncompetitive NMDA receptor antagonist that binds preferentially to NMDA receptor-operated cation channels. It blocks the effects of excessive levels of glutamate that may lead to neuronal dysfunction. It is under investigation for the treatment of Alzheimer's disease, but there has been no clinical s…
DB01090	Pentolinium	A nicotinic antagonist that has been used as a ganglionic blocking agent in hypertension. [PubChem]
DB01135	Doxacurium	Doxacurium chloride is a long-acting, nondepolarizing skeletal muscle relaxant for intravenous administration.
DB01156	Bupropion	A unicyclic, aminoketone antidepressant. The mechanism of its therapeutic actions is not well understood, but it does appear to block dopamine uptake. The hydrochloride is available as an aid to smoking cessation treatment.
DB01174	Phenobarbital	A barbituric acid derivative that acts as a nonselective central nervous system depressant. It promotes binding to inhibitory gamma-aminobutyric acid subtype receptors, and modulates chloride currents through receptor channels. It also inhibits glutamate induced depolarizations.
DB01199	Tubocurarine	A neuromuscular blocker and active ingredient in curare; plant based alkaloid of Menispermaceae. [PubChem]
DB01221	Ketamine	Ketamine is an NMDA receptor antagonist with a potent anesthetic effect.[A31869] It was developed in 1963 as a replacement for phencyclidine (PCP) by Calvin Stevens at Parke Davis Laboratories. It started being used for veterinary purposes in Belgium and in 1964 was proven that compared to PCP, it produced minor hallucinogenic effects and shorter psychotomimetic effects. It was FDA approved in 19…
DB01226	Mivacurium	Mivacurium is a bisbenzylisoquinolinium based neuromuscular blocker or muscle relaxant. It binds competitively to cholinergic receptors on the motor end-plate to antagonize the action of acetylcholine, resulting in a block of neuromuscular transmission.
DB01227	Levacetylmethadol	A narcotic analgesic with a long onset and duration of action. It is used mainly in the treatment of narcotic dependence.
DB01245	Decamethonium	Decamethonium is a short acting depolarizing muscle relaxant or neuromuscular blocking agent, and is used in anesthesia to induce paralysis. It is similar to acetylcholine and acts as a partial agonist of the nicotinic acetylcholine receptor.
DB01273	Varenicline	Varenicline is a prescription medication used to treat smoking addiction. This medication is the first approved nicotinic receptor partial agonist. Specifically, varenicline is a partial agonist of the alpha4/beta2 subtype of the nicotinic acetylcholine receptor. In addition it acts on alpha3/beta4 and weakly on alpha3beta2 and alpha6-containing receptors. A full agonism was displayed on alpha7-r…
DB01336	Metocurine	Dimethyltubocurarinium (INN) or metocurine (USAN), also known as dimethyltubocurarine, is a non-depolarizing muscle relaxant. Patients on chronic anticonvulsant drugs are relatively resistant to metocurine. [A2393]
DB01337	Pancuronium	A bis-quaternary steroid that is a competitive nicotinic antagonist. As a neuromuscular blocking agent it is more potent than curare but has less effect on the circulatory system and on histamine release.
DB01338	Pipecuronium	Pipecuronium is a piperazinyl androstane derivative which is a non-depolarizing neuromuscular blocking agent.
DB01339	Vecuronium	Monoquaternary homolog of pancuronium. A non-depolarizing neuromuscular blocking agent with shorter duration of action than pancuronium. Its lack of significant cardiovascular effects and lack of dependence on good kidney function for elimination as well as its short duration of action and easy reversibility provide advantages over, or alternatives to, other established neuromuscular blocking age…
DB01351	Amobarbital	A barbiturate with hypnotic and sedative properties (but not antianxiety). Adverse effects are mainly a consequence of dose-related CNS depression and the risk of dependence with continued use is high. (From Martindale, The Extra Pharmacopoeia, 30th ed, p565)
DB01353	Butethal	Butethal is a sedative and a hypnotic drug.
DB03128	Acetylcholine	A neurotransmitter. Acetylcholine in vertebrates is the major transmitter at neuromuscular junctions, autonomic ganglia, parasympathetic effector junctions, a subset of sympathetic effector junctions, and at many sites in the central nervous system. It is generally not used as an administered drug because it is broken down very rapidly by cholinesterases, but it is useful in some ophthalmological…
DB09061	Cannabidiol	Cannabidiol, or CBD, is one of at least 85 active cannabinoids identified within the Cannabis plant. It is a major phytocannabinoid, accounting for up to 40% of the Cannabis plant's extract, that binds to a wide variety of physiological targets of the endocannabinoid system within the body. Although the exact medical implications are currently being investigated, CBD has shown promise as a therap…
DB13952	Estradiol acetate	Estradiol Acetate is a pro-drug ester of [DB00783], a naturally occurring hormone that circulates endogenously within the human body. Estradiol is the most potent form of all mammalian estrogenic steroids and acts as the major female sex hormone. As a pro-drug of estradiol, estradiol acetate therefore has the same downstream effects within the body through binding to the Estrogen Receptor (ER) in…
DB13953	Estradiol benzoate	Estradiol Benzoate is a pro-drug ester of [DB00783], a naturally occurring hormone that circulates endogenously within the human body. Estradiol is the most potent form of all mammalian estrogenic steroids and acts as the major female sex hormone. As a pro-drug of estradiol, estradiol benzoate therefore has the same downstream effects within the body through binding to the Estrogen Receptor (ER) …
DB13954	Estradiol cypionate	Estradiol Cypionate is a pro-drug ester of [DB00783], a naturally occurring hormone that circulates endogenously within the human body. Estradiol is the most potent form of all mammalian estrogenic steroids and acts as the major female sex hormone. As a pro-drug of estradiol, estradiol cypionate therefore has the same downstream effects within the body through binding to the Estrogen Receptor (ER…
DB13955	Estradiol dienanthate	Estradiol Dienanthate is a pro-drug ester of [DB00783], a naturally occurring hormone that circulates endogenously within the human body. Estradiol is the most potent form of all mammalian estrogenic steroids and acts as the major female sex hormone. As a pro-drug of estradiol, estradiol benzoate therefore has the same downstream effects within the body through binding to the Estrogen Receptor (E…
DB13956	Estradiol valerate	Estradiol Valerate (also known as E2V) is a pro-drug ester of [DB00783], a naturally occurring hormone that circulates endogenously within the human body. Estradiol is the most potent form of all mammalian estrogenic steroids and acts as the major female sex hormone. As a pro-drug of estradiol, estradiol acetate therefore has the same downstream effects within the body through binding to the Estr…
DB14006	Choline salicylate	Choline salicylate is an anti-inflammatory pain reliever agent that is related to aspirin. It is used to decrease swelling and to treat mild-moderate pain. It is used to treat arthritis in both children and adults. This medicine can also be used for fever [L2129].
